# Supplementary material for: Conversion of di­aryl­chalcones into 4,5-di­hydro­pyrazole-1-carbo­thio­amides: mol­ecular and supra­molecular structures of two precursors and three products
Source: Acta Crystallogr E Crystallogr Commun. 2020 Feb 14;76(Pt 3):360–5. doi: 10.1107/S2056989020001735 (PMC7057378; doi:10.1107/S2056989020001735)
Supplement: Supplementary file 1 [file e-76-00360-sup1.cif]

##############################################################################
#                                                                            #
# This CIF contains the data in a paper accepted for publication in          #
# Acta Crystallographica Section E. It conforms to the requirements of       #
# Notes for Authors for Acta Crystallographica Section E, and has been       #
# peer reviewed under the auspices of the IUCr Commission on Journals.       #
#                                                                            #
# Full details of the Crystallographic Information File format               #
# are given in the paper "The Crystallographic Information File (CIF):       #
# a New Standard Archive File for Crystallography" by S. R. Hall, F. H.      #
# Allen and I. D. Brown [Acta Cryst. (1991), A47, 655-685].                  #
#                                                                            #
# The current version of the core CIF dictionary is obtainable from          #
# ftp://ftp.iucr.org/pub/cif_core.dic.                                       #
#                                                                            #
# Software is freely available for graphical display of the structure(s)     #
# in this CIF. For information consult the CIF software page                 #
# http://www.iucr.org/resources/cif/software.                                #
#                                                                            #
# This file may be used for bona fide research purposes within the           #
# scientific community so long as proper attribution is given to the journal # 
# article from which it was obtained.                                        #
#                                                                            #
##############################################################################
data_global
_audit_creation_method     'from SHELXL-2014'
_journal_date_recd_electronic     2020-02-03
_journal_date_accepted     2020-02-07
_journal_name_full     'Acta Crystallographica, Section E'
_journal_year     2020
_journal_volume     76
_journal_issue      3
_journal_page_first     360
_journal_page_last     365
_journal_paper_category     GO
_journal_paper_doi     10.1107/S2056989020001735
_journal_coeditor_code     ZL2770
loop_
    _publ_contact_author_name
    _publ_contact_author_address
    _publ_contact_author_email
    'Yathirajan, Hemmige S.'
;
Department of Studies in Chemistry,
University of Mysore,
Manasagangotri, Mysuru-570 006,
India
;
 yathirajan@hotmail.com
_publ_contact_author_fax     ?
_publ_contact_author_phone     ?
_publ_section_title
;
Conversion of diarylchalcones into 4,5-dihydropyrazole-1-carbothioamides:
molecular and supramolecular structures of two precursors and three products
;
loop_
    _publ_author_name
    _publ_author_footnote
    _publ_author_address
    'Shaibah, Mohammed A. E.' .
;  Department of Studies in Chemistry,
University of Mysore,
Manasagangotri, Mysuru-570 006,
India
;
    'Yathirajan, Hemmige S.' .
;  Department of Studies in Chemistry,
University of Mysore,
Manasagangotri, Mysuru-570 006,
India
;
    'Asma' .
;  Department of Studies in Chemistry,
Mangalore University,
Mangalagangotri, Mangalore-574 199,
India
;
    'Manju, Nagaraja' .
;  Department of Studies in Chemistry,
Mangalore University,
Mangalagangotri, Mangalore-574 199,
India
;
    'Kalluraya, Balakrishna' .
;  Department of Studies in Chemistry,
Mangalore University,
Mangalagangotri, Mangalore-574 199,
India
;
    'Rathore, Ravindranath S.' .
; Department of Bioinformatics,
  School of Earth, Biological and Environmental Sciences
  Central University of South Bihar,
  Gaya-824236,
  India
;
    'Glidewell, Christopher' .
;    School of Chemistry, University of St Andrews,
     St Andrews, Fife KY16 9ST, UK
;
_publ_section_synopsis
;
1,3-Disubstituted chalcones have been converted into 3,5-disubstituted
4,5-dihydropyrazole-1-carbothioamides by reaction with thiosemicarbazide. Two
isomorphous chalcone precursors form hydrogen-bonded sheets, while in two
isomorphous reduced pyrazole products, hydrogen-bonded chains of rings are
formed: in a third product, the molecules are linked into complex sheets.
;
data_I
_database_code_depnum_ccdc_archive 'CCDC 1982485'
_audit_creation_method     SHELXL-2014
_chemical_name_systematic
;
1-(4-Chlorophenyl)-3-[4-(prop-2-ynyloxy)phenyl]prop-2-en-1-one
;
_chemical_name_common     ?
_chemical_formula_moiety     'C18 H13 Cl O2'
_chemical_formula_sum     'C18 H13 Cl O2'
_chemical_formula_iupac     'C18 H13 Cl O2'
_chemical_formula_weight     296.73
_chemical_melting_point     ?
_space_group_crystal_system     monoclinic
_space_group_name_H-M_alt     'P 21/c'
_space_group_name_Hall     '-P 2ybc'
loop_
    _space_group_symop_operation_xyz
    'x, y, z'
    '-x, y+1/2, -z+1/2'
    '-x, -y, -z'
    'x, -y-1/2, z-1/2'
_cell_length_a     17.990(3)
_cell_length_b     14.2529(16)
_cell_length_c     5.8661(8)
_cell_angle_alpha     90
_cell_angle_beta     94.419(4)
_cell_angle_gamma     90
_cell_volume     1499.7(3)
_cell_formula_units_Z     4
_cell_measurement_reflns_used     2914
_cell_measurement_theta_min     1.135
_cell_measurement_theta_max     25.890
_cell_measurement_temperature     296(2)
_exptl_crystal_description     block
_exptl_crystal_colour     orange
_exptl_crystal_size_max     0.200
_exptl_crystal_size_mid     0.200
_exptl_crystal_size_min     0.150
_exptl_crystal_density_diffrn     1.314
_exptl_crystal_density_meas     ?
_exptl_crystal_density_method     ?
_exptl_crystal_F_000     616
_exptl_absorpt_coefficient_mu     0.256
_exptl_absorpt_correction_type     multi-scan
_exptl_absorpt_process_details
;
(SADABS; Bruker, 2012)
;
_exptl_absorpt_correction_T_min     0.895
_exptl_absorpt_correction_T_max     0.962
_exptl_special_details     ?
_diffrn_ambient_temperature     296(2)
_diffrn_source     'fine focussealed tube'
_diffrn_radiation_type     MoK\a
_diffrn_radiation_wavelength     0.71073
_diffrn_radiation_monochromator     graphite
_diffrn_measurement_device_type     'Bruker APEXII'
_diffrn_measurement_method     '\f and \w scans'
_diffrn_detector_area_resol_mean     ?
_diffrn_reflns_number     20193
_diffrn_reflns_av_R_equivalents     0.0476
_diffrn_reflns_av_unetI/netI     0.0377
_diffrn_reflns_theta_min     2.271
_diffrn_reflns_theta_max     25.890
_diffrn_reflns_theta_full     25.242
_diffrn_measured_fraction_theta_max     0.997
_diffrn_measured_fraction_theta_full     0.999
_diffrn_reflns_limit_h_min     -21
_diffrn_reflns_limit_h_max     22
_diffrn_reflns_limit_k_min     -17
_diffrn_reflns_limit_k_max     17
_diffrn_reflns_limit_l_min     -7
_diffrn_reflns_limit_l_max     7
_diffrn_standards_number     0
_diffrn_standards_interval_count     0
_diffrn_standards_interval_time     0
_diffrn_standards_decay_%     0
_refine_special_details     ?
_reflns_number_total     2912
_reflns_number_gt     1777
_reflns_threshold_expression     'I > 2\s(I)'
_refine_ls_structure_factor_coef     Fsqd
_refine_ls_matrix_type     full
_refine_ls_R_factor_all     0.1077
_refine_ls_R_factor_gt     0.0550
_refine_ls_wR_factor_gt     0.1080
_refine_ls_wR_factor_ref     0.1317
_refine_ls_goodness_of_fit_ref     1.045
_refine_ls_restrained_S_all     1.045
_refine_ls_number_reflns     2912
_refine_ls_number_parameters     190
_refine_ls_number_restraints     0
_refine_ls_hydrogen_treatment     constr
_refine_ls_weighting_scheme     calc
_refine_ls_weighting_details
              'w=1/[\s^2^(Fo^2^)+(0.0322P)^2^+1.1910P] where P=(Fo^2^+2Fc^2^)/3'
_atom_sites_solution_hydrogens     geom
_atom_sites_solution_primary     difmap
_atom_sites_solution_secondary     ?
_refine_ls_shift/su_max     0.000
_refine_ls_shift/su_mean     0.000
_refine_diff_density_max     0.316
_refine_diff_density_min     -0.232
_refine_ls_extinction_method     none
_refine_ls_extinction_coef     .
loop_
    _atom_type_symbol
    _atom_type_description
    _atom_type_scat_dispersion_real
    _atom_type_scat_dispersion_imag
    _atom_type_scat_source
    'C' 'C' 0.0033 0.0016
                         'International Tables Vol C Tables 4.2.6.8 and 6.1.1.4'
    'H' 'H' 0.0000 0.0000
                         'International Tables Vol C Tables 4.2.6.8 and 6.1.1.4'
    'Cl' 'Cl' 0.1484 0.1585
                         'International Tables Vol C Tables 4.2.6.8 and 6.1.1.4'
    'O' 'O' 0.0106 0.0060
                         'International Tables Vol C Tables 4.2.6.8 and 6.1.1.4'
_computing_data_collection
;
APEX2 (Bruker, 2012)
;
_computing_cell_refinement
;
APEX2/SAINT (Bruker, 2012)
;
_computing_data_reduction
;
SAINT/XPREP (Bruker, 2012)
;
_computing_structure_solution
;
<i>SHELXT2014/5</i> (Sheldrick, 2015a)
;
_computing_structure_refinement
;
SHELXL2014 (Sheldrick, 2015b)
;
_computing_molecular_graphics
;
PLATON (Spek, 2020)
;
_computing_publication_material
;
SHELXL2014 (Sheldrick, 2015b) and PLATON (Spek, 2020)
;
loop_
    _atom_site_type_symbol
    _atom_site_label
    _atom_site_fract_x
    _atom_site_fract_y
    _atom_site_fract_z
    _atom_site_U_iso_or_equiv
    _atom_site_adp_type
    _atom_site_calc_flag
    _atom_site_occupancy
    _atom_site_disorder_assembly
    _atom_site_disorder_group
    C C1 0.50644(15) 0.37616(19) 0.0035(5) 0.0454(7) Uani d 1 . .
    O O1 0.49123(11) 0.37815(18) -0.2039(3) 0.0705(7) Uani d 1 . .
    C C2 0.44832(15) 0.37402(19) 0.1650(5) 0.0470(7) Uani d 1 . .
    H H2 0.4612 0.3594 0.3175 0.056 Uiso calc 1 . .
    C C3 0.37764(15) 0.39260(17) 0.0980(4) 0.0422(6) Uani d 1 . .
    H H3 0.3682 0.4115 -0.0532 0.051 Uiso calc 1 . .
    C C11 0.58630(14) 0.37539(17) 0.0931(4) 0.0388(6) Uani d 1 . .
    C C12 0.60937(15) 0.40870(18) 0.3093(4) 0.0443(7) Uani d 1 . .
    H H12 0.5742 0.4301 0.4052 0.053 Uiso calc 1 . .
    C C13 0.68450(16) 0.41034(18) 0.3840(5) 0.0464(7) Uani d 1 . .
    H H13 0.7000 0.4340 0.5277 0.056 Uiso calc 1 . .
    C C14 0.73548(14) 0.37664(19) 0.2428(5) 0.0455(7) Uani d 1 . .
    Cl Cl14 0.82940(4) 0.37534(7) 0.33965(16) 0.0789(3) Uani d 1 . .
    C C15 0.71402(16) 0.34316(19) 0.0276(5) 0.0506(7) Uani d 1 . .
    H H15 0.7494 0.3208 -0.0665 0.061 Uiso calc 1 . .
    C C16 0.63951(15) 0.34321(18) -0.0463(5) 0.0463(7) Uani d 1 . .
    H H16 0.6247 0.3213 -0.1921 0.056 Uiso calc 1 . .
    C C31 0.31322(14) 0.38698(17) 0.2325(4) 0.0385(6) Uani d 1 . .
    C C32 0.24378(15) 0.41655(19) 0.1399(5) 0.0472(7) Uani d 1 . .
    H H32 0.2398 0.4428 -0.0057 0.057 Uiso calc 1 . .
    C C33 0.18022(16) 0.4082(2) 0.2576(5) 0.0542(8) Uani d 1 . .
    H H33 0.1344 0.4289 0.1926 0.065 Uiso calc 1 . .
    C C34 0.18612(15) 0.36873(19) 0.4728(5) 0.0478(7) Uani d 1 . .
    C C35 0.25439(15) 0.33836(18) 0.5696(5) 0.0460(7) Uani d 1 . .
    H H35 0.2580 0.3117 0.7147 0.055 Uiso calc 1 . .
    C C36 0.31671(15) 0.34757(17) 0.4517(4) 0.0429(7) Uani d 1 . .
    H H36 0.3624 0.3272 0.5187 0.052 Uiso calc 1 . .
    O O34 0.12808(12) 0.35634(17) 0.6100(4) 0.0737(7) Uani d 1 . .
    C C37 0.05810(19) 0.3821(3) 0.5204(6) 0.0851(11) Uani d 1 . .
    H H37A 0.0428 0.3436 0.3886 0.102 Uiso calc 1 . .
    H H37B 0.0579 0.4473 0.4731 0.102 Uiso calc 1 . .
    C C38 0.0066(2) 0.3679(3) 0.7054(7) 0.0920(13) Uani d 1 . .
    C C39 -0.0365(2) 0.3578(4) 0.8370(9) 0.1210(18) Uani d 1 . .
    H H39 -0.0715 0.3496 0.9439 0.145 Uiso calc 1 . .
loop_
    _atom_site_aniso_label
    _atom_site_aniso_U_11
    _atom_site_aniso_U_22
    _atom_site_aniso_U_33
    _atom_site_aniso_U_12
    _atom_site_aniso_U_13
    _atom_site_aniso_U_23
    C1 0.0503(16) 0.0486(16) 0.0372(16) -0.0022(13) 0.0016(13) 0.0008(13)
    O1 0.0613(14) 0.1132(19) 0.0362(12) -0.0033(13) -0.0009(10) -0.0013(12)
    C2 0.0497(17) 0.0545(17) 0.0366(15) -0.0013(14) 0.0012(13) 0.0043(13)
    C3 0.0512(16) 0.0407(15) 0.0343(15) -0.0051(12) 0.0010(12) 0.0014(12)
    C11 0.0483(16) 0.0374(14) 0.0308(14) -0.0001(12) 0.0041(12) 0.0018(12)
    C12 0.0509(17) 0.0470(16) 0.0361(16) 0.0048(13) 0.0101(13) -0.0026(12)
    C13 0.0573(18) 0.0476(16) 0.0340(15) -0.0031(13) 0.0018(13) -0.0036(12)
    C14 0.0445(16) 0.0420(15) 0.0496(17) -0.0016(12) 0.0009(13) 0.0031(14)
    Cl14 0.0491(5) 0.0928(7) 0.0938(7) -0.0010(4) -0.0009(4) -0.0102(5)
    C15 0.0517(18) 0.0534(17) 0.0487(18) -0.0009(14) 0.0155(14) -0.0081(14)
    C16 0.0573(18) 0.0478(16) 0.0345(15) -0.0058(13) 0.0086(13) -0.0037(12)
    C31 0.0479(16) 0.0349(14) 0.0320(14) -0.0017(12) -0.0011(12) -0.0018(11)
    C32 0.0562(18) 0.0474(16) 0.0373(16) 0.0020(14) -0.0020(14) 0.0041(12)
    C33 0.0449(17) 0.0627(19) 0.0540(19) 0.0079(14) -0.0035(14) 0.0037(15)
    C34 0.0476(16) 0.0528(17) 0.0435(17) -0.0019(13) 0.0077(13) -0.0031(14)
    C35 0.0576(18) 0.0475(16) 0.0326(15) 0.0032(13) 0.0015(13) 0.0022(12)
    C36 0.0466(16) 0.0420(15) 0.0392(16) 0.0014(12) -0.0029(13) -0.0020(12)
    O34 0.0523(13) 0.1029(18) 0.0666(15) 0.0097(12) 0.0101(11) 0.0078(13)
    C37 0.065(2) 0.111(3) 0.079(3) 0.008(2) 0.002(2) 0.019(2)
    C38 0.050(2) 0.128(4) 0.099(3) -0.001(2) 0.017(2) 0.011(3)
    C39 0.062(3) 0.189(5) 0.115(4) 0.007(3) 0.021(3) 0.034(4)
_geom_special_details
;
 All esds (except the esd in the dihedral angle between two l.s. planes)
 are estimated using the full covariance matrix.  The cell esds are taken
 into account individually in the estimation of esds in distances, angles
 and torsion angles; correlations between esds in cell parameters are only
 used when they are defined by crystal symmetry.  An approximate (isotropic)
 treatment of cell esds is used for estimating esds involving l.s. planes.
;
loop_
    _geom_bond_atom_site_label_1
    _geom_bond_atom_site_label_2
    _geom_bond_site_symmetry_2
    _geom_bond_distance
    _geom_bond_publ_flag
    C1 O1 . 1.226(3) ?
    C1 C2 . 1.465(4) ?
    C1 C11 . 1.491(4) ?
    C2 C3 . 1.328(3) ?
    C2 H2 . 0.9300 ?
    C3 C31 . 1.454(4) ?
    C3 H3 . 0.9300 ?
    C11 C16 . 1.385(3) ?
    C11 C12 . 1.387(3) ?
    C12 C13 . 1.388(4) ?
    C12 H12 . 0.9300 ?
    C13 C14 . 1.369(4) ?
    C13 H13 . 0.9300 ?
    C14 C15 . 1.377(4) ?
    C14 Cl14 . 1.741(3) ?
    C15 C16 . 1.377(4) ?
    C15 H15 . 0.9300 ?
    C16 H16 . 0.9300 ?
    C31 C32 . 1.389(3) ?
    C31 C36 . 1.400(3) ?
    C32 C33 . 1.386(4) ?
    C32 H32 . 0.9300 ?
    C33 C34 . 1.379(4) ?
    C33 H33 . 0.9300 ?
    C34 O34 . 1.378(3) ?
    C34 C35 . 1.382(4) ?
    C35 C36 . 1.368(4) ?
    C35 H35 . 0.9300 ?
    C36 H36 . 0.9300 ?
    O34 C37 . 1.376(4) ?
    C37 C38 . 1.494(5) ?
    C37 H37A . 0.9700 ?
    C37 H37B . 0.9700 ?
    C38 C39 . 1.144(5) ?
    C39 H39 . 0.9300 ?
loop_
    _geom_angle_atom_site_label_1
    _geom_angle_atom_site_label_2
    _geom_angle_atom_site_label_3
    _geom_angle_site_symmetry_1
    _geom_angle_site_symmetry_3
    _geom_angle
    _geom_angle_publ_flag
    O1 C1 C2 . . 121.8(3) ?
    O1 C1 C11 . . 119.0(2) ?
    C2 C1 C11 . . 119.2(2) ?
    C3 C2 C1 . . 121.3(2) ?
    C3 C2 H2 . . 119.4 ?
    C1 C2 H2 . . 119.4 ?
    C2 C3 C31 . . 127.8(2) ?
    C2 C3 H3 . . 116.1 ?
    C31 C3 H3 . . 116.1 ?
    C16 C11 C12 . . 118.8(2) ?
    C16 C11 C1 . . 119.0(2) ?
    C12 C11 C1 . . 122.2(2) ?
    C11 C12 C13 . . 120.6(2) ?
    C11 C12 H12 . . 119.7 ?
    C13 C12 H12 . . 119.7 ?
    C14 C13 C12 . . 119.0(3) ?
    C14 C13 H13 . . 120.5 ?
    C12 C13 H13 . . 120.5 ?
    C13 C14 C15 . . 121.5(3) ?
    C13 C14 Cl14 . . 119.0(2) ?
    C15 C14 Cl14 . . 119.5(2) ?
    C16 C15 C14 . . 119.1(3) ?
    C16 C15 H15 . . 120.5 ?
    C14 C15 H15 . . 120.5 ?
    C15 C16 C11 . . 121.0(2) ?
    C15 C16 H16 . . 119.5 ?
    C11 C16 H16 . . 119.5 ?
    C32 C31 C36 . . 117.2(2) ?
    C32 C31 C3 . . 120.1(2) ?
    C36 C31 C3 . . 122.6(2) ?
    C33 C32 C31 . . 122.1(3) ?
    C33 C32 H32 . . 119.0 ?
    C31 C32 H32 . . 119.0 ?
    C34 C33 C32 . . 118.9(3) ?
    C34 C33 H33 . . 120.5 ?
    C32 C33 H33 . . 120.5 ?
    O34 C34 C33 . . 125.4(3) ?
    O34 C34 C35 . . 114.2(2) ?
    C33 C34 C35 . . 120.5(3) ?
    C36 C35 C34 . . 119.9(3) ?
    C36 C35 H35 . . 120.0 ?
    C34 C35 H35 . . 120.0 ?
    C35 C36 C31 . . 121.5(3) ?
    C35 C36 H36 . . 119.3 ?
    C31 C36 H36 . . 119.3 ?
    C37 O34 C34 . . 117.1(3) ?
    O34 C37 C38 . . 106.7(3) ?
    O34 C37 H37A . . 110.4 ?
    C38 C37 H37A . . 110.4 ?
    O34 C37 H37B . . 110.4 ?
    C38 C37 H37B . . 110.4 ?
    H37A C37 H37B . . 108.6 ?
    C39 C38 C37 . . 175.7(5) ?
    C38 C39 H39 . . 180.0 ?
loop_
    _geom_torsion_atom_site_label_1
    _geom_torsion_atom_site_label_2
    _geom_torsion_atom_site_label_3
    _geom_torsion_atom_site_label_4
    _geom_torsion_site_symmetry_1
    _geom_torsion_site_symmetry_2
    _geom_torsion_site_symmetry_3
    _geom_torsion_site_symmetry_4
    _geom_torsion
    _geom_torsion_publ_flag
    O1 C1 C2 C3 . . . . -13.4(4) ?
    C11 C1 C2 C3 . . . . 166.9(2) ?
    C1 C2 C3 C31 . . . . 175.3(2) ?
    O1 C1 C11 C16 . . . . -23.3(4) ?
    C2 C1 C11 C16 . . . . 156.4(2) ?
    O1 C1 C11 C12 . . . . 154.6(3) ?
    C2 C1 C11 C12 . . . . -25.7(4) ?
    C16 C11 C12 C13 . . . . 0.4(4) ?
    C1 C11 C12 C13 . . . . -177.5(2) ?
    C11 C12 C13 C14 . . . . -1.4(4) ?
    C12 C13 C14 C15 . . . . 1.4(4) ?
    C12 C13 C14 Cl14 . . . . -178.0(2) ?
    C13 C14 C15 C16 . . . . -0.4(4) ?
    Cl14 C14 C15 C16 . . . . 179.1(2) ?
    C14 C15 C16 C11 . . . . -0.7(4) ?
    C12 C11 C16 C15 . . . . 0.6(4) ?
    C1 C11 C16 C15 . . . . 178.6(2) ?
    C2 C3 C31 C32 . . . . 174.7(3) ?
    C2 C3 C31 C36 . . . . -9.0(4) ?
    C36 C31 C32 C33 . . . . 0.2(4) ?
    C3 C31 C32 C33 . . . . 176.8(2) ?
    C31 C32 C33 C34 . . . . -0.4(4) ?
    C32 C33 C34 O34 . . . . 179.7(3) ?
    C32 C33 C34 C35 . . . . 0.2(4) ?
    O34 C34 C35 C36 . . . . -179.4(2) ?
    C33 C34 C35 C36 . . . . 0.1(4) ?
    C34 C35 C36 C31 . . . . -0.3(4) ?
    C32 C31 C36 C35 . . . . 0.1(4) ?
    C3 C31 C36 C35 . . . . -176.3(2) ?
    C33 C34 O34 C37 . . . . 2.8(4) ?
    C35 C34 O34 C37 . . . . -177.8(3) ?
    C34 O34 C37 C38 . . . . -176.4(3) ?
loop_
    _geom_hbond_atom_site_label_D
    _geom_hbond_atom_site_label_H
    _geom_hbond_atom_site_label_A
    _geom_hbond_site_symmetry_A
    _geom_hbond_distance_DH
    _geom_hbond_distance_HA
    _geom_hbond_distance_DA
    _geom_hbond_angle_DHA
    _geom_hbond_publ_flag
    C13 H13 Cg1 3_666 0.93 2.90 3.554(3) 128 no
    C35 H35 Cg1 4_566 0.93 2.83 3.508(3) 131 no
_shelx_space_group_comment
;
The symmetry employed for this shelxl refinement is uniquely defined
by the following loop, which should always be used as a source of
symmetry information in preference to the above space-group names.
They are only intended as comments.
;
_shelx_estimated_absorpt_T_min     0.951
_shelx_estimated_absorpt_T_max     0.963
_shelx_hkl_file
;
   0   0  -1   -0.10    0.20
   0   0  -1   -0.10    0.20
   0   0  -1   -0.50    0.30
   0   0   1   -0.40    0.30
   0   0   1    0.00    0.20
   0   0   1    0.10    0.20
   0   0   2    4.00    0.60
   0   0  -2    3.50    0.70
   0   0  -2    3.80    0.70
   0   0  -2    3.80    0.70
   0   0   2    2.60    0.80
   0   0   2    4.20    0.70
   0   0  -3   -0.20    0.80
   0   0   3   -0.40    0.70
   0   0   3   -0.70    0.30
   0   0  -3   -0.10    0.40
   0   0  -3    0.80    0.60
   0   0   3   -0.50    0.80
   0   0  -3   -0.30    0.60
   0   0  -4    0.80    0.80
   0   0  -4    0.80    1.00
   0   0  -4    1.60    0.50
   0   0  -5   -2.80    0.90
   0   0  -5   -3.60    1.20
   0   0  -6   -0.10    1.60
   0   0  -6    0.40    1.40
   0   0  -7   -2.50    1.80
   0   0  -7   -0.60    1.60
   0   1   0    0.10    0.10
   0  -1   0    0.00    0.10
   0   1  -1   17.50    0.70
   0   1   1   18.30    0.80
   0   1  -1   17.90    0.70
   0   1  -1   17.30    0.80
   0   1  -1   18.60    0.70
   0   1   1   18.50    0.70
   0   1   1   18.30    0.70
   0  -1   1   17.80    0.70
   0  -1   1   18.90    0.70
   0  -1   1   19.10    0.70
   0  -1  -1   18.40    0.80
   0  -1   1   17.70    0.80
   0  -1  -1   17.00    0.70
   0  -1  -1   17.50    0.80
   0   1   2    3.40    0.50
   0   1  -2    3.40    0.70
   0   1  -2    2.20    0.50
   0   1   2    2.90    0.70
   0   1  -2    3.90    0.50
   0   1  -2    3.20    0.70
   0   1   2    3.40    0.60
   0  -1  -2    3.30    0.60
   0  -1   2    2.80    0.70
   0  -1  -2    3.40    0.70
   0  -1   2    2.40    0.60
   0  -1   2    3.10    0.60
   0  -1  -2    3.00    0.80
   0   1  -3    1.50    0.50
   0   1  -3    2.70    0.80
   0   1   3    1.40    0.50
   0   1   3    1.60    0.70
   0   1  -3    1.20    0.90
   0   1   3    2.50    0.80
   0   1  -3    0.80    0.80
   0  -1   3    2.40    0.70
   0  -1  -3    1.70    0.70
   0  -1   3    2.10    0.60
   0  -1   3    1.30    0.70
   0  -1  -3    1.20    0.80
   0  -1  -3    0.90    0.70
   0   1  -4   21.50    1.90
   0   1  -4   22.60    1.20
   0   1  -4   18.10    1.80
   0  -1  -4   20.70    1.70
   0  -1  -4   21.10    0.90
   0  -1  -4   23.40    1.80
   0   1  -5   -1.00    1.40
   0   1  -5   -2.30    1.30
   0  -1  -5    0.20    1.40
   0  -1  -5    3.50    1.60
   0   1  -6    8.20    2.10
   0   1  -6    5.60    2.00
   0  -1  -6    6.10    2.10
   0  -1  -6    7.30    2.10
   0   1  -7    0.60    2.00
   0   1  -7   -1.00    2.20
   0  -1  -7   -2.90    2.10
   0  -1  -7   -2.50    2.00
   0   2   1  999.00   18.20
   0   2  -1  964.70   18.20
   0   2   1  949.80   18.10
   0   2  -1  957.80   18.50
   0   2  -1  937.31   23.10
   0   2  -1  949.31   18.20
   0   2   1  943.51   18.10
   0   2  -1  942.61   18.10
   0  -2  -1  948.91   18.10
   0  -2  -1  951.80   18.20
   0  -2   1  943.91   18.20
   0  -2  -1  952.40   18.20
   0  -2   1  933.01   18.00
   0  -2   1  936.21   18.40
   0  -2   1  955.60   18.20
   0  -2   1  919.51   23.00
   0   2   2   53.39    1.80
   0   2  -2   52.29    1.70
   0   2  -2   55.49    2.00
   0   2   2   49.90    1.70
   0   2   2   52.39    1.80
   0   2  -2   51.49    1.80
   0   2  -2   53.19    1.90
   0  -2   2   53.29    1.80
   0  -2   2   53.19    1.70
   0  -2  -2   53.69    1.90
   0  -2  -2   50.59    1.90
   0  -2   2   52.79    1.80
   0  -2  -2   50.19    1.90
   0  -2   2   53.59    1.90
   0   2  -3    1.20    0.70
   0   2   3    1.90    0.80
   0   2  -3    2.70    0.80
   0   2  -3    0.90    0.80
   0   2   3    1.40    0.70
   0  -2  -3    1.40    0.90
   0  -2  -3    1.80    0.90
   0  -2   3    1.80    0.80
   0  -2   3   -0.50    0.60
   0  -2   3    0.90    0.50
   0  -2   3    1.50    0.50
   0  -2  -3    3.10    1.00
   0   2   4    1.00    0.60
   0   2  -4    0.70    1.00
   0   2  -4    1.20    0.80
   0  -2  -4    1.40    0.30
   0  -2  -4   -0.10    0.70
   0  -2  -4    3.30    1.20
   0  -2  -4    3.10    1.20
   0  -2   4    1.50    0.70
   0   2  -5    1.70    1.40
   0   2  -5    1.60    1.10
   0  -2  -5    2.50    1.60
   0  -2  -5   -0.10    1.10
   0  -2   5    1.20    0.80
   0   2  -6    0.30    1.60
   0   2  -6   -0.60    1.70
   0  -2  -6   -0.10    1.30
   0  -2  -6   -1.60    1.10
   0   2  -7   -0.20    2.00
   0   2  -7    0.30    2.30
   0  -2  -7   -0.40    1.60
   0  -2  -7    0.30    1.50
   0   3   0    0.20    0.30
   0  -3   0    0.10    0.40
   0   3  -1   18.30    0.80
   0   3  -1   18.90    0.80
   0   3  -1   17.50    0.80
   0   3   1   19.20    0.80
   0   3  -1   19.80    1.00
   0   3   1   18.80    0.80
   0   3  -1   18.30    0.80
   0  -3   1   18.50    0.90
   0  -3   1   17.80    0.80
   0  -3   1   17.00    0.80
   0  -3   1   19.90    1.00
   0  -3  -1   18.90    0.80
   0  -3   1   19.30    0.80
   0  -3  -1   17.50    0.80
   0  -3  -1   18.20    0.80
   0  -3  -1   18.60    0.90
   0   3   2    5.50    0.70
   0   3  -2    6.50    0.90
   0   3   2    7.10    0.80
   0   3  -2    5.20    0.70
   0   3  -2    6.20    0.80
   0  -3   2    6.60    0.80
   0  -3   2    7.20    1.00
   0  -3  -2    5.50    0.80
   0  -3   2    6.00    0.70
   0  -3   2    5.40    0.50
   0  -3  -2    6.90    0.70
   0  -3  -2    6.60    0.90
   0   3  -3    3.50    0.90
   0   3   3    4.40    0.90
   0   3  -3    2.10    0.90
   0   3  -3    3.70    1.00
   0   3   3    4.70    0.80
   0  -3   3    3.30    0.80
   0  -3   3    2.70    0.50
   0  -3   3    3.00    0.90
   0  -3  -3    2.10    0.90
   0  -3  -3    3.70    1.00
   0  -3  -3    2.60    0.70
   0  -3   3    2.20    0.80
   0   3   4   19.40    1.60
   0   3  -4   18.90    1.80
   0   3  -4   22.70    1.90
   0  -3  -4   20.90    1.70
   0  -3  -4   17.80    1.60
   0  -3   4   17.50    1.30
   0  -3   4   18.00    1.50
   0  -3  -4   18.90    1.80
   0   3  -5    5.00    1.60
   0   3  -5    4.30    1.30
   0  -3  -5    0.60    1.50
   0  -3   5    1.60    0.70
   0  -3  -5    3.00    1.60
   0   3  -6    4.80    1.90
   0   3  -6    5.20    1.70
   0  -3  -6    1.70    1.80
   0  -3  -6    2.10    1.40
   0   3  -7   -2.90    1.40
   0   3  -7   -4.50    1.80
   0  -3  -7   -4.00    2.10
   0  -3  -7    1.90    2.20
   0   4   0 9804.52  191.28
   0  -4   0 9999.00  191.98
   0   4   1  447.66    8.80
   0   4  -1  453.05    8.80
   0   4  -1  435.86    8.90
   0   4  -1  450.25   10.90
   0   4  -1  445.26    8.80
   0   4   1  442.76    8.70
   0  -4  -1  449.26    8.90
   0  -4  -1  444.76    8.80
   0  -4   1  448.66    8.80
   0  -4  -1  446.96    9.20
   0  -4   1  450.75    8.70
   0  -4   1  444.56    8.90
   0  -4   1  441.06    9.40
   0   4   2    9.70    0.80
   0   4  -2   11.40    0.70
   0   4  -2    9.70    0.90
   0   4  -2    8.80    0.90
   0   4  -2   10.50    0.90
   0   4   2   10.20    0.90
   0  -4  -2    9.50    1.10
   0  -4   2   10.30    0.60
   0  -4   2   10.10    0.90
   0  -4   2    9.70    1.10
   0  -4   2   11.50    0.80
   0  -4  -2   10.50    1.00
   0  -4  -2   10.10    1.00
   0  -4   2   11.30    0.90
   0   4  -3    1.60    0.80
   0   4   3    1.60    0.60
   0   4   3    2.60    0.70
   0   4  -3    2.80    0.90
   0   4  -3    1.50    0.60
   0  -4  -3    2.40    0.90
   0  -4   3   -0.10    0.90
   0  -4   3    2.00    0.40
   0  -4   3    1.90    0.80
   0  -4   3    1.90    0.60
   0  -4  -3    2.60    1.00
   0  -4  -3    1.50    0.90
   0   4  -4    0.50    1.00
   0   4   4    1.30    0.80
   0   4  -4    0.70    1.00
   0  -4   4    0.20    0.40
   0  -4  -4    0.90    0.90
   0  -4   4    0.40    1.00
   0  -4  -4    0.90    0.30
   0  -4  -4    0.50    0.80
   0  -4  -4    1.50    1.10
   0   4  -5   -0.20    1.30
   0   4  -5    0.40    1.10
   0  -4  -5   -1.30    1.30
   0  -4  -5   -0.90    1.30
   0  -4   5    0.10    0.50
   0   4  -6   -0.80    1.20
   0   4  -6   -1.20    1.50
   0  -4  -6   -1.00    1.20
   0  -4  -6    1.80    1.40
   0  -5   0    0.00    0.50
   0   5   1   -0.10    0.30
   0   5  -1    0.10    0.40
   0   5  -1   -0.30    0.30
   0   5  -1    0.20    0.30
   0   5  -1   -0.10    0.30
   0   5   1   -0.50    0.30
   0  -5  -1    0.40    0.40
   0  -5  -1   -0.70    0.40
   0  -5   1   -1.20    0.60
   0  -5  -1   -0.20    0.20
   0  -5  -1   -0.10    0.20
   0  -5   1   -0.30    0.40
   0  -5   1   -0.20    0.30
   0  -5   1   -0.30    0.30
   0   5   2   -0.20    0.40
   0   5   2   -0.30    0.40
   0   5  -2    0.00    0.50
   0   5  -2   -1.30    0.40
   0   5  -2    0.10    0.30
   0   5  -2    0.20    0.50
   0  -5   2   -0.40    0.50
   0  -5   2    0.50    0.70
   0  -5  -2    0.70    0.60
   0  -5   2    1.20    0.50
   0  -5  -2    0.40    0.60
   0  -5   2    1.10    0.60
   0  -5  -2   -0.20    0.60
   0  -5  -2   -0.60    0.50
   0   5   3    0.10    0.50
   0   5  -3    0.20    0.70
   0   5  -3    0.60    0.70
   0  -5  -3    0.30    0.80
   0  -5  -3    1.00    0.60
   0  -5  -3    0.50    0.90
   0  -5   3    0.30    0.70
   0  -5   3   -0.50    0.80
   0  -5  -3    0.40    0.60
   0  -5   3    0.20    0.30
   0   5  -4    6.90    1.40
   0   5   4    4.40    1.10
   0   5  -4    5.60    1.30
   0  -5   4    5.70    0.60
   0  -5  -4    6.10    1.40
   0  -5   4    4.60    1.30
   0  -5  -4    5.30    0.60
   0  -5  -4    2.50    1.30
   0  -5  -4    4.70    1.30
   0   5  -5    1.00    1.20
   0   5  -5    1.80    1.10
   0  -5  -5    1.40    1.40
   0  -5  -5    2.20    1.20
   0   5  -6    1.80    1.30
   0   5  -6    0.30    1.30
   0  -5  -6    0.90    1.70
   0  -5  -6    2.70    1.50
   0   6   0    0.00    0.10
   0  -6   0   -0.60    0.50
   0   6   1  202.78    4.20
   0   6   1  197.98    4.20
   0   6  -1  205.58    5.70
   0   6  -1  207.18    4.30
   0   6  -1  200.38    4.30
   0   6  -1  204.88    4.30
   0  -6  -1  198.98    4.20
   0  -6  -1  203.78    5.00
   0  -6   1  203.38    4.10
   0  -6  -1  200.38    4.10
   0  -6   1  199.88    5.30
   0   6  -2  156.18    4.00
   0   6  -2  156.58    3.90
   0   6  -2  161.08    4.40
   0   6   2  156.78    3.80
   0   6   2  160.38    3.80
   0   6  -2  153.28    3.90
   0  -6  -2  158.98    4.00
   0  -6  -2  155.88    3.80
   0  -6  -2  163.48    4.10
   0  -6   2  163.38    4.10
   0  -6   2  155.28    4.50
   0  -6   2  161.18    3.80
   0  -6  -2  156.98    3.90
   0  -6   2  154.48    3.90
   0   6   3    4.30    0.80
   0   6  -3    4.10    0.90
   0   6  -3    1.90    0.90
   0  -6  -3    2.80    1.00
   0  -6  -3    2.20    1.00
   0  -6  -3    3.80    0.90
   0  -6  -3    3.00    0.70
   0  -6   3    2.80    0.90
   0   6   4    3.90    1.10
   0   6  -4    4.60    1.30
   0   6  -4    7.00    1.40
   0  -6  -4    4.60    1.30
   0  -6  -4    4.50    0.70
   0  -6   4    2.50    1.20
   0  -6  -4    3.90    1.40
   0  -6  -4    5.60    1.20
   0   6  -5    1.00    1.10
   0   6  -5   -1.40    1.30
   0  -6  -5    1.00    1.10
   0  -6  -5    0.60    1.00
   0   6  -6    0.00    1.50
   0   6  -6   -0.40    1.20
   0  -6  -6    0.50    1.80
   0  -6  -6   -0.70    1.20
   0   7   0    0.10    0.10
   0   7   0    0.10    0.10
   0  -7   0   -0.10    0.60
   0   7  -1    5.20    0.60
   0   7  -1    5.40    0.80
   0   7  -1    5.30    0.50
   0   7  -1    5.30    0.60
   0   7   1    5.50    0.50
   0   7   1    5.50    0.50
   0  -7  -1    5.80    1.20
   0  -7  -1    6.20    0.60
   0  -7  -1    6.00    0.60
   0  -7   1    6.30    1.30
   0  -7   1    5.10    0.50
   0   7   2    1.40    0.50
   0   7  -2    1.40    0.60
   0   7   2    1.70    0.50
   0   7  -2    1.20    0.60
   0   7  -2    1.70    0.50
   0   7  -2    1.80    0.60
   0  -7  -2    1.20    0.70
   0  -7  -2    2.40    0.70
   0  -7  -2    0.80    0.70
   0  -7   2    1.50    0.60
   0  -7  -2    1.50    0.60
   0  -7   2    1.50    0.50
   0  -7   2    1.30    0.80
   0   7  -3   -0.10    0.50
   0   7  -3    0.90    0.40
   0   7  -3    0.90    0.70
   0   7   3   -0.80    0.50
   0  -7  -3    0.00    0.70
   0  -7  -3    0.60    0.90
   0  -7   3    1.00    0.80
   0  -7  -3    0.50    0.70
   0  -7  -3    1.30    0.90
   0   7   4   10.60    1.30
   0   7  -4    7.10    1.40
   0   7  -4    9.10    1.50
   0  -7  -4    8.00    1.30
   0  -7   4    8.50    1.50
   0  -7  -4    8.60    1.40
   0  -7  -4    6.70    0.90
   0  -7  -4    7.30    1.50
   0   7  -5    0.60    1.30
   0   7  -5    3.50    1.60
   0  -7  -5    0.80    1.30
   0  -7  -5    3.40    1.60
   0   7  -6    0.10    1.10
   0   7  -6   -3.00    1.50
   0  -7  -6    0.90    1.80
   0  -8   0  654.33   14.20
   0   8  -1  143.39    3.20
   0   8   1  148.79    3.10
   0   8  -1  150.78    3.30
   0   8  -1  150.58    4.80
   0   8  -1  148.69    3.30
   0   8   1  147.09    3.10
   0   8   1  148.29    3.20
   0  -8  -1  144.99    3.20
   0  -8   1  148.29    4.50
   0  -8  -1  147.19    3.20
   0  -8   1  148.39    3.20
   0  -8  -1  149.29    4.40
   0   8   2    9.80    0.80
   0   8   2   10.40    0.80
   0   8  -2    8.90    0.90
   0   8  -2   10.90    1.00
   0   8  -2    9.70    0.90
   0   8  -2    9.30    0.90
   0  -8   2    9.50    0.80
   0  -8  -2   10.50    1.10
   0  -8   2   10.10    1.00
   0  -8  -2   10.30    1.30
   0  -8   2    8.80    1.30
   0  -8  -2   10.50    1.10
   0   8  -3    1.90    0.80
   0   8   3    2.00    0.70
   0   8  -3    1.20    0.50
   0   8  -3   -0.40    0.70
   0  -8  -3    1.90    0.80
   0  -8  -3    2.80    1.10
   0  -8  -3    0.40    0.80
   0  -8  -3    1.40    0.80
   0  -8   3    1.40    0.80
   0   8  -4    0.60    1.00
   0   8   4    1.30    0.80
   0   8  -4   -0.50    1.00
   0  -8  -4    0.90    0.80
   0  -8   4   -0.90    1.00
   0  -8  -4    0.80    1.20
   0  -8  -4    1.40    1.10
   0  -8  -4    0.90    1.00
   0   8  -5   -1.50    1.20
   0   8  -5   -0.90    0.80
   0  -8  -5    0.70    1.30
   0  -8  -5   -0.70    1.40
   0   8  -6    0.10    1.70
   0  -8  -6   -0.70    1.80
   0  -9   0    1.00    1.10
   0   9   1    2.60    0.30
   0   9   1    2.70    0.40
   0   9  -1    1.70    0.80
   0   9  -1    2.50    0.40
   0   9  -1    1.50    0.40
   0   9  -1    2.10    0.30
   0   9   1    2.20    0.20
   0  -9   1    3.10    1.30
   0  -9  -1    2.50    0.30
   0  -9   1    3.00    0.40
   0  -9  -1    2.60    0.30
   0  -9  -1    2.70    0.90
   0   9  -2    0.40    0.50
   0   9   2   -0.40    0.40
   0   9  -2    0.10    0.50
   0   9  -2    0.20    0.50
   0   9  -2   -0.20    0.50
   0   9   2    0.40    0.40
   0  -9  -2    0.00    0.90
   0  -9   2   -0.30    0.40
   0  -9  -2   -0.30    0.60
   0  -9   2    0.00    1.20
   0  -9   2    0.40    0.60
   0  -9  -2    0.40    0.50
   0  -9  -2   -0.40    0.40
   0   9  -3    0.10    0.80
   0   9  -3   -0.10    0.40
   0   9  -3   -0.30    0.60
   0   9   3   -1.20    0.50
   0  -9   3   -0.20    0.80
   0  -9  -3   -0.70    0.90
   0  -9  -3   -0.50    0.80
   0  -9  -3    0.00    0.90
   0  -9  -3    0.70    0.70
   0   9  -4    0.00    1.00
   0   9  -4   -0.10    0.90
   0  -9  -4   -0.40    1.00
   0  -9  -4    0.80    1.10
   0  -9  -4    0.70    0.80
   0   9  -5    2.40    1.30
   0   9  -5    1.50    1.40
   0  -9  -5    2.00    1.60
   0   9  -6   -2.40    1.60
   0  -9  -6    0.50    1.90
   0  10   0    0.10    0.80
   0 -10   0   -0.70    0.70
   0  10  -1   17.70    0.50
   0  10  -1   19.50    1.70
   0  10  -1   17.80    0.50
   0  10   1   19.30    0.70
   0  10  -1   18.50    0.90
   0  10  -1   17.90    0.50
   0 -10   1   18.80    0.60
   0 -10  -1   20.50    1.70
   0 -10   1   19.40    1.80
   0  10   2   52.49    1.70
   0  10  -2   52.29    1.80
   0  10   2   52.79    1.80
   0  10  -2   52.89    2.50
   0  10  -2   52.69    1.90
   0  10  -2   53.49    2.00
   0 -10  -2   48.70    1.80
   0 -10   2   54.99    3.10
   0 -10  -2   49.30    1.40
   0 -10  -2   51.89    2.70
   0 -10  -2   53.89    1.90
   0 -10   2   49.60    1.50
   0  10  -3    1.60    0.60
   0  10  -3    0.80    0.80
   0  10   3    3.30    0.80
   0  10  -3    1.80    0.80
   0 -10  -3    2.80    1.00
   0 -10   3    0.60    0.90
   0 -10  -3    1.10    1.00
   0 -10  -3    1.10    0.80
   0 -10  -3    1.00    1.00
   0  10  -4    0.10    0.90
   0  10  -4    1.50    1.10
   0 -10  -4    1.00    1.00
   0 -10  -4    1.40    1.20
   0  10  -5   -1.20    1.20
   0 -10  -5    1.50    1.60
   0  11   0   -0.20    0.80
   0 -11   0   -0.20    1.00
   0  11   1    0.80    0.30
   0  11  -1    0.00    0.40
   0  11  -1    1.40    0.80
   0 -11   1    0.60    1.30
   0 -11  -1    0.60    0.90
   0  11  -2    0.20    0.50
   0  11   2    0.60    0.50
   0  11   2    0.70    0.40
   0  11  -2    0.50    0.70
   0  11   2    0.00    0.40
   0  11  -2   -1.20    0.60
   0 -11  -2    0.40    0.60
   0 -11  -2   -0.10    0.60
   0 -11   2    0.50    1.00
   0 -11   2    0.20    0.60
   0 -11  -2    0.70    1.20
   0  11  -3    0.30    0.80
   0  11  -3   -0.20    0.60
   0 -11  -3   -0.80    0.90
   0 -11  -3    0.00    1.00
   0  11  -4    0.70    1.00
   0 -11  -4    1.80    1.20
   0 -11  -4   -0.60    1.20
   0  11  -5    0.30    1.40
   0 -11  -5    0.50    1.50
   0  12   0    9.80    1.60
   0 -12   0    9.90    1.70
   0  12  -1   12.90    0.70
   0  12  -1   15.40    1.90
   0  12   1   11.40    0.40
   0 -12   1   16.90    2.30
   0 -12  -1   10.90    1.70
   0  12  -2    5.10    0.80
   0  12   2    4.30    0.50
   0  12  -2    4.50    1.10
   0  12   2    5.20    0.70
   0 -12   2    7.40    1.90
   0 -12  -2    4.50    0.60
   0 -12  -2    4.60    0.70
   0 -12   2    4.30    0.70
   0 -12  -2    5.30    1.60
   0  12  -3   -0.70    0.60
   0  12  -3    0.00    0.80
   0 -12  -3   -0.20    0.90
   0 -12  -3    0.50    1.10
   0  12  -4    0.00    1.00
   0 -12  -4   -0.30    1.20
   0 -12  -4   -0.60    1.30
   0  12  -5   -2.50    1.20
   0 -12  -5   -3.20    1.50
   0  13   0   -1.20    0.90
   0 -13   0   -0.80    1.40
   0  13   1    3.70    1.40
   0  13  -1    2.40    0.30
   0  13  -1    2.60    1.10
   0 -13  -1    2.30    1.60
   0 -13   1    2.90    1.40
   0  13  -2   -0.20    0.60
   0  13  -2    0.10    0.80
   0 -13   2   -0.20    1.20
   0 -13  -2   -0.80    1.30
   0  13  -3   -1.50    0.80
   0 -13  -3    0.00    0.80
   0 -13  -3    0.90    1.40
   0  13  -4    0.20    1.10
   0 -13  -4    2.00    1.30
   0 -13  -4    1.50    1.50
   0  14   0   -0.60    1.00
   0 -14   0    0.50    1.60
   0  14   1    2.90    1.50
   0  14  -1    1.30    1.10
   0 -14   1    3.00    1.80
   0 -14  -1    2.10    1.60
   0  14   2    2.20    1.30
   0  14  -2    4.10    1.10
   0  14  -2    2.90    0.70
   0 -14  -2    2.50    1.60
   0  14  -3    1.00    0.90
   0 -14  -3   -0.30    1.40
   0 -14  -3   -0.60    0.80
   0  14  -4    0.50    1.00
   0 -14  -4   -0.70    1.30
   0  15   0   -2.00    1.00
   0 -15   0   -1.70    1.60
   0  15  -1    0.30    1.00
   0  15   1    1.80    1.50
   0 -15   1    1.80    1.80
   0 -15  -1    0.00    1.60
   0  15   2    1.60    1.30
   0  15  -2    1.00    0.50
   0  15  -2    0.90    1.10
   0 -15  -2    0.80    1.60
   0  15   3   -1.00    1.70
   0  15  -3    0.50    0.90
   0 -15  -3   -0.30    1.60
   0  16   0    0.60    1.30
   0 -16   0   -0.60    1.40
   0  16  -1    1.70    1.20
   0  16   1    0.70    1.40
   0 -16  -1   -0.30    1.80
   0 -16   1   -0.10    1.30
   0  16   2    1.50    1.40
   0 -16  -2    3.60    2.00
   0  17   0   -1.10    1.20
   0 -17   0   -0.40    1.50
   0  17  -1    1.70    1.20
   0  17   1    0.60    1.20
   0 -17  -1   -1.70    1.90
   1   0  -7   -2.30    2.10
   1   0  -7   -0.50    1.40
   1   0  -6    5.80    2.10
   1   0  -6    2.10    1.80
   1   0  -5   -2.00    0.90
   1   0  -5   -2.70    1.30
  -1   0   4   53.39    2.80
   1   0  -4   57.99    2.80
   1   0  -4   56.59    2.60
  -1   0   3   -0.10    0.60
  -1   0   3    0.10    0.50
   1   0  -3   -1.60    0.70
  -1   0   3   -0.10    0.40
   1   0  -3   -0.30    0.60
   1   0  -3    0.10    0.30
   1   0  -3    0.20    0.60
   1   0  -2  694.53   13.90
   1   0  -2  701.93   13.30
  -1   0   2  688.23   13.80
  -1   0   2  708.03   13.90
  -1   0   2  687.93   14.00
   1   0  -2  677.13   13.80
   1   0  -2  689.83   14.00
  -1   0   1    0.20    0.30
  -1   0   1    0.00    0.20
  -1   0   1   -0.20    0.30
  -1   0   1    0.30    0.10
   1   0  -1    0.00    0.20
   1   0  -1   -0.20    0.20
   1   0  -1    0.00    0.20
  -1   0   0   -0.40    0.10
  -1   0   0   -0.50    0.10
   1   0   0   -0.50    0.10
   1   0   0   -0.50    0.10
   1   0   0   -0.30    0.10
  -1   0   0   -0.50    0.10
   1   0   0   -0.50    0.10
  -1   0   0   -0.50    0.10
  -1   0  -1   -0.30    0.20
   1   0   1   -0.10    0.20
   1   0   1    0.00    0.20
  -1   0  -1    0.10    0.30
  -1   0  -2 1003.50   19.70
  -1   0  -2  986.70   19.60
   1   0   2 1011.40   19.70
  -1   0  -2 1000.40   19.80
   1   0   2 1005.00   19.60
   1   0   3   -0.10    0.40
  -1   0  -3    1.30    0.80
  -1   0  -3    0.00    0.60
  -1   0  -3    0.90    0.90
   1   0   3    0.80    0.70
  -1   0  -4   11.70    1.50
  -1   0  -4   16.50    1.80
  -1   0  -4   11.90    1.00
  -1   0  -5   -4.30    1.20
  -1   0  -5   -1.00    1.00
  -1   0  -6    4.20    2.00
  -1   0  -6    9.70    1.90
  -1   0  -7   -0.60    1.40
  -1   0  -7   -1.20    2.30
   1   1  -7   -2.00    2.10
   1   1  -7    0.10    1.50
   1  -1  -7    0.90    1.70
   1  -1  -7    0.40    1.50
   1   1  -6    9.10    2.20
   1   1  -6   12.80    2.10
   1  -1  -6   12.50    2.10
   1  -1  -6   13.10    2.10
   1   1  -5   -2.70    1.20
   1   1  -5   -2.70    1.30
   1  -1  -5   -2.00    1.30
   1  -1  -5    1.80    1.50
  -1  -1   5   -1.00    0.80
   1   1  -4    2.50    0.90
   1   1  -4    3.40    1.00
  -1   1   4    3.50    1.00
   1  -1  -4    2.80    1.10
  -1  -1   4    0.70    1.20
   1  -1  -4    2.60    1.20
   1   1  -3    2.20    0.70
  -1   1   3    1.20    0.90
   1   1  -3    1.80    0.50
  -1   1   3   -0.10    0.60
   1   1  -3    2.00    0.70
   1   1  -3    1.60    0.90
  -1   1   3    1.90    0.80
   1  -1  -3    2.30    0.70
   1  -1  -3    1.70    0.70
   1  -1  -3    1.30    0.70
  -1  -1   3    2.60    0.60
  -1  -1   3    1.70    0.80
  -1  -1   3    1.30    0.60
  -1   1   2   40.90    1.60
  -1   1   2   42.20    1.70
   1   1  -2   39.40    1.60
  -1   1   2   44.60    1.50
   1   1  -2   41.90    1.30
   1   1  -2   45.30    1.70
   1   1  -2   42.00    1.70
  -1  -1   2   40.50    1.60
  -1  -1   2   41.80    1.60
   1  -1  -2   41.60    1.60
   1  -1  -2   43.60    1.70
  -1  -1   2   42.20    1.60
  -1  -1   2   43.20    1.70
   1  -1  -2   44.90    1.70
   1   1  -1  831.72   15.70
   1   1  -1  801.32   15.60
   1   1  -1  807.12   19.30
  -1   1   1  827.52   15.80
  -1   1   1  827.72   15.60
  -1   1   1  821.12   15.70
   1   1  -1  815.62   15.80
  -1  -1   1  817.32   15.60
  -1  -1   1  822.02   15.70
   1  -1  -1  801.42   15.60
   1  -1  -1  822.52   15.80
   1  -1  -1  815.02   15.70
  -1  -1   1  826.82   15.70
  -1  -1   1  784.02   19.30
  -1  -1   1  832.92   15.80
  -1   1   0    0.00    0.10
   1   1   0    0.00    0.10
   1   1   0    0.00    0.10
  -1   1   0    0.20    0.10
   1   1   0    0.10    0.10
   1  -1   0    0.00    0.10
  -1  -1   0    0.30    0.10
  -1   1  -1  257.47    5.20
  -1   1  -1  250.17    5.20
   1   1   1  252.37    5.20
   1   1   1  247.48    5.20
  -1   1  -1  242.18    5.20
  -1  -1  -1  259.07    5.20
  -1  -1  -1  246.58    5.20
   1  -1   1  244.78    5.10
   1  -1   1  253.67    5.20
  -1   1  -2    9.20    0.80
   1   1   2    9.50    0.90
  -1   1  -2    8.40    0.80
   1   1   2   10.30    0.80
  -1   1  -2    7.50    0.80
   1  -1   2    8.20    0.70
   1  -1   2    9.70    0.90
  -1  -1  -2   10.10    0.90
  -1  -1  -2    8.00    0.80
  -1  -1  -2    9.60    1.00
   1   1   3   22.00    1.30
  -1   1  -3   21.70    1.40
  -1   1  -3   22.50    1.60
  -1   1  -3   22.70    1.20
  -1   1  -3   28.50    1.70
   1   1   3   20.20    1.30
  -1  -1  -3   24.60    1.70
   1  -1   3   24.90    1.40
  -1  -1  -3   23.10    1.70
   1  -1   3   21.20    1.40
  -1  -1  -3   28.70    1.70
  -1   1  -4    0.60    0.80
  -1   1  -4    0.40    0.80
  -1  -1  -4    2.20    1.20
  -1  -1  -4   -0.20    1.00
  -1   1  -5   18.30    2.30
  -1   1  -5   17.90    2.30
  -1  -1  -5   16.10    2.20
  -1  -1  -5   16.90    2.30
  -1   1  -6    0.20    1.30
  -1   1  -6    0.50    1.20
  -1  -1  -6    2.00    1.40
  -1  -1  -6    0.30    1.70
  -1   1  -7    1.70    1.80
  -1   1  -7    0.70    2.10
  -1  -1  -7   -1.50    1.50
  -1  -1  -7    0.50    1.60
   1   2  -7    3.10    1.70
   1   2  -7    0.30    1.70
   1  -2  -7    0.00    2.00
   1  -2  -7   -2.90    2.00
   1   2  -6    1.00    1.60
   1   2  -6   -2.50    1.60
   1  -2  -6    1.40    1.80
   1  -2  -6   -0.60    1.70
   1   2  -5   -0.20    1.30
   1   2  -5   -1.30    0.90
   1  -2  -5   -2.00    1.30
  -1  -2   5   -0.90    0.70
   1  -2  -5   -0.20    1.00
  -1   2   4    0.20    0.70
   1   2  -4   -0.40    0.70
  -1   2   4    0.40    1.00
   1   2  -4    0.40    1.00
  -1  -2   4   -0.10    0.60
   1  -2  -4   -0.80    1.00
  -1  -2   4   -0.10    1.10
   1  -2  -4    1.40    0.90
   1  -2  -4    0.80    0.80
  -1   2   3  134.59    4.00
   1   2  -3  132.49    3.90
   1   2  -3  134.19    3.90
   1   2  -3  131.19    3.90
   1   2  -3  135.99    3.40
  -1   2   3  137.09    3.80
  -1   2   3  135.99    3.80
  -1  -2   3  139.19    4.10
   1  -2  -3  135.19    3.90
  -1  -2   3  134.89    4.10
  -1  -2   3  139.39    3.90
   1  -2  -3  135.39    4.00
  -1  -2   3  138.39    3.80
   1  -2  -3  130.99    3.90
  -1   2   2   23.90    1.10
   1   2  -2   22.20    1.20
  -1   2   2   24.10    1.20
   1   2  -2   23.40    1.10
   1   2  -2   24.60    1.30
  -1   2   2   27.00    1.30
   1   2  -2   24.70    1.30
  -1  -2   2   21.10    1.20
  -1  -2   2   24.80    1.10
   1  -2  -2   21.90    1.20
   1  -2  -2   22.60    1.30
  -1  -2   2   25.30    1.10
   1  -2  -2   24.10    1.10
  -1  -2   2   26.20    1.20
  -1  -2   2   22.50    1.00
  -1   2   1   -0.10    0.30
   1   2  -1    0.70    0.40
  -1   2   1   -0.20    0.30
   1   2  -1    0.20    0.30
  -1   2   1    0.30    0.30
   1   2  -1   -0.20    0.30
   1   2  -1    0.90    0.30
  -1  -2   1   -0.10    0.30
  -1  -2   1    0.30    0.20
  -1  -2   1    0.30    0.40
   1  -2  -1    0.40    0.30
  -1  -2   1    0.00    0.30
   1  -2  -1    0.40    0.40
   1  -2  -1    0.10    0.40
  -1  -2   1   -0.10    0.30
   1  -2  -1    0.10    0.30
  -1   2   0    9.30    0.30
   1   2   0    8.90    0.60
   1   2   0   10.80    0.40
  -1   2   0   10.40    0.50
  -1   2   0   10.70    0.30
  -1   2   0    9.80    0.30
   1   2   0    9.50    0.40
   1  -2   0   10.50    0.30
   1  -2   0   10.40    0.50
  -1  -2   0   11.30    0.40
   1  -2   0   10.30    0.30
  -1  -2   0   10.20    0.60
  -1   2  -1  660.73   12.80
  -1   2  -1  666.73   13.00
  -1   2  -1  659.53   12.80
   1   2   1  661.13   12.80
  -1   2  -1  658.13   12.80
   1   2   1  658.83   12.80
  -1  -2  -1  660.23   12.80
   1  -2   1  665.23   12.80
  -1  -2  -1  652.33   12.80
   1  -2   1  648.64   12.70
  -1   2  -2   -0.50    0.40
  -1   2  -2    0.00    0.50
   1   2   2   -0.20    0.40
   1   2   2    0.00    0.50
  -1   2  -2   -0.20    0.40
  -1   2  -2   -0.50    0.40
   1  -2   2    0.40    0.50
  -1  -2  -2    0.30    0.50
  -1  -2  -2   -0.30    0.50
   1  -2   2    0.10    0.20
  -1  -2  -2   -0.50    0.40
   1  -2   2   -0.10    0.50
  -1   2  -3  705.33   15.00
   1   2   3  724.53   14.90
   1   2   3  714.93   15.00
  -1   2  -3  725.93   15.10
  -1   2  -3  728.43   15.20
  -1  -2  -3  745.43   15.00
  -1  -2  -3  699.73   15.00
   1  -2   3  715.63   14.80
  -1  -2  -3  739.03   15.20
   1  -2   3  754.32   15.10
  -1   2  -4    7.60    1.40
  -1   2  -4    6.50    1.20
  -1  -2  -4    7.00    1.40
  -1  -2  -4    9.80    1.40
  -1  -2  -4    9.10    1.40
   1  -2   4    8.10    1.00
  -1   2  -5   -0.10    1.40
  -1   2  -5   -1.40    0.90
  -1  -2  -5   -0.30    1.40
  -1  -2  -5   -0.20    1.10
   1  -2   5   -0.40    0.70
  -1   2  -6    1.40    1.40
  -1   2  -6    0.80    1.20
  -1  -2  -6   -1.90    1.10
  -1  -2  -6   -0.80    1.60
  -1   2  -7    3.00    2.20
  -1   2  -7    5.40    2.10
  -1  -2  -7    1.30    2.20
  -1  -2  -7    4.50    2.50
   1   3  -7   -0.30    2.20
   1   3  -7    0.60    1.50
   1  -3  -7    0.60    1.60
   1  -3  -7   -2.40    2.20
   1   3  -6    5.20    2.10
   1   3  -6    4.30    1.80
   1  -3  -6    7.80    2.10
   1  -3  -6    8.50    2.20
   1   3  -5   -1.10    1.30
   1   3  -5   -1.70    0.90
   1  -3  -5   -3.10    1.20
  -1  -3   5   -0.90    0.60
   1  -3  -5   -0.90    1.40
  -1   3   4   21.80    1.50
   1   3  -4   19.20    1.90
   1   3  -4   18.60    1.60
  -1  -3   4   20.40    2.10
   1  -3  -4   17.90    1.80
  -1  -3   4   17.60    1.50
   1  -3  -4   17.10    1.60
  -1  -3   4   19.80    1.40
   1  -3  -4   20.90    2.00
  -1   3   3    1.40    0.70
   1   3  -3    2.40    0.70
  -1   3   3    1.60    0.70
   1   3  -3    1.80    0.90
  -1   3   3    2.50    0.70
   1   3  -3    1.80    0.70
   1  -3  -3    2.10    0.90
   1  -3  -3    1.40    0.70
  -1  -3   3    1.10    0.50
   1  -3  -3    0.80    0.80
  -1  -3   3    2.00    0.80
  -1  -3   3    0.90    0.70
  -1  -3   3    1.10    0.60
   1   3  -2   22.60    1.20
   1   3  -2   23.20    1.30
  -1   3   2   22.30    1.10
  -1   3   2   23.00    1.30
   1   3  -2   22.60    1.10
   1   3  -2   22.60    1.20
   1   3  -2   23.60    1.10
  -1   3   2   22.50    1.10
   1  -3  -2   22.30    0.80
  -1  -3   2   21.00    1.20
  -1  -3   2   22.90    1.10
  -1  -3   2   22.60    1.40
   1  -3  -2   21.00    1.10
   1  -3  -2   19.30    1.20
  -1  -3   2   23.30    1.10
  -1  -3   2   26.40    1.20
   1  -3  -2   20.80    1.10
   1   3  -1 1006.80   19.50
   1   3  -1  989.80   18.90
  -1   3   1 1000.80   18.90
   1   3  -1  872.61   18.90
  -1   3   1  999.70   19.20
  -1   3   1 1005.30   19.00
  -1   3   1  990.60   18.90
   1   3  -1  989.90   23.50
   1   3  -1 1017.40   19.10
   1  -3  -1  993.00   19.00
  -1  -3   1  991.60   23.50
  -1  -3   1 1006.70   19.00
  -1  -3   1  989.90   19.50
   1  -3  -1  997.20   18.90
  -1  -3   1 1005.50   18.90
   1  -3  -1 1014.70   19.00
  -1  -3   1  998.20   19.10
   1  -3  -1 1005.90   19.20
  -1   3   0    9.40    0.60
  -1   3   0    8.40    0.30
  -1   3   0    8.40    0.30
   1   3   0    8.10    0.40
   1   3   0    7.70    0.40
   1   3   0    8.50    0.70
   1  -3   0    8.70    0.60
   1  -3   0    8.30    0.30
   1  -3   0    8.30    0.30
  -1  -3   0    8.70    0.40
  -1   3  -1  116.89    3.00
  -1   3  -1  118.89    2.70
  -1   3  -1  115.39    3.00
  -1   3  -1  112.79    2.70
   1   3   1  117.59    2.70
   1   3   1  119.89    2.70
  -1   3  -1  114.69    2.70
  -1  -3  -1  116.09    2.70
   1  -3   1  112.99    2.70
   1  -3   1  113.29    2.60
  -1  -3  -1  115.19    2.70
  -1   3  -2    1.10    0.60
   1   3   2    1.40    0.40
   1   3   2    1.80    0.50
  -1   3  -2    1.60    0.60
  -1   3  -2    1.70    0.50
  -1  -3  -2    2.00    0.70
   1  -3   2    2.20    0.60
  -1  -3  -2    2.00    0.70
  -1  -3  -2    1.70    0.50
   1  -3   2    1.80    0.50
  -1   3  -3   26.40    1.70
  -1   3  -3   29.80    1.80
   1   3   3   28.80    1.60
   1   3   3   29.40    1.50
  -1   3  -3   26.70    1.50
  -1  -3  -3   26.60    1.60
   1  -3   3   29.70    1.70
   1  -3   3   28.90    1.60
  -1  -3  -3   25.00    1.70
   1  -3   3   26.80    1.10
  -1  -3  -3   29.00    1.60
   1   3   4   -0.20    0.80
  -1   3  -4    0.10    0.80
  -1   3  -4    1.20    0.80
   1  -3   4    0.00    0.40
  -1  -3  -4    2.50    1.20
  -1  -3  -4    0.60    1.10
  -1  -3  -4   -0.20    1.00
   1  -3   4   -0.10    1.00
  -1   3  -5   11.40    2.00
  -1   3  -5   14.60    1.90
  -1  -3  -5   14.30    2.10
   1  -3   5   11.90    1.20
  -1  -3  -5   13.40    2.10
  -1   3  -6    2.10    1.30
  -1   3  -6   -0.90    1.60
  -1  -3  -6   -0.70    1.20
  -1  -3  -6    0.20    1.70
  -1   3  -7   -2.30    1.30
  -1   3  -7    2.40    2.40
  -1  -3  -7   -4.40    1.90
  -1  -3  -7    3.30    2.30
   1   4  -7   -2.90    2.00
   1  -4  -7   -0.50    1.60
   1   4  -6   -0.50    1.70
   1   4  -6   -0.50    1.20
   1  -4  -6    2.80    1.90
   1  -4  -6   -1.10    1.60
   1   4  -5   -1.90    1.20
   1   4  -5    0.50    1.10
   1  -4  -5   -1.20    1.30
  -1  -4   5   -0.80    0.50
   1  -4  -5   -1.50    1.30
   1   4  -4   35.90    2.10
  -1   4   4   31.90    1.80
   1   4  -4   33.70    2.20
   1  -4  -4   31.70    2.30
  -1  -4   4   34.90    1.60
  -1  -4   4   30.30    2.10
   1  -4  -4   36.80    2.30
  -1  -4   4   32.90    1.90
   1  -4  -4   34.90    2.00
   1   4  -3    0.10    0.70
  -1   4   3    0.60    0.80
   1   4  -3   -0.30    0.50
   1   4  -3    0.20    0.60
  -1   4   3    1.30    0.60
  -1   4   3    0.20    0.60
   1  -4  -3    0.60    0.30
  -1  -4   3    0.30    0.40
   1  -4  -3    0.20    0.70
   1  -4  -3    1.70    0.90
  -1  -4   3    0.20    0.70
  -1  -4   3    1.30    0.70
   1  -4  -3    0.20    0.80
  -1  -4   3    1.70    1.00
   1   4  -2  247.38    6.30
  -1   4   2  247.18    5.60
   1   4  -2  253.07    5.60
  -1   4   2  240.58    5.50
  -1   4   2  239.88    5.40
   1   4  -2  238.28    5.50
   1   4  -2  247.68    5.70
  -1  -4   2  246.78    5.50
   1  -4  -2  245.08    5.40
  -1  -4   2  246.28    5.80
   1  -4  -2  248.58    5.20
  -1  -4   2  245.18    5.40
   1  -4  -2  237.48    5.60
  -1  -4   2  242.58    6.30
   1  -4  -2  241.98    5.50
  -1  -4   2  240.58    5.70
  -1   4   1  541.85   10.50
   1   4  -1  538.65   10.60
  -1   4   1  525.35   10.40
  -1   4   1  534.65   10.50
   1   4  -1  536.75   13.10
   1   4  -1  531.65   10.50
   1   4  -1  544.15   10.50
  -1  -4   1  530.05   13.10
  -1  -4   1  546.75   10.60
  -1  -4   1  542.35   10.60
   1  -4  -1  545.25   10.50
   1  -4  -1  527.45   10.50
   1  -4  -1  531.65   10.90
  -1  -4   1  543.05   10.40
  -1  -4   1  537.85   11.20
   1   4   0   88.39    2.80
   1   4   0   85.89    1.80
  -1   4   0   91.29    2.40
   1   4   0   85.89    1.80
  -1   4   0   85.39    1.70
   1  -4   0   80.39    2.50
  -1  -4   0   84.59    2.50
  -1  -4   0   85.19    1.80
  -1  -4   0   76.09    1.80
   1   4   1  563.14   10.90
  -1   4  -1  556.44   11.00
  -1   4  -1  567.54   11.00
  -1   4  -1  547.35   10.90
   1   4   1  565.64   10.90
  -1   4  -1  561.14   13.40
   1  -4   1  562.34   11.60
  -1  -4  -1  550.94   11.00
   1  -4   1  559.24   10.90
   1  -4   1  569.14   10.80
  -1  -4  -1  547.05   10.90
  -1   4  -2  314.07    7.00
   1   4   2  324.77    7.00
   1   4   2  316.47    6.90
  -1   4  -2  328.17    7.10
  -1   4  -2  325.17    7.00
  -1  -4  -2  310.57    7.00
   1  -4   2  321.57    6.90
  -1  -4  -2  322.07    7.00
   1  -4   2  320.57    7.00
  -1  -4  -2  322.27    7.10
   1   4   3    5.90    0.90
  -1   4  -3    5.10    1.00
  -1   4  -3    5.00    1.00
  -1   4  -3    4.30    0.90
   1   4   3    5.80    0.80
   1  -4   3    4.00    0.20
  -1  -4  -3    4.20    1.00
  -1  -4  -3    4.50    0.90
   1  -4   3    5.00    1.00
  -1  -4  -3    5.20    1.00
   1  -4   3    4.70    0.80
  -1   4  -4    7.20    1.20
   1   4   4    6.30    1.00
  -1   4  -4    7.90    1.40
  -1  -4  -4    8.00    1.40
  -1  -4  -4    5.90    1.40
   1  -4   4    6.90    0.50
   1  -4   4    8.10    1.40
  -1  -4  -4    8.40    1.50
  -1   4  -5    1.50    1.40
  -1   4  -5   -0.80    1.00
   1  -4   5    0.00    0.30
  -1  -4  -5   -0.80    1.40
  -1  -4  -5    0.50    1.50
  -1   4  -6    6.40    2.00
  -1   4  -6    2.80    1.90
  -1  -4  -6    5.10    2.00
  -1  -4  -6    5.80    2.00
   1   5  -6    2.80    1.70
   1   5  -6    7.70    2.20
   1  -5  -6    4.10    1.60
   1  -5  -6    2.20    1.80
   1   5  -5   -0.20    0.90
   1   5  -5   -1.90    0.90
   1  -5  -5   -1.00    1.30
   1  -5  -5    0.80    1.20
   1   5  -4    0.00    1.00
   1   5  -4    0.60    1.00
  -1   5   4    1.50    0.70
   1  -5  -4   -0.20    1.00
   1  -5  -4    1.60    0.90
  -1  -5   4    0.80    0.50
  -1  -5   4    1.10    0.80
  -1  -5   4    0.80    1.20
   1  -5  -4    1.00    1.20
   1   5  -3   -0.30    0.50
   1   5  -3   -0.20    0.70
  -1   5   3    0.10    0.50
   1  -5  -3   -0.70    0.80
   1  -5  -3   -0.40    0.50
  -1  -5   3   -1.10    0.70
  -1  -5   3    0.10    0.30
   1  -5  -3   -0.20    0.80
   1  -5  -3    0.10    0.80
  -1  -5   3   -0.90    0.80
  -1   5   2   76.39    2.20
   1   5  -2   76.39    2.40
  -1   5   2   70.49    2.30
   1   5  -2   74.39    2.30
  -1   5   2   72.59    2.20
   1   5  -2   73.69    2.40
   1   5  -2   70.69    2.20
  -1  -5   2   70.99    2.20
   1  -5  -2   74.69    2.30
   1  -5  -2   72.19    2.20
  -1  -5   2   72.69    2.40
  -1  -5   2   75.79    2.60
  -1  -5   2   74.59    2.30
   1  -5  -2   73.19    2.20
   1  -5  -2   72.99    2.30
  -1  -5   2   72.79    2.40
  -1   5   1  212.68    4.50
   1   5  -1  210.08    4.60
  -1   5   1  215.58    4.50
   1   5  -1  215.78    4.60
   1   5  -1  221.28    4.70
   1   5  -1  221.48    5.90
   1  -5  -1  214.78    5.00
  -1  -5   1  218.98    4.60
  -1  -5   1  217.68    4.50
   1  -5  -1  219.58    4.50
  -1  -5   1  218.28    4.70
  -1  -5   1  220.48    5.30
   1   5   0    6.20    0.30
   1   5   0    5.90    0.80
  -1   5   0    5.70    0.20
   1   5   0    6.10    0.30
  -1  -5   0    6.40    0.40
  -1  -5   0    6.50    1.00
   1  -5   0    5.80    0.80
  -1  -5   0    6.40    0.40
  -1   5  -1   94.59    2.90
  -1   5  -1   95.89    2.30
  -1   5  -1   96.39    2.30
   1   5   1   96.19    2.30
  -1   5  -1   94.49    2.30
   1   5   1   97.79    2.30
   1  -5   1   88.09    2.30
   1  -5   1   95.59    3.00
   1  -5   1   97.29    2.20
  -1  -5  -1   94.09    2.40
  -1  -5  -1   94.19    2.30
   1   5   2    6.00    0.80
  -1   5  -2    6.00    0.80
  -1   5  -2    4.90    0.80
  -1   5  -2    5.20    0.50
  -1   5  -2    5.40    0.80
   1   5   2    5.70    0.70
   1  -5   2    5.10    0.80
  -1  -5  -2    6.20    0.80
  -1  -5  -2    5.50    0.80
  -1  -5  -2    4.50    0.90
   1  -5   2    4.80    0.70
  -1   5  -3    9.30    1.20
   1   5   3    8.70    1.00
  -1   5  -3    7.50    1.10
  -1  -5  -3    9.80    1.30
   1  -5   3    7.90    1.10
  -1  -5  -3    8.60    1.20
  -1  -5  -3    8.70    1.30
   1   5   4    0.30    0.80
  -1   5  -4    1.20    1.10
  -1   5  -4    1.90    0.90
  -1  -5  -4    2.00    1.00
  -1  -5  -4    0.90    0.80
  -1  -5  -4    0.40    1.10
   1  -5   4    1.20    1.10
  -1   5  -5   18.10    2.00
  -1   5  -5   11.70    1.80
  -1  -5  -5   13.40    1.90
  -1  -5  -5    9.60    1.90
  -1   5  -6    0.80    1.70
  -1   5  -6   -3.90    1.60
  -1  -5  -6    1.20    1.80
  -1  -5  -6    1.00    1.80
   1   6  -6   -0.60    1.70
   1   6  -6   -2.60    1.40
   1  -6  -6   -2.20    1.60
   1  -6  -6    0.30    1.80
   1   6  -5    0.30    1.30
   1   6  -5    2.00    1.10
   1  -6  -5   -1.10    0.90
   1  -6  -5    0.80    1.10
   1   6  -4    0.40    1.10
   1   6  -4   -1.30    0.90
  -1   6   4    0.60    0.80
   1  -6  -4   -0.90    1.10
  -1  -6   4    0.40    0.40
   1  -6  -4   -0.20    1.10
  -1  -6   4   -0.10    0.80
   1  -6  -4    0.60    0.80
  -1  -6   4   -2.50    0.70
   1   6  -3   20.50    1.60
   1   6  -3   24.00    1.50
   1   6  -3   23.30    1.30
  -1   6   3   20.70    1.30
  -1  -6   3   22.00    1.20
   1  -6  -3   20.20    1.60
  -1  -6   3   22.80    1.80
  -1  -6   3   22.90    1.50
  -1  -6   3   24.80    1.60
   1  -6  -3   21.10    1.10
   1  -6  -3   22.70    1.60
   1  -6  -3   21.40    1.50
  -1   6   2   58.29    1.90
   1   6  -2   57.19    2.00
   1   6  -2   55.39    2.10
   1   6  -2   55.79    1.90
   1   6  -2   57.29    2.10
  -1   6   2   57.49    1.90
   1  -6  -2   58.09    2.00
  -1  -6   2   55.89    2.10
   1  -6  -2   57.59    2.00
  -1  -6   2   57.19    2.00
   1  -6  -2   56.59    2.00
   1  -6  -2   57.59    1.90
  -1  -6   2   53.69    2.30
  -1  -6   2   56.19    1.90
  -1   6   1   -0.20    0.30
   1   6  -1    0.40    0.40
  -1   6   1    0.00    0.30
   1   6  -1   -0.40    0.40
   1   6  -1    0.60    0.40
   1   6  -1    0.90    0.50
   1  -6  -1   -0.10    0.50
  -1  -6   1    0.40    0.50
   1  -6  -1    0.60    0.40
  -1  -6   1    0.10    0.30
   1  -6  -1    0.00    0.40
   1  -6  -1   -0.20    0.30
  -1  -6   1   -0.30    0.60
  -1  -6   1   -0.40    0.30
   1   6   0   23.10    0.60
   1   6   0   24.70    0.70
   1   6   0   20.50    1.40
   1   6   0   23.80    0.60
  -1  -6   0   23.90    1.40
  -1  -6   0   23.90    0.70
   1  -6   0   23.40    1.40
  -1   6  -1   78.09    2.60
  -1   6  -1   77.19    1.90
   1   6   1   74.29    1.90
  -1   6  -1   75.19    2.00
  -1   6  -1   73.79    1.90
   1   6   1   76.69    1.90
  -1  -6  -1   75.79    1.90
   1  -6   1   75.99    1.80
  -1  -6  -1   78.79    2.00
  -1  -6  -1   77.09    2.50
   1  -6   1   71.49    2.60
  -1   6  -2    1.30    0.60
  -1   6  -2    0.70    0.60
  -1   6  -2    0.60    0.60
  -1   6  -2    1.50    0.40
   1   6   2    0.10    0.50
   1   6   2    0.00    0.50
  -1  -6  -2    1.50    0.70
  -1  -6  -2    1.00    0.60
   1  -6   2    0.50    0.60
  -1  -6  -2    0.30    0.70
   1  -6   2    0.80    0.50
  -1  -6  -2    2.70    0.80
  -1   6  -3  169.88    4.60
  -1   6  -3  168.08    4.60
   1   6   3  167.38    4.40
  -1  -6  -3  167.88    4.60
  -1  -6  -3  162.98    4.50
  -1  -6  -3  164.48    4.70
   1  -6   3  161.08    4.40
  -1   6  -4   22.00    2.00
   1   6   4   20.40    1.70
  -1   6  -4   20.80    1.90
  -1  -6  -4   20.40    2.00
   1  -6   4   20.70    1.90
  -1  -6  -4   21.40    2.10
  -1  -6  -4   18.50    1.20
  -1  -6  -4   21.40    2.00
  -1   6  -5   -0.20    1.30
  -1   6  -5    0.60    1.00
  -1  -6  -5    0.20    1.10
  -1  -6  -5    1.50    1.10
  -1   6  -6   -2.00    1.60
  -1   6  -6    0.00    1.20
  -1  -6  -6   -0.90    1.80
  -1  -6  -6    1.90    1.40
   1   7  -6    1.90    1.80
   1   7  -6   -1.60    1.40
   1  -7  -6    1.50    1.80
   1  -7  -6   -0.50    1.80
   1   7  -5   -3.20    1.00
   1   7  -5   -2.10    1.20
   1  -7  -5   -0.40    1.20
   1  -7  -5   -0.40    1.40
   1   7  -4   17.90    1.90
   1   7  -4   19.90    1.90
  -1   7   4   21.00    1.60
   1  -7  -4   19.50    2.00
   1  -7  -4   18.60    1.80
  -1  -7   4   18.30    1.80
   1  -7  -4   20.20    2.00
   1   7  -3    8.80    1.00
   1   7  -3    9.00    1.10
  -1   7   3    7.20    1.00
   1   7  -3    9.00    1.20
   1  -7  -3    8.90    1.20
  -1  -7   3    9.20    1.20
   1  -7  -3    8.80    1.20
   1  -7  -3    7.90    1.10
  -1  -7   3    8.40    1.40
  -1  -7   3    8.80    1.30
   1  -7  -3    6.50    1.00
  -1   7   2   26.20    1.20
   1   7  -2   31.20    1.40
   1   7  -2   26.90    1.40
  -1   7   2   29.20    1.20
   1   7  -2   28.40    1.40
   1   7  -2   26.70    1.50
  -1  -7   2   30.80    1.90
   1  -7  -2   29.00    1.40
  -1  -7   2   29.90    1.50
  -1  -7   2   27.40    1.20
   1  -7  -2   28.00    1.30
   1  -7  -2   27.80    1.50
   1  -7  -2   26.60    1.30
  -1  -7   2   28.60    1.40
  -1   7   1  323.97    6.40
  -1   7   1  323.67    6.50
   1   7  -1  327.67    8.80
   1   7  -1  320.07    6.60
   1   7  -1  328.07    6.70
   1   7  -1  320.47    6.60
   1  -7  -1  318.67    6.50
   1  -7  -1  323.47    6.50
   1  -7  -1  326.87    7.60
  -1  -7   1  331.27    7.90
  -1  -7   1  335.17    6.70
   1   7   0    2.20    0.20
   1   7   0    2.30    0.20
   1   7   0    2.70    0.30
   1   7   0    1.90    0.70
  -1  -7   0    2.10    0.20
   1  -7   0    3.50    1.00
  -1  -7   0    3.30    1.00
   1   7   1   21.40    0.80
  -1   7  -1   21.80    1.40
  -1   7  -1   19.60    0.90
  -1   7  -1   20.80    0.80
   1   7   1   19.70    0.80
  -1   7  -1   19.00    0.90
   1   7   1   19.00    0.90
  -1  -7  -1   20.80    0.90
  -1  -7  -1   18.50    1.40
  -1  -7  -1   20.70    0.70
   1  -7   1   22.00    1.60
  -1  -7  -1   18.40    0.90
   1  -7   1   20.10    0.60
   1  -7   1   17.60    0.80
  -1   7  -2    3.60    0.50
   1   7   2    3.90    0.60
   1   7   2    4.10    0.70
  -1   7  -2    4.30    0.70
  -1   7  -2    4.60    0.70
  -1   7  -2    4.50    0.70
   1  -7   2    4.40    0.60
  -1  -7  -2    3.30    0.70
  -1  -7  -2    3.30    0.70
  -1  -7  -2    7.30    0.90
   1  -7   2    3.90    0.80
  -1  -7  -2    4.90    1.00
  -1   7  -3    8.80    1.20
  -1   7  -3    9.00    1.20
   1   7   3   10.50    1.10
   1  -7   3    8.10    1.20
  -1  -7  -3    8.60    1.10
  -1  -7  -3   11.70    1.40
  -1  -7  -3   10.90    1.40
  -1  -7  -3   10.70    1.20
  -1   7  -4   -1.10    1.00
  -1   7  -4    1.30    1.00
   1   7   4    0.70    0.80
  -1  -7  -4    1.00    0.80
   1  -7   4    0.60    1.10
  -1  -7  -4    1.40    1.20
  -1  -7  -4    0.90    1.10
  -1  -7  -4    0.00    1.10
  -1   7  -5    7.00    1.80
  -1   7  -5    6.90    1.70
  -1  -7  -5    6.50    1.80
  -1  -7  -5    8.30    1.80
  -1   7  -6    0.30    1.30
  -1   7  -6   -1.40    1.50
  -1  -7  -6    0.40    1.30
  -1  -7  -6    0.20    1.30
   1   8  -6    1.00    1.30
   1  -8  -6   -1.30    1.70
   1   8  -5   -0.50    1.30
   1   8  -5    0.80    1.00
   1  -8  -5    0.40    1.50
   1  -8  -5    1.00    1.30
  -1   8   4   11.80    1.40
   1   8  -4    7.70    1.40
   1   8  -4   11.10    1.60
   1  -8  -4   14.40    1.80
   1  -8  -4   11.10    1.50
   1  -8  -4   11.90    1.80
  -1  -8   4   10.60    1.60
  -1   8   3    1.10    0.70
   1   8  -3    0.30    0.50
   1   8  -3    0.70    0.80
   1   8  -3    0.60    0.70
   1  -8  -3    0.40    0.80
  -1  -8   3    1.90    1.00
  -1  -8   3    0.70    1.10
   1  -8  -3    0.20    0.80
   1  -8  -3    1.60    0.70
  -1  -8   3    0.70    0.80
   1  -8  -3    1.10    0.80
   1   8  -2   12.40    1.00
  -1   8   2   12.40    0.90
   1   8  -2   12.00    1.20
   1   8  -2   11.90    1.10
   1   8  -2   11.50    1.00
  -1   8   2   12.00    0.90
  -1  -8   2   10.80    0.90
   1  -8  -2   11.60    1.10
   1  -8  -2   12.70    1.40
  -1  -8   2   15.50    1.80
   1  -8  -2   13.50    1.10
  -1  -8   2   12.20    0.90
  -1  -8   2   11.70    1.20
  -1   8   1  203.48    4.10
   1   8  -1  200.58    4.40
   1   8  -1  204.58    4.30
   1   8  -1  206.38    6.20
  -1   8   1  204.38    4.20
   1   8  -1  207.58    4.40
   1  -8  -1  199.68    4.20
   1  -8  -1  217.78    5.50
  -1  -8   1  204.28    4.30
  -1  -8   1  207.38    4.40
   1  -8  -1  204.48    4.20
  -1  -8   1  201.28    5.70
   1   8   0    8.50    0.50
   1   8   0    9.10    1.20
   1   8   0    7.60    0.50
   1  -8   0    7.30    1.40
  -1  -8   0   10.90    1.60
  -1   8  -1  190.38    4.00
   1   8   1  193.08    4.10
   1   8   1  188.08    4.00
  -1   8  -1  185.78    4.00
   1   8   1  192.38    4.00
  -1   8  -1  192.48    5.70
  -1   8  -1  193.18    4.10
  -1  -8  -1  187.48    4.10
   1  -8   1  189.38    4.00
   1  -8   1  185.68    5.40
  -1  -8  -1  192.28    5.30
  -1  -8  -1  192.68    4.10
  -1   8  -2    7.50    0.90
   1   8   2    9.10    0.80
  -1   8  -2    6.20    0.80
  -1   8  -2    5.90    0.70
  -1   8  -2    5.50    0.80
   1   8   2    7.30    0.80
   1  -8   2    7.00    0.80
  -1  -8  -2    7.80    1.00
  -1  -8  -2    5.60    1.20
  -1  -8  -2    6.70    1.00
   1  -8   2    6.70    0.70
  -1   8  -3    1.50    0.80
   1   8   3    2.50    0.80
  -1   8  -3    3.00    0.90
  -1   8  -3    2.50    0.40
  -1  -8  -3    2.50    1.00
  -1  -8  -3    3.60    1.00
  -1  -8  -3    4.00    1.00
  -1  -8  -3    2.80    0.90
   1  -8   3    2.20    0.90
  -1   8  -4    2.50    1.20
   1   8   4    2.30    1.00
  -1   8  -4    2.70    1.10
   1  -8   4    2.60    1.00
  -1  -8  -4    1.70    1.10
  -1  -8  -4    2.80    1.30
  -1  -8  -4    1.40    1.20
  -1  -8  -4    2.90    0.90
  -1   8  -5    1.40    1.00
  -1   8  -5   -1.20    1.30
  -1  -8  -5   -0.40    1.20
  -1  -8  -5    0.70    1.50
  -1   8  -6    0.50    1.80
  -1  -8  -6    0.20    1.70
   1   9  -6   -1.60    1.60
   1  -9  -6   -1.90    1.60
   1   9  -5   -0.90    1.10
   1   9  -5   -0.30    1.30
   1  -9  -5    0.60    1.50
   1   9  -4    1.60    1.00
   1   9  -4    0.40    1.00
   1  -9  -4    0.40    0.90
   1  -9  -4    0.30    1.10
   1   9  -3    3.20    0.80
  -1   9   3    3.30    0.80
   1   9  -3    3.50    1.00
   1   9  -3    2.60    0.90
   1  -9  -3    1.40    1.00
  -1  -9   3    1.90    1.30
   1  -9  -3    4.40    1.00
   1  -9  -3    4.00    0.90
  -1  -9   3    4.60    1.10
   1  -9  -3    4.30    1.00
  -1   9   2   39.50    1.40
   1   9  -2   35.80    1.60
   1   9  -2   39.20    2.00
   1   9  -2   38.70    1.60
  -1   9   2   39.20    1.50
   1   9  -2   37.10    1.50
   1  -9  -2   37.90    1.30
  -1  -9   2   36.70    1.60
  -1  -9   2   37.70    2.30
   1  -9  -2   40.10    2.20
  -1  -9   2   37.20    1.40
   1  -9  -2   38.60    1.60
  -1   9   1   47.10    1.30
   1   9  -1   49.20    1.30
   1   9  -1   49.70    1.50
   1   9  -1   52.99    2.60
   1   9  -1   49.00    1.40
  -1  -9   1   48.10    2.50
  -1  -9   1   47.30    1.40
   1  -9  -1   49.10    2.30
   1  -9  -1   46.60    1.00
   1   9   0    5.30    0.40
   1   9   0    5.20    1.10
   1   9   0    5.80    0.40
   1  -9   0    5.40    1.20
  -1  -9   0    7.40    1.50
   1   9   1   15.40    0.60
   1   9   1   15.80    0.80
  -1   9  -1   16.30    0.60
  -1   9  -1   17.20    1.50
   1   9   1   16.90    0.60
  -1   9  -1   16.70    0.70
  -1   9  -1   16.20    0.80
  -1  -9  -1   16.60    0.80
  -1  -9  -1   16.10    0.80
   1  -9   1   16.00    0.70
  -1  -9  -1   15.20    1.50
   1  -9   1   16.00    1.60
  -1   9  -2    0.70    0.60
  -1   9  -2    1.50    0.60
   1   9   2    0.90    0.50
   1   9   2    0.60    0.50
  -1   9  -2    1.10    0.50
  -1   9  -2    1.00    0.60
   1  -9   2    1.30    0.60
  -1  -9  -2    0.80    1.00
  -1  -9  -2    0.60    0.50
  -1  -9  -2    1.40    0.70
  -1  -9  -2    0.40    0.70
   1  -9   2    1.30    0.50
   1   9   3    2.00    0.70
  -1   9  -3    0.00    0.70
  -1   9  -3    1.20    0.50
  -1   9  -3    2.60    0.80
   1  -9   3    0.70    0.80
  -1  -9  -3    1.30    1.00
  -1  -9  -3    1.30    0.90
  -1  -9  -3   -0.20    0.70
  -1  -9  -3    0.70    0.90
  -1   9  -4    1.10    1.00
  -1   9  -4    0.20    1.00
  -1  -9  -4    0.40    1.30
  -1  -9  -4    1.20    1.20
  -1  -9  -4    1.70    1.00
  -1   9  -5    5.90    1.70
  -1  -9  -5    5.90    1.80
  -1   9  -6   -1.40    1.60
  -1  -9  -6   -1.80    1.70
   1  10  -5    1.30    1.30
   1 -10  -5    1.80    1.50
   1  10  -4   -0.70    0.90
   1  10  -4   -0.20    1.00
   1 -10  -4    0.20    1.10
   1  10  -3    0.10    0.60
   1  10  -3   -0.70    0.70
  -1  10   3   -0.40    0.60
   1  10  -3    0.50    0.80
  -1 -10   3    0.20    1.30
   1 -10  -3    1.10    0.90
  -1 -10   3   -0.70    0.80
   1 -10  -3    0.10    0.90
   1 -10  -3    0.20    0.90
   1 -10  -3   -0.20    0.50
   1  10  -2   16.80    1.20
   1  10  -2   18.00    1.20
  -1  10   2   19.50    1.00
  -1  10   2   16.30    1.00
   1  10  -2   18.10    1.60
   1  10  -2   13.60    1.00
  -1 -10   2   18.90    2.20
   1 -10  -2   18.10    1.20
   1 -10  -2   14.80    1.10
   1 -10  -2   16.60    1.80
   1 -10  -2   16.30    0.60
   1  10  -1    1.70    0.80
   1  10  -1    3.10    0.50
   1  10  -1    2.20    0.30
  -1  10   1    2.10    0.30
   1  10  -1    2.50    0.30
  -1 -10   1    1.80    0.40
  -1 -10   1    3.00    1.10
   1 -10  -1    2.70    1.30
   1  10   0    7.50    1.20
   1  10   0    6.10    0.40
   1  10   0    6.60    0.40
   1 -10   0    6.50    1.50
  -1 -10   0    8.60    1.60
   1  10   1    0.00    0.10
  -1  10  -1    0.10    0.30
  -1  10  -1    0.20    0.70
   1  10   1    0.10    0.10
   1  10   1    0.40    0.30
  -1 -10  -1    0.60    1.10
   1 -10   1    0.00    0.10
  -1 -10  -1   -0.20    0.20
   1 -10   1    0.10    0.20
   1 -10   1    1.60    1.30
  -1 -10  -1    0.00    0.20
  -1  10  -2    1.10    0.60
  -1  10  -2    1.10    0.60
   1  10   2   -0.30    0.50
   1  10   2   -0.20    0.50
  -1  10  -2    0.60    0.50
  -1  10  -2    0.40    0.60
   1  10   2    0.00    0.50
  -1 -10  -2    0.20    1.00
  -1 -10  -2    0.80    0.70
   1 -10   2    0.00    0.30
  -1 -10  -2    0.30    0.40
   1 -10   2    0.50    0.40
  -1 -10  -2    0.10    0.40
  -1  10  -3    4.00    0.60
  -1  10  -3    6.60    1.20
  -1  10  -3    5.60    1.00
   1  10   3    4.60    0.80
  -1 -10  -3    5.80    1.30
   1 -10   3    5.80    1.10
  -1 -10  -3    4.30    0.90
  -1 -10  -3    7.00    1.30
  -1 -10  -3    5.80    1.20
  -1  10  -4    5.50    1.40
  -1 -10  -4    5.00    1.50
  -1 -10  -4    5.60    1.20
  -1  10  -5    0.10    1.30
  -1 -10  -5    0.80    1.50
   1  11  -5    0.80    1.30
   1 -11  -5    1.00    1.40
   1  11  -4    9.80    1.50
   1 -11  -4   11.10    1.70
   1  11  -3    6.50    1.10
   1  11  -3    5.70    1.00
  -1 -11   3    6.20    1.50
   1 -11  -3    7.00    1.20
   1 -11  -3    6.40    1.40
  -1  11   2   18.80    0.90
   1  11  -2   19.50    1.30
   1  11  -2   22.50    1.10
   1  11  -2   20.50    1.90
  -1  11   2   17.80    1.00
   1 -11  -2   20.60    1.20
  -1 -11   2   20.40    2.00
   1 -11  -2   20.00    1.10
  -1 -11   2   16.90    1.10
   1 -11  -2   20.30    2.10
   1  11  -1   46.90    1.50
  -1  11   1   46.80    1.20
   1  11  -1   49.80    2.80
   1 -11  -1   49.30    2.80
  -1 -11   1   59.89    3.20
   1  11   0    2.60    0.20
   1  11   0    2.80    0.20
   1  11   0    3.40    1.10
   1 -11   0    2.70    1.20
  -1 -11   0    3.30    1.50
   1  11   1    1.70    1.20
  -1  11  -1    1.90    0.80
  -1  11  -1    1.50    0.40
   1  11   1    2.10    0.40
   1 -11   1    1.80    1.20
  -1 -11  -1    0.00    1.30
  -1  11  -2    8.10    1.00
  -1  11  -2    7.50    0.80
   1  11   2    7.20    0.70
   1  11   2    7.10    0.70
   1  11   2    6.10    0.70
  -1  11  -2    7.20    1.10
   1 -11   2    8.20    0.90
  -1 -11  -2    7.20    0.90
  -1 -11  -2    6.00    0.90
  -1 -11  -2    6.70    1.60
  -1  11  -3    0.30    0.50
  -1  11  -3   -0.20    0.80
  -1 -11  -3    1.20    1.10
  -1 -11  -3    0.50    1.00
  -1  11  -4   -0.60    1.00
  -1 -11  -4    2.20    1.20
  -1 -11  -4   -1.00    1.30
  -1  11  -5    2.30    1.40
  -1 -11  -5    0.30    1.70
   1  12  -5   -0.30    1.30
   1 -12  -5   -1.50    1.40
   1  12  -4    2.60    1.30
   1 -12  -4    0.50    1.30
   1  12  -3    0.70    0.80
   1  12  -3    1.60    0.90
   1 -12  -3    1.10    0.90
   1 -12  -3    2.60    1.30
   1  12  -2    0.70    0.60
  -1  12   2    0.30    0.30
   1  12  -2    1.60    0.90
  -1  12   2    0.80    0.50
   1 -12  -2    0.70    0.50
  -1 -12   2    0.70    0.60
  -1 -12   2    1.10    1.60
   1 -12  -2    0.60    0.40
   1 -12  -2    0.20    1.20
   1  12  -1   23.60    2.20
   1  12  -1   20.30    0.90
  -1 -12   1   20.80    2.50
   1 -12  -1   19.20    1.90
   1  12   0    1.20    1.00
  -1  12   0    1.00    1.00
   1 -12   0   -2.00    0.90
  -1 -12   0    0.10    1.40
  -1  12  -1   15.60    1.80
  -1  12  -1   14.20    0.70
   1  12   1   13.10    0.60
   1  12   1   14.50    2.10
   1 -12   1   15.60    2.20
  -1 -12  -1   16.20    2.20
   1  12   2    2.90    0.50
  -1  12  -2    2.20    0.80
  -1  12  -2    1.90    0.70
  -1 -12  -2    3.50    0.70
  -1 -12  -2    2.90    0.70
   1 -12   2    2.70    0.60
  -1 -12  -2    2.80    1.50
  -1  12  -3   -0.80    0.80
  -1 -12  -3    1.50    1.20
  -1 -12  -3    1.10    1.10
  -1  12  -4    1.10    1.20
  -1 -12  -4    0.80    1.30
  -1 -12  -4   -0.80    1.20
  -1  12  -5   -1.70    1.30
  -1 -12  -5    0.90    1.80
   1  13  -4    0.40    1.00
   1 -13  -4    0.00    1.20
   1  13  -3   -0.10    0.80
   1 -13  -3    1.50    1.50
   1 -13  -3    1.30    0.90
   1  13  -2    8.30    1.00
   1  13  -2    9.70    1.50
  -1 -13   2    8.20    2.10
   1 -13  -2   13.20    1.80
   1  13  -1   11.70    0.60
   1  13  -1   12.90    0.70
   1  13  -1   12.80    1.80
  -1 -13   1   10.00    1.80
   1 -13  -1   11.80    1.90
  -1  13   0    2.90    1.20
   1  13   0    2.90    1.20
  -1 -13   0    2.00    1.50
   1 -13   0    1.40    1.50
   1  13   1    3.30    0.30
  -1  13  -1    3.00    1.10
   1  13   1    4.10    1.50
  -1  13  -1    2.70    0.30
  -1 -13  -1    2.90    1.30
   1 -13   1    0.10    1.10
  -1  13  -2   -0.20    0.60
  -1  13  -2   -0.50    0.70
   1  13   2    1.80    1.50
  -1 -13  -2   -0.80    1.30
  -1 -13  -2   -0.10    0.30
   1 -13   2    0.60    0.50
  -1 -13  -2   -0.20    0.40
  -1  13  -3   -0.10    0.80
  -1 -13  -3    2.00    1.00
  -1 -13  -3   -0.30    1.30
  -1  13  -4   -0.60    1.10
  -1 -13  -4   -0.40    1.40
  -1 -13  -4   -0.20    1.20
   1  14  -4   -0.20    1.20
   1 -14  -4   -0.10    1.20
   1  14  -3    1.60    0.90
   1 -14  -3    0.70    0.80
   1 -14  -3    1.10    1.40
   1  14  -2    1.50    1.10
   1  14  -2    1.50    0.60
   1 -14  -2    2.50    1.60
  -1 -14   2    0.50    1.30
  -1  14   1    0.60    1.00
   1  14  -1    2.60    1.20
  -1 -14   1    1.60    1.40
   1 -14  -1    3.60    1.80
   1  14   0    2.60    1.30
  -1  14   0    1.10    1.10
   1 -14   0   -0.20    1.60
  -1 -14   0   -1.20    1.60
   1  14   1    1.70    1.40
  -1  14  -1    2.80    1.10
  -1 -14  -1    0.80    1.20
   1  14   2    1.20    1.60
  -1  14  -2    0.60    0.60
  -1  14  -2    1.70    1.00
  -1 -14  -2    1.20    1.50
   1  14   3    0.70    1.80
  -1  14  -3   -0.70    0.80
  -1 -14  -3   -0.60    0.90
  -1 -14  -3    0.00    1.50
  -1  14  -4    0.20    1.20
   1  14   4    0.10    2.00
  -1 -14  -4   -0.60    1.30
  -1 -14  -4    0.00    1.30
   1  15  -3    1.80    1.00
   1  15  -2    5.70    0.80
   1  15  -2    6.40    1.40
   1 -15  -2    4.80    1.90
  -1 -15   2    8.40    2.40
   1  15  -1    5.60    1.50
  -1  15   1    6.90    1.90
   1 -15  -1    5.00    2.00
  -1 -15   1    7.30    1.90
   1  15   0   -0.10    0.80
  -1  15   0    0.90    0.90
  -1 -15   0    2.80    1.80
   1 -15   0    3.20    1.50
   1  15   1    1.40    1.40
  -1  15  -1   -0.40    0.90
  -1 -15  -1   -1.60    1.00
   1  15   2    3.60    1.80
  -1  15  -2    2.90    0.60
  -1 -15  -2    1.90    1.40
  -1  15  -3   -1.40    0.80
   1  15   3    2.70    2.10
  -1 -15  -3    0.80    1.60
  -1  16   2   -2.30    1.00
  -1  16   1   -2.50    1.20
   1  16  -1    1.00    1.20
  -1 -16   1    2.50    2.00
  -1  16   0    0.40    1.20
   1  16   0    2.10    1.10
  -1 -16   0   -1.60    1.80
   1  16   1   -0.20    1.30
  -1  16  -1    2.10    1.20
  -1 -16  -1   -0.90    1.10
   1  16   2    2.20    1.80
  -1 -16  -2    0.80    1.70
  -1  17   1    1.30    1.50
   1  17  -1    2.30    1.20
  -1 -17   1   -0.40    2.10
  -1  17   0    2.00    1.40
   1  17   0    0.30    1.30
  -1 -17   0    1.90    2.20
   1  17   1    0.50    1.60
  -1  17  -1    1.30    1.20
  -1 -17  -1    0.70    1.40
   2   0  -7   -2.30    2.10
   2   0  -7   -1.40    2.00
   2   0  -6    2.60    1.40
   2   0  -6    2.10    1.80
   2   0  -5   -3.10    1.30
   2   0  -5   -0.30    1.00
  -2   0   5   -1.30    1.00
  -2   0   4    0.80    1.20
   2   0  -4    0.00    1.00
   2   0  -4    0.40    1.00
   2   0  -3    0.50    0.80
  -2   0   3    0.10    0.60
   2   0  -3   -0.60    0.50
  -2   0   3   -0.10    0.60
  -2   0   3    0.10    0.50
   2   0  -3   -1.00    0.50
  -2   0   2    7.50    0.70
   2   0  -2    7.40    0.80
  -2   0   2    7.50    0.90
  -2   0   2    8.70    0.90
   2   0  -2    8.10    0.80
   2   0  -2    8.70    0.80
  -2   0   2    8.00    0.40
   2   0  -1   -0.20    0.20
  -2   0   1   -0.20    0.30
   2   0  -1   -0.10    0.40
  -2   0   1   -0.10    0.30
   2   0  -1    0.40    0.30
  -2   0   1    0.10    0.30
  -2   0   1    0.20    0.30
   2   0   0  314.77    6.10
  -2   0   0  315.37    7.50
   2   0   0  280.57    6.00
  -2   0   0  321.07    6.10
  -2   0  -1    0.20    0.40
  -2   0  -1    0.30    0.30
   2   0   1    0.60    0.40
   2   0   1    0.20    0.20
   2   0   1    0.20    0.20
  -2   0  -2  129.09    3.50
  -2   0  -2  137.69    3.50
  -2   0  -2  133.39    3.50
   2   0   2  133.39    3.40
   2   0   2  133.19    3.50
   2   0   3    0.90    0.80
  -2   0  -3    0.20    0.90
   2   0   3    0.30    0.50
  -2   0  -3    0.10    0.80
  -2   0  -3    0.80    0.60
  -2   0  -4   -1.10    0.70
  -2   0  -4   -1.60    0.90
  -2   0  -5   -0.20    1.40
  -2   0  -5   -0.80    1.00
  -2   0  -6   14.30    2.50
  -2   0  -6   18.00    2.60
  -2   0  -7    0.20    2.00
  -2   0  -7    1.60    1.80
   2   1  -7    1.00    2.10
   2   1  -7   -3.40    1.30
   2  -1  -7    0.60    2.30
   2  -1  -7   -3.20    1.90
   2   1  -6   -0.50    1.60
   2   1  -6   -3.10    0.90
   2  -1  -6    0.10    1.70
   2  -1  -6   -1.30    1.50
  -2   1   5    0.10    1.40
   2   1  -5    0.00    1.50
   2   1  -5   -0.70    1.40
  -2  -1   5    0.90    1.10
  -2  -1   5    0.30    1.00
   2  -1  -5   -0.80    1.40
   2  -1  -5    2.70    1.30
   2   1  -4   -0.60    1.00
  -2   1   4    0.20    1.10
   2   1  -4   -0.30    1.00
  -2  -1   4    0.40    0.70
   2  -1  -4   -0.50    0.70
  -2  -1   4    0.40    0.80
   2  -1  -4   -0.20    0.70
  -2   1   3   49.50    2.20
   2   1  -3   47.80    2.10
   2   1  -3   49.10    2.10
   2   1  -3   50.29    2.10
  -2   1   3   46.90    2.00
  -2   1   3   49.99    2.00
  -2  -1   3   50.99    2.10
  -2  -1   3   49.10    2.40
   2  -1  -3   52.09    2.30
   2  -1  -3   47.60    2.10
  -2  -1   3   48.50    2.00
   2  -1  -3   47.00    2.00
  -2  -1   3   50.49    2.20
  -2   1   2   64.19    2.00
  -2   1   2   63.39    2.20
   2   1  -2   63.29    2.20
   2   1  -2   63.29    2.00
  -2   1   2   61.89    2.00
   2   1  -2   65.59    2.10
  -2  -1   2   62.19    1.70
  -2  -1   2   60.29    2.20
   2  -1  -2   58.19    2.10
  -2  -1   2   63.69    2.20
  -2  -1   2   62.79    2.00
   2  -1  -2   62.89    2.10
   2  -1  -2   65.59    2.10
  -2  -1   2   61.99    2.00
   2   1  -1   52.59    1.70
  -2   1   1   50.09    1.40
   2   1  -1   49.90    1.50
  -2   1   1   49.80    1.40
   2   1  -1   49.60    1.40
  -2   1   1   52.99    1.50
   2   1  -1   49.90    1.50
  -2  -1   1   53.19    1.50
   2  -1  -1   49.60    1.40
  -2  -1   1   51.69    1.60
  -2  -1   1   49.00    1.70
   2  -1  -1   51.69    1.40
   2  -1  -1   48.30    1.50
  -2  -1   1   49.60    1.40
  -2   1   0   61.09    1.40
  -2   1   0   54.59    1.40
  -2   1   0   63.59    1.80
   2   1   0   61.69    1.50
   2   1   0   63.09    1.50
  -2   1   0   51.69    1.40
  -2  -1   0   63.39    1.50
  -2  -1   0   56.49    1.40
   2  -1   0   62.99    1.50
  -2  -1   0   62.29    1.40
  -2  -1   0   62.59    1.80
   2  -1   0   62.59    1.40
   2  -1   0   52.49    1.40
  -2   1  -1  260.07    6.20
   2   1   1  260.27    5.40
   2   1   1  253.37    5.40
  -2   1  -1  252.37    5.40
   2   1   1  250.67    6.60
  -2   1  -1  258.47    5.40
   2  -1   1  257.57    5.40
   2  -1   1  252.77    5.30
   2  -1   1  259.07    6.20
  -2  -1  -1  258.27    5.40
  -2  -1  -1  250.37    5.30
  -2   1  -2   93.69    2.80
  -2   1  -2   95.29    2.70
   2   1   2   96.59    2.70
   2   1   2   96.39    2.80
  -2   1  -2   94.19    2.80
  -2  -1  -2   98.29    2.80
   2  -1   2   93.69    2.70
   2  -1   2   95.09    2.70
  -2  -1  -2   95.19    2.80
  -2  -1  -2   93.99    2.80
   2   1   3    0.30    0.50
  -2   1  -3    0.80    0.60
   2   1   3   -0.20    0.40
  -2   1  -3   -0.90    0.50
  -2   1  -3    1.10    0.70
  -2  -1  -3    1.00    0.90
  -2  -1  -3   -0.60    0.80
  -2  -1  -3   -0.20    0.80
   2  -1   3    0.10    0.50
   2  -1   3    0.30    0.60
  -2   1  -4   13.10    1.70
  -2   1  -4   10.50    1.60
  -2  -1  -4   11.50    1.50
  -2  -1  -4   10.50    1.40
  -2   1  -5   -1.30    1.30
  -2   1  -5   -4.30    1.30
  -2  -1  -5   -0.70    1.40
  -2  -1  -5   -1.30    1.40
  -2   1  -6    4.20    1.90
  -2   1  -6    4.30    1.60
  -2  -1  -6    3.30    1.50
  -2  -1  -6    4.30    1.60
  -2   1  -7   -0.30    2.30
  -2   1  -7    1.00    1.60
  -2  -1  -7   -1.80    2.10
  -2  -1  -7    2.10    2.20
   2   2  -7   -1.30    1.90
   2   2  -7    0.80    2.30
   2  -2  -7   -0.20    1.50
   2  -2  -7   -1.80    2.10
   2   2  -6   -1.00    1.10
   2   2  -6   -1.60    1.20
   2  -2  -6   -1.00    1.70
   2  -2  -6    0.10    1.30
   2   2  -5    1.20    1.50
  -2   2   5    3.00    1.30
   2   2  -5    0.00    1.50
   2  -2  -5    1.00    1.20
  -2  -2   5    0.80    0.90
  -2  -2   5    0.80    1.20
   2  -2  -5   -1.20    1.30
   2   2  -4    3.40    1.20
   2   2  -4    4.50    1.00
  -2   2   4    2.70    0.90
  -2   2   4    2.40    0.90
  -2  -2   4    3.90    1.10
  -2  -2   4    1.90    0.70
   2  -2  -4    3.10    1.00
   2  -2  -4    3.50    1.20
   2  -2  -4    5.10    1.30
   2   2  -3   20.50    1.60
   2   2  -3   19.60    1.40
  -2   2   3   15.80    1.20
  -2   2   3   19.80    1.40
   2   2  -3   19.50    1.50
  -2   2   3   20.40    1.20
   2  -2  -3   17.80    1.30
  -2  -2   3   20.10    1.30
  -2  -2   3   23.80    1.40
   2  -2  -3   19.10    1.40
  -2  -2   3   21.80    1.30
  -2  -2   3   19.90    1.70
   2  -2  -3   18.50    1.40
  -2   2   2    2.10    0.60
   2   2  -2    3.50    0.60
   2   2  -2    3.20    0.60
  -2   2   2    1.80    0.40
  -2   2   2    2.70    0.70
   2   2  -2    2.80    0.60
  -2  -2   2    2.00    0.80
  -2  -2   2    2.50    0.50
  -2  -2   2    3.00    0.60
  -2  -2   2    2.00    0.50
  -2  -2   2    2.60    0.60
   2  -2  -2    2.40    0.70
   2  -2  -2    0.60    0.60
   2  -2  -2    2.40    0.50
  -2   2   1  896.01   17.10
  -2   2   1  893.41   17.20
   2   2  -1  903.01   17.30
  -2   2   1  900.61   17.10
   2   2  -1  896.21   21.30
   2   2  -1  879.61   17.20
  -2   2   1  903.41   17.10
   2   2  -1  882.31   17.10
   2  -2  -1  869.51   17.10
   2  -2  -1  895.71   17.20
   2  -2  -1  887.51   17.10
  -2  -2   1  887.71   17.20
  -2  -2   1  894.21   17.30
  -2  -2   1  903.81   21.30
  -2  -2   1  896.51   17.10
   2   2   0    0.50    0.20
   2   2   0    0.60    0.20
   2   2   0    0.30    0.20
  -2   2   0    0.50    0.20
  -2   2   0    0.10    0.20
  -2   2   0    0.60    0.20
   2   2   0    0.40    0.20
  -2  -2   0    0.40    0.30
  -2  -2   0    0.30    0.20
   2  -2   0    0.40    0.20
   2  -2   0    0.20    0.20
  -2  -2   0    0.40    0.30
   2  -2   0    0.60    0.20
   2   2   1 1353.66   25.70
   2   2   1 1347.47   32.10
  -2   2  -1 1336.97   25.70
  -2   2  -1 1348.17   25.60
   2   2   1 1359.76   25.60
  -2   2  -1 1338.57   32.00
  -2  -2  -1 1334.07   25.60
   2  -2   1 1358.86   25.60
  -2  -2  -1 1347.57   25.70
   2  -2   1 1368.26   25.70
  -2   2  -2   87.09    2.70
  -2   2  -2   88.59    2.60
   2   2   2   87.59    2.60
   2   2   2   90.89    2.60
  -2   2  -2   87.79    2.60
   2  -2   2   92.39    2.60
   2  -2   2   89.49    2.60
  -2  -2  -2   92.29    2.70
  -2  -2  -2   89.89    2.60
   2  -2   2   87.59    2.30
  -2  -2  -2   88.49    2.70
  -2   2  -3  106.79    3.40
  -2   2  -3  109.69    3.50
   2   2   3  106.09    3.30
   2   2   3  105.49    3.30
  -2   2  -3  108.09    3.40
  -2  -2  -3  104.69    3.40
  -2  -2  -3  108.99    3.50
   2  -2   3  107.29    3.40
   2  -2   3  106.59    3.20
  -2  -2  -3  105.49    3.30
  -2   2  -4    0.00    0.80
  -2   2  -4    0.30    1.00
  -2  -2  -4    0.80    1.20
  -2  -2  -4    1.10    1.20
  -2   2  -5   -1.00    1.10
  -2   2  -5   -0.10    1.40
   2  -2   5    0.20    0.70
  -2  -2  -5   -0.80    1.40
  -2  -2  -5    0.50    1.10
  -2   2  -6    0.50    1.70
  -2   2  -6   -2.40    1.70
  -2  -2  -6    0.40    1.60
  -2  -2  -6   -1.80    1.70
  -2   2  -7    2.50    2.30
  -2   2  -7   -2.40    1.20
  -2  -2  -7    0.60    1.70
  -2  -2  -7    2.20    1.70
   2   3  -7    0.10    2.20
   2   3  -7   -2.60    2.00
   2  -3  -7   -2.80    1.90
   2  -3  -7   -2.40    1.50
   2   3  -6   -0.40    1.10
   2   3  -6    0.10    1.30
   2  -3  -6    0.10    1.70
   2  -3  -6   -0.90    1.20
   2   3  -5   -1.80    0.90
   2   3  -5   -1.90    1.30
  -2  -3   5   -0.80    0.70
   2  -3  -5   -0.80    1.40
   2  -3  -5   -0.50    1.40
  -2  -3   5   -0.60    1.10
   2   3  -4   -0.30    0.70
  -2   3   4   -0.40    0.70
  -2   3   4    0.90    0.80
   2   3  -4   -1.00    0.90
  -2  -3   4    0.80    0.60
  -2  -3   4   -1.00    0.70
  -2  -3   4   -0.20    0.90
   2  -3  -4    0.50    0.70
   2  -3  -4    0.20    0.80
   2  -3  -4    0.40    1.10
   2   3  -3   65.09    2.40
   2   3  -3   66.09    2.50
  -2   3   3   65.79    2.40
  -2   3   3   60.29    2.40
  -2   3   3   65.49    2.30
   2   3  -3   63.79    2.40
   2  -3  -3   62.09    2.40
  -2  -3   3   66.59    2.30
  -2  -3   3   63.89    2.70
  -2  -3   3   64.59    2.10
  -2  -3   3   64.59    2.40
  -2  -3   3   65.89    2.40
   2  -3  -3   64.49    2.50
   2  -3  -3   61.59    2.60
  -2   3   2    5.50    0.80
   2   3  -2    4.80    0.80
   2   3  -2    4.50    0.60
  -2   3   2    5.40    0.70
   2   3  -2    4.40    0.70
  -2   3   2    5.80    0.70
   2   3  -2    5.00    0.70
  -2  -3   2    6.70    1.00
   2  -3  -2    5.50    0.70
   2  -3  -2    5.80    0.80
   2  -3  -2    6.00    0.80
  -2  -3   2    6.20    0.70
  -2  -3   2    4.50    0.60
  -2  -3   2    6.30    0.70
  -2  -3   2    6.80    0.80
   2   3  -1    0.40    0.40
   2   3  -1    0.80    0.40
  -2   3   1   -0.10    0.30
  -2   3   1    0.70    0.40
   2   3  -1    1.10    0.50
   2   3  -1    0.30    0.30
  -2   3   1    0.80    0.40
  -2   3   1    0.60    0.30
  -2  -3   1    1.10    0.40
   2  -3  -1   -0.30    0.30
  -2  -3   1    0.90    0.50
   2  -3  -1    0.60    0.30
   2  -3  -1    0.40    0.40
  -2  -3   1    0.70    0.40
  -2  -3   1    0.20    0.50
  -2  -3   1    1.10    0.40
   2   3   0   47.30    1.20
   2   3   0   45.00    1.20
  -2   3   0   46.40    1.10
  -2   3   0   43.90    1.10
   2   3   0   45.40    1.80
  -2   3   0   47.30    1.50
   2   3   0   44.90    1.20
  -2   3   0   45.70    1.10
  -2  -3   0   45.40    1.30
  -2  -3   0   44.70    1.70
   2  -3   0   44.70    1.10
   2  -3   0   44.70    1.10
  -2  -3   0   45.50    1.20
   2   3   1  723.43   14.10
  -2   3  -1  723.13   14.10
   2   3   1  721.63   14.20
  -2   3  -1  739.73   14.10
  -2  -3  -1  726.63   14.20
   2  -3   1  724.33   14.10
   2  -3   1  740.63   14.00
  -2  -3  -1  714.83   14.10
  -2   3  -2   47.00    1.80
   2   3   2   48.30    1.80
  -2   3  -2   49.10    1.90
   2   3   2   50.69    1.80
  -2   3  -2   48.60    1.80
  -2  -3  -2   49.50    1.90
  -2  -3  -2   45.10    1.80
   2  -3   2   49.00    1.70
   2  -3   2   47.90    1.80
  -2  -3  -2   50.89    1.80
   2   3   3   -0.50    0.40
  -2   3  -3    0.00    0.60
  -2   3  -3    0.20    0.60
   2   3   3   -0.90    0.60
  -2   3  -3   -0.20    0.70
   2  -3   3    0.10    0.10
   2  -3   3   -0.30    0.70
  -2  -3  -3    0.70    0.90
  -2  -3  -3    0.20    0.60
   2  -3   3   -0.50    0.60
   2  -3   3   -0.10    0.20
  -2  -3  -3    0.50    0.80
   2   3   4   18.00    1.40
  -2   3  -4   17.90    1.90
  -2   3  -4   16.30    1.80
   2  -3   4   16.00    1.50
   2  -3   4   15.10    0.90
  -2  -3  -4   17.70    1.60
  -2  -3  -4   16.10    1.60
  -2  -3  -4   18.00    1.60
   2  -3   4   16.50    1.00
  -2   3  -5   -2.00    0.90
  -2   3  -5   -2.10    1.20
  -2  -3  -5    2.20    1.60
   2  -3   5    0.30    0.40
   2  -3   5   -0.50    0.50
  -2  -3  -5   -1.80    1.40
  -2   3  -6    2.00    1.70
  -2   3  -6    0.70    1.80
  -2  -3  -6    3.80    1.90
  -2  -3  -6   -0.80    1.70
  -2   3  -7   -0.90    1.60
  -2  -3  -7   -1.20    2.30
   2   4  -7   -3.30    2.00
   2  -4  -7   -2.60    2.00
   2   4  -6    1.00    1.60
   2   4  -6   -0.30    1.70
   2  -4  -6    0.00    1.80
   2  -4  -6    4.30    2.00
   2   4  -5   -1.10    1.00
   2   4  -5   -2.70    1.20
   2  -4  -5   -0.70    1.40
  -2  -4   5   -2.70    1.40
  -2  -4   5    0.50    0.70
   2  -4  -5    0.80    1.40
   2   4  -4   -0.50    0.70
   2   4  -4   -0.40    0.70
  -2   4   4    0.30    1.00
  -2   4   4   -0.60    0.70
  -2  -4   4   -1.60    1.10
   2  -4  -4   -0.80    0.70
  -2  -4   4    1.40    1.10
   2  -4  -4    1.40    0.90
  -2  -4   4    0.10    0.60
   2  -4  -4    0.00    1.00
  -2   4   3    0.40    0.60
  -2   4   3   -0.60    0.50
   2   4  -3    0.80    0.50
   2   4  -3   -0.20    0.70
  -2   4   3    0.40    0.60
   2   4  -3   -0.60    0.50
  -2  -4   3    0.50    0.60
   2  -4  -3   -0.30    0.70
   2  -4  -3   -0.10    0.60
  -2  -4   3   -0.40    0.50
  -2  -4   3   -0.60    0.60
  -2  -4   3   -0.20    0.40
  -2  -4   3    0.90    0.70
   2  -4  -3   -0.20    0.60
   2   4  -2   35.40    1.60
  -2   4   2   34.40    1.50
   2   4  -2   34.30    1.60
   2   4  -2   30.60    1.50
  -2   4   2   34.40    1.40
  -2   4   2   35.80    1.40
   2   4  -2   34.30    1.50
  -2  -4   2   34.60    1.70
   2  -4  -2   34.30    1.50
   2  -4  -2   35.50    1.50
  -2  -4   2   35.10    1.50
  -2  -4   2   35.60    1.60
  -2  -4   2   31.60    1.50
   2  -4  -2   32.50    1.60
  -2  -4   2   34.90    1.40
  -2   4   1   11.30    0.70
   2   4  -1   10.90    0.70
  -2   4   1   11.10    0.60
  -2   4   1   12.20    0.70
  -2   4   1   11.60    0.80
   2   4  -1   12.90    0.70
   2   4  -1   13.70    0.90
   2   4  -1   12.70    0.80
   2  -4  -1   10.90    0.80
  -2  -4   1   12.00    1.10
  -2  -4   1   11.70    0.80
   2  -4  -1   10.50    0.80
   2  -4  -1   11.90    0.70
  -2  -4   1   12.70    0.70
  -2  -4   1   13.10    0.90
  -2  -4   1   12.40    0.80
   2   4   0   26.30    1.40
  -2   4   0   23.90    0.70
  -2   4   0   24.50    0.70
  -2   4   0   21.80    1.20
  -2   4   0   25.20    0.70
   2   4   0   24.20    0.80
   2   4   0   24.00    0.80
   2   4   0   24.90    0.80
   2  -4   0   23.90    0.60
   2  -4   0   23.50    0.70
  -2  -4   0   24.80    0.90
   2  -4   0   24.10    0.60
   2   4   1  301.77    6.30
  -2   4  -1  302.87    6.20
  -2   4  -1  309.27    6.30
   2   4   1  306.67    6.30
   2  -4   1  301.47    6.20
  -2  -4  -1  295.27    6.30
  -2  -4  -1  305.57    6.30
   2  -4   1  307.27    6.30
  -2   4  -2   55.89    2.00
  -2   4  -2   53.39    1.90
   2   4   2   52.39    1.90
   2   4   2   54.39    1.90
  -2   4  -2   54.49    2.00
  -2  -4  -2   55.09    2.00
   2  -4   2   53.29    1.80
  -2  -4  -2   55.79    2.00
   2  -4   2   55.69    1.90
  -2  -4  -2   56.49    2.10
  -2   4  -3    1.20    0.90
   2   4   3    2.90    0.70
  -2   4  -3    2.20    0.90
  -2   4  -3    3.70    0.90
   2   4   3    0.80    0.70
  -2  -4  -3    1.30    0.70
   2  -4   3    1.50    0.90
   2  -4   3    1.60    0.60
  -2  -4  -3    2.10    0.80
  -2  -4  -3    2.00    0.80
  -2   4  -4    1.00    1.10
   2   4   4   -0.50    0.50
  -2   4  -4    0.70    1.00
  -2  -4  -4    0.10    0.80
  -2  -4  -4    0.10    1.10
  -2  -4  -4   -1.00    1.10
   2  -4   4    0.60    0.80
  -2   4  -5    0.30    1.10
  -2   4  -5   -1.20    1.20
  -2  -4  -5    0.30    1.50
  -2  -4  -5   -0.40    1.40
  -2   4  -6   11.60    2.40
  -2   4  -6   13.40    2.10
  -2  -4  -6   15.40    2.50
  -2  -4  -6   10.10    2.00
   2   5  -6   -0.60    1.60
   2   5  -6   -0.20    1.70
   2  -5  -6    0.30    1.80
   2  -5  -6    2.40    1.80
   2   5  -5    7.20    1.50
   2   5  -5    4.70    1.40
  -2  -5   5    2.40    1.70
   2  -5  -5    7.80    1.80
   2  -5  -5    4.40    1.50
  -2   5   4    3.50    1.20
   2   5  -4    2.40    0.90
  -2   5   4    3.40    1.00
   2   5  -4    2.20    1.10
   2  -5  -4    4.20    1.00
   2  -5  -4    5.80    1.40
   2  -5  -4    3.00    1.00
  -2  -5   4    4.00    1.20
  -2  -5   4    3.30    1.20
  -2  -5   4    3.20    0.70
   2   5  -3    4.00    0.80
   2   5  -3    5.70    0.90
   2   5  -3    4.80    0.70
  -2   5   3    5.50    0.80
  -2   5   3    5.90    1.00
   2  -5  -3    5.90    1.20
  -2  -5   3    4.00    0.90
  -2  -5   3    5.30    0.70
   2  -5  -3    5.80    1.10
  -2  -5   3    3.90    1.20
  -2  -5   3    6.50    1.00
   2  -5  -3    5.20    1.00
  -2   5   2   39.80    1.60
  -2   5   2   43.60    1.60
   2   5  -2   38.70    1.60
   2   5  -2   40.10    1.80
  -2   5   2   42.10    1.50
   2   5  -2   39.60    1.70
   2   5  -2   41.80    1.70
   2  -5  -2   43.60    1.70
   2  -5  -2   41.80    1.70
  -2  -5   2   39.60    1.60
  -2  -5   2   39.80    1.70
  -2  -5   2   37.20    1.80
  -2  -5   2   41.10    1.50
   2  -5  -2   39.60    1.50
  -2  -5   2   39.60    1.90
   2  -5  -2   39.20    1.50
   2   5  -1   32.10    1.10
   2   5  -1   34.40    1.30
  -2   5   1   32.20    1.00
   2   5  -1   32.90    1.10
  -2   5   1   32.90    1.10
  -2   5   1   31.70    1.00
   2   5  -1   33.30    1.60
   2  -5  -1   34.30    1.50
  -2  -5   1   33.30    1.30
  -2  -5   1   32.10    1.20
  -2  -5   1   31.40    1.50
   2  -5  -1   33.20    1.10
  -2  -5   1   34.30    1.60
  -2  -5   1   31.20    1.10
   2   5   0    6.00    0.80
   2   5   0    6.00    0.50
  -2   5   0    6.30    0.40
   2   5   0    6.00    0.40
  -2   5   0    5.30    0.30
   2   5   0    6.60    0.50
   2  -5   0    6.20    0.30
   2  -5   0    5.80    0.40
  -2  -5   0    5.60    0.50
   2  -5   0    6.20    0.80
  -2   5  -1   56.79    1.60
  -2   5  -1   57.29    1.60
  -2   5  -1   57.69    1.70
   2   5   1   58.09    1.70
   2   5   1   57.19    1.70
  -2  -5  -1   59.69    1.70
  -2  -5  -1   57.99    1.70
   2  -5   1   57.89    1.60
   2  -5   1   56.69    1.50
  -2   5  -2  145.79    3.70
   2   5   2  149.09    3.70
  -2   5  -2  147.29    3.80
   2   5   2  145.69    3.70
  -2   5  -2  145.79    3.50
  -2   5  -2  145.59    3.80
  -2  -5  -2  143.19    3.80
   2  -5   2  146.89    3.70
  -2  -5  -2  142.09    3.70
   2  -5   2  143.39    3.60
  -2  -5  -2  150.38    3.80
  -2   5  -3    0.50    0.80
  -2   5  -3   -0.30    0.50
   2   5   3    0.00    0.40
  -2  -5  -3    0.10    0.90
  -2  -5  -3    1.30    0.90
   2  -5   3   -0.10    0.80
  -2  -5  -3   -1.10    0.80
   2   5   4    1.30    0.70
  -2   5  -4    1.50    1.10
  -2   5  -4    0.30    1.10
  -2  -5  -4    2.80    1.20
  -2  -5  -4    1.80    1.20
  -2  -5  -4    2.70    1.30
   2  -5   4    3.00    1.00
  -2   5  -5    0.20    1.00
  -2   5  -5    0.50    1.10
  -2  -5  -5   -0.30    1.40
  -2  -5  -5    0.60    1.10
  -2   5  -6    3.40    1.80
  -2   5  -6    2.60    2.00
  -2  -5  -6    7.10    2.20
  -2  -5  -6    2.70    1.50
   2   6  -6   -0.10    1.30
   2   6  -6   -0.10    1.10
   2  -6  -6   -1.50    1.60
   2  -6  -6   -0.60    1.70
   2   6  -5    3.10    1.20
   2   6  -5    5.30    1.70
   2  -6  -5    2.70    1.50
  -2  -6   5    3.20    1.40
   2  -6  -5    2.90    1.40
   2   6  -4    9.90    1.40
   2   6  -4    6.40    1.20
  -2   6   4   11.50    1.40
   2  -6  -4    9.40    1.60
  -2  -6   4    9.60    1.50
  -2  -6   4    6.90    1.70
   2  -6  -4   11.30    1.50
   2  -6  -4   10.50    1.50
  -2  -6   4    9.80    1.10
   2   6  -3   27.50    1.70
   2   6  -3   27.80    1.70
   2   6  -3   31.60    1.70
  -2   6   3   27.80    1.60
  -2   6   3   29.00    1.50
  -2  -6   3   29.30    1.50
  -2  -6   3   29.40    1.70
  -2  -6   3   26.50    1.90
   2  -6  -3   27.40    1.60
   2  -6  -3   27.40    1.80
  -2  -6   3   28.90    1.80
   2  -6  -3   27.90    1.70
  -2   6   2    6.40    0.70
   2   6  -2    6.10    0.80
  -2   6   2    6.40    0.80
  -2   6   2    6.30    0.80
   2   6  -2    4.80    0.80
   2   6  -2    6.10    0.90
   2   6  -2    7.50    0.90
  -2  -6   2    4.80    0.70
  -2  -6   2    7.00    0.90
   2  -6  -2    5.30    0.70
   2  -6  -2    4.20    0.80
   2  -6  -2    7.30    1.00
  -2  -6   2    6.00    1.00
  -2  -6   2    6.80    1.00
   2  -6  -2    5.40    0.90
  -2  -6   2    5.20    0.70
  -2   6   1  184.68    4.00
  -2   6   1  182.68    3.90
  -2   6   1  189.68    3.90
   2   6  -1  192.78    5.50
   2   6  -1  184.38    4.10
   2   6  -1  186.88    4.20
   2   6  -1  184.98    4.10
   2  -6  -1  186.88    4.70
   2  -6  -1  187.08    3.80
  -2  -6   1  190.98    4.20
  -2  -6   1  183.78    4.90
  -2  -6   1  186.78    4.10
   2  -6  -1  184.18    4.00
  -2   6   0    0.00    0.10
   2   6   0    0.10    0.30
   2   6   0    0.00    0.30
   2   6   0   -0.40    0.20
   2   6   0    0.30    0.50
  -2   6   0    0.20    0.20
  -2  -6   0   -0.50    0.50
   2  -6   0    0.00    0.60
  -2  -6   0    0.10    0.40
   2  -6   0   -0.10    0.10
   2  -6   0    0.30    0.20
  -2  -6   0   -0.20    0.30
  -2   6  -1  228.88    4.90
  -2   6  -1  230.38    4.90
   2   6   1  232.98    5.00
  -2   6  -1  232.98    5.00
   2   6   1  238.58    5.00
   2   6   1  232.68    5.00
  -2  -6  -1  233.28    5.00
   2  -6   1  235.28    4.80
  -2   6  -2  222.08    5.30
  -2   6  -2  233.28    5.40
  -2   6  -2  223.68    5.30
  -2   6  -2  227.48    5.70
   2   6   2  231.88    5.30
   2   6   2  233.88    5.30
  -2  -6  -2  228.28    5.30
  -2  -6  -2  231.78    5.40
   2  -6   2  230.38    5.30
   2  -6   2  227.88    5.10
  -2  -6  -2  228.08    5.40
   2   6   3   12.50    1.20
  -2   6  -3   14.10    1.20
  -2   6  -3   13.90    1.30
  -2  -6  -3   15.70    1.60
  -2  -6  -3   15.60    1.40
   2  -6   3   14.10    1.20
  -2  -6  -3   12.40    1.40
  -2   6  -4    3.00    1.20
   2   6   4    2.20    1.00
  -2   6  -4    3.10    1.20
   2  -6   4    3.30    1.00
  -2  -6  -4    4.90    1.20
  -2  -6  -4    0.90    1.30
  -2  -6  -4    1.70    1.30
  -2   6  -5    6.20    1.70
  -2   6  -5    7.00    1.50
  -2  -6  -5    6.80    1.50
  -2  -6  -5    7.00    1.70
  -2   6  -6    0.90    1.70
  -2   6  -6    2.70    1.90
  -2  -6  -6   -2.10    1.60
  -2  -6  -6   -0.10    1.70
   2   7  -6    0.70    1.30
   2   7  -6   -1.20    1.50
   2  -7  -6   -0.40    1.60
   2   7  -5   -0.10    1.40
   2   7  -5   -1.90    1.20
   2  -7  -5    1.70    1.50
   2  -7  -5    0.60    1.30
  -2   7   4    0.40    0.80
   2   7  -4   -1.10    0.90
   2   7  -4    0.50    1.10
  -2  -7   4    0.70    0.50
   2  -7  -4   -0.60    1.10
   2  -7  -4    0.40    1.00
  -2  -7   4   -0.60    1.00
  -2  -7   4    0.40    1.40
   2  -7  -4    1.10    1.10
   2   7  -3   19.30    1.50
   2   7  -3   19.80    1.40
   2   7  -3   20.60    1.40
  -2   7   3   19.80    1.30
   2  -7  -3   19.70    1.60
  -2  -7   3   21.80    1.80
  -2  -7   3   21.00    1.50
  -2  -7   3   20.50    1.30
   2  -7  -3   19.40    1.60
  -2  -7   3   15.80    1.40
   2  -7  -3   18.50    1.50
   2   7  -2    5.10    0.80
   2   7  -2    3.90    0.70
  -2   7   2    5.00    0.70
   2   7  -2    3.80    0.70
  -2   7   2    4.50    0.60
   2   7  -2    4.70    0.80
  -2  -7   2    6.30    1.00
  -2  -7   2    6.00    1.20
   2  -7  -2    4.80    0.70
   2  -7  -2    3.80    0.70
  -2  -7   2    5.00    0.70
   2  -7  -2    4.70    0.90
  -2  -7   2    4.70    0.90
   2  -7  -2    6.20    0.90
  -2  -7   2    4.10    0.70
   2   7  -1    5.40    0.60
   2   7  -1    5.00    0.60
  -2   7   1    4.00    0.40
  -2   7   1    4.40    0.50
   2   7  -1    6.10    0.70
   2   7  -1    4.20    0.80
  -2  -7   1    5.90    0.80
   2  -7  -1    4.20    0.50
   2  -7  -1    3.40    1.10
  -2  -7   1    5.90    1.30
   2  -7  -1    4.10    0.50
   2   7   0   11.10    0.50
   2   7   0   11.20    0.60
   2   7   0   10.80    1.40
   2   7   0   11.40    0.60
   2  -7   0   12.80    1.20
  -2  -7   0   10.40    1.20
  -2  -7   0   10.90    0.70
  -2   7  -1  336.77    6.80
   2   7   1  337.17    6.90
   2   7   1  334.87    6.90
   2   7   1  328.47    9.60
  -2   7  -1  330.57    6.80
  -2   7  -1  335.77    6.80
   2   7   1  337.07    6.90
  -2  -7  -1  338.77    7.90
  -2  -7  -1  327.77    6.70
   2  -7   1  336.97    6.50
  -2  -7  -1  335.37    6.90
  -2   7  -2   39.70    1.70
  -2   7  -2   35.10    1.40
  -2   7  -2   37.60    1.50
   2   7   2   35.40    1.50
  -2   7  -2   35.90    1.60
   2   7   2   38.60    1.50
  -2  -7  -2   32.50    1.60
   2  -7   2   35.80    1.60
  -2  -7  -2   39.10    1.70
  -2  -7  -2   37.30    1.70
   2  -7   2   38.50    1.50
   2   7   3    0.80    0.70
  -2   7  -3    0.50    0.80
  -2   7  -3    0.70    0.70
  -2  -7  -3   -0.90    0.70
  -2  -7  -3    0.20    0.80
   2  -7   3    0.40    0.80
  -2  -7  -3    0.80    0.90
  -2   7  -4    9.50    1.50
  -2   7  -4   10.20    1.60
   2   7   4    9.40    1.40
  -2  -7  -4   10.20    1.20
   2  -7   4    9.90    1.60
  -2  -7  -4    8.50    1.60
  -2  -7  -4   11.00    1.60
  -2  -7  -4    8.40    1.60
  -2   7  -5   -2.10    1.10
  -2   7  -5    1.70    1.50
  -2  -7  -5   -2.20    0.90
  -2  -7  -5    1.00    1.40
  -2   7  -6   -0.50    1.80
  -2   7  -6   -1.30    1.50
  -2  -7  -6   -1.10    1.70
   2   8  -6    2.50    1.90
   2  -8  -6   -0.40    1.70
   2   8  -5   -0.90    0.80
   2   8  -5   -0.10    1.30
   2  -8  -5   -1.10    1.40
   2  -8  -5    0.10    1.20
   2   8  -4    2.50    1.20
  -2   8   4    1.20    0.90
   2   8  -4    2.00    1.10
  -2  -8   4    1.20    0.90
  -2  -8   4    0.10    1.30
   2  -8  -4    0.40    1.10
   2  -8  -4    3.40    1.10
   2  -8  -4    2.20    1.20
   2   8  -3    0.40    0.70
   2   8  -3   -0.60    0.60
  -2   8   3    0.20    0.50
   2   8  -3   -0.50    0.60
  -2  -8   3    1.00    1.00
  -2  -8   3    0.00    0.70
  -2  -8   3    1.90    1.10
   2  -8  -3   -0.20    0.90
   2  -8  -3   -0.60    0.80
   2  -8  -3   -0.60    0.70
   2   8  -2   61.99    2.10
  -2   8   2   62.49    1.90
   2   8  -2   62.19    2.70
  -2   8   2   61.29    2.00
   2   8  -2   61.59    2.10
   2   8  -2   64.79    2.20
  -2  -8   2   62.19    2.30
  -2  -8   2   60.89    2.10
   2  -8  -2   60.79    2.10
   2  -8  -2   63.49    2.50
   2  -8  -2   63.39    2.10
  -2  -8   2   61.29    2.80
  -2  -8   2   61.59    1.90
  -2   8   1    5.20    0.50
   2   8  -1    6.00    0.60
   2   8  -1    6.70    0.70
  -2   8   1    5.50    0.40
   2   8  -1    6.60    0.70
   2   8  -1    4.50    0.90
  -2  -8   1    7.80    1.50
   2  -8  -1    6.10    0.50
   2  -8  -1    5.80    1.20
  -2  -8   1    6.50    0.70
   2  -8  -1    5.60    0.50
   2   8   0   21.10    0.70
   2   8   0   22.20    0.80
   2   8   0   22.90    1.90
   2   8   0   21.50    0.80
   2   8   0   20.60    0.70
   2  -8   0   19.00    1.60
  -2  -8   0   22.50    0.80
  -2  -8   0   19.40    1.80
   2   8   1  130.79    4.90
  -2   8  -1  122.19    2.80
   2   8   1  123.09    2.90
   2   8   1  122.69    2.90
  -2   8  -1  121.99    2.80
  -2   8  -1  120.99    2.90
   2   8   1  123.19    2.90
  -2  -8  -1  124.99    4.00
  -2  -8  -1  120.69    3.00
   2  -8   1  119.39    2.80
   2   8   2    4.90    0.70
  -2   8  -2    4.10    0.60
  -2   8  -2    6.10    0.80
  -2   8  -2    6.40    0.80
   2   8   2    5.10    0.70
  -2   8  -2    5.70    0.80
  -2  -8  -2    5.40    0.80
  -2  -8  -2    6.20    1.20
   2  -8   2    5.30    0.70
  -2  -8  -2    5.80    0.90
   2  -8   2    4.50    0.80
  -2  -8  -2    6.10    0.80
  -2   8  -3   -0.20    0.80
   2   8   3    0.30    0.60
  -2   8  -3    0.80    0.70
  -2  -8  -3    0.20    0.90
   2  -8   3   -1.40    0.70
  -2  -8  -3   -0.90    0.70
  -2  -8  -3    1.40    1.00
  -2  -8  -3   -1.20    0.80
  -2   8  -4   -0.30    1.00
  -2   8  -4   -0.80    1.00
   2   8   4   -0.30    0.80
  -2  -8  -4    0.80    1.20
  -2  -8  -4   -0.40    0.80
  -2  -8  -4   -0.40    1.20
   2  -8   4   -1.60    1.00
  -2  -8  -4   -0.30    1.10
  -2   8  -5    0.20    0.90
  -2   8  -5    1.70    1.50
  -2  -8  -5    0.20    1.50
  -2  -8  -5    0.10    1.30
  -2   8  -6    2.20    1.50
  -2  -8  -6    2.40    2.10
   2   9  -6    0.20    1.20
   2  -9  -6   -1.20    1.80
   2   9  -5    4.20    1.60
   2   9  -5    4.30    1.50
   2  -9  -5    7.50    1.80
   2   9  -4    1.90    1.10
   2   9  -4   -0.20    0.90
   2  -9  -4    2.50    1.20
   2  -9  -4    2.50    1.00
  -2   9   3    0.00    0.50
   2   9  -3    0.10    0.70
   2   9  -3   -0.80    0.60
   2   9  -3    0.70    0.70
   2  -9  -3   -0.70    0.60
   2  -9  -3   -0.20    0.80
  -2  -9   3   -0.20    1.10
   2  -9  -3    0.00    0.90
  -2  -9   3   -0.20    0.80
  -2  -9   3    0.40    1.10
   2   9  -2    5.80    0.90
   2   9  -2    6.00    1.00
   2   9  -2    7.80    0.90
  -2   9   2    6.20    0.70
   2   9  -2    6.20    0.80
  -2   9   2    7.30    0.80
   2  -9  -2    5.70    1.20
  -2  -9   2    5.70    0.90
  -2  -9   2    6.30    1.00
   2  -9  -2    5.90    0.60
   2  -9  -2    8.10    0.90
  -2  -9   2    6.00    0.70
  -2  -9   2    5.90    1.20
   2   9  -1    0.80    0.40
   2   9  -1    1.00    0.70
   2   9  -1    0.40    0.40
  -2   9   1    0.40    0.10
   2   9  -1    0.00    0.30
  -2   9   1    0.50    0.30
   2  -9  -1   -0.20    0.70
   2  -9  -1    0.00    0.20
  -2  -9   1    0.90    0.40
  -2  -9   1    0.40    1.10
   2  -9  -1    0.70    0.20
  -2  -9   1    0.50    0.50
   2   9   0   10.50    0.60
   2   9   0    9.70    0.40
   2   9   0    8.30    1.20
   2   9   0   11.40    0.60
   2   9   0   11.10    0.40
   2  -9   0   10.50    1.50
  -2  -9   0   10.40    0.50
  -2  -9   0    9.20    1.40
  -2   9  -1   29.50    1.10
  -2   9  -1   28.50    0.90
   2   9   1   29.40    1.10
  -2   9  -1   28.90    0.90
   2   9   1   30.00    1.00
   2   9   1   28.70    1.00
   2   9   1   32.70    2.30
  -2  -9  -1   28.90    2.10
  -2  -9  -1   30.30    1.20
   2  -9   1   30.10    1.00
  -2  -9  -1   28.50    1.20
   2  -9   1   27.40    0.90
  -2   9  -2   74.09    2.30
  -2   9  -2   74.29    2.30
   2   9   2   70.39    2.30
   2   9   2   74.49    2.30
   2   9   2   71.69    2.30
  -2   9  -2   76.69    2.70
  -2   9  -2   72.99    2.40
   2  -9   2   69.49    2.00
  -2  -9  -2   75.29    2.50
  -2  -9  -2   72.39    3.00
  -2  -9  -2   70.09    2.40
   2  -9   2   72.29    2.30
   2   9   3    5.50    1.00
  -2   9  -3    6.40    1.00
  -2   9  -3    5.40    1.20
  -2   9  -3    5.40    0.50
  -2  -9  -3    6.00    1.30
   2  -9   3    4.70    1.00
  -2  -9  -3    5.40    1.20
  -2  -9  -3    5.00    1.10
  -2  -9  -3    5.80    1.20
  -2   9  -4   -1.40    0.90
  -2   9  -4   -0.70    1.00
  -2  -9  -4   -0.20    1.00
  -2  -9  -4    1.00    1.00
  -2  -9  -4   -0.10    1.10
  -2   9  -5   -0.10    1.40
  -2  -9  -5   -0.40    1.60
   2   9   6    0.10    1.50
  -2   9  -6   -0.20    1.80
  -2  -9  -6    0.30    1.90
   2  10  -5    2.40    1.40
   2 -10  -5    3.60    1.60
   2  10  -4    0.90    1.00
   2  10  -4    1.70    1.10
   2 -10  -4    0.20    1.30
  -2  10   3   33.60    1.70
   2  10  -3   34.10    1.90
   2  10  -3   29.90    2.00
   2  10  -3   28.30    1.70
   2 -10  -3   31.70    1.90
  -2 -10   3   31.10    1.90
  -2 -10   3   30.70    2.60
   2  10  -2    0.60    0.50
  -2  10   2    1.30    0.50
   2  10  -2    0.80    0.70
  -2  10   2    0.50    0.50
   2  10  -2    0.90    0.60
  -2 -10   2    1.70    1.30
  -2 -10   2    0.50    0.70
   2 -10  -2    0.80    1.10
   2 -10  -2    1.00    0.70
   2 -10  -2    0.60    0.30
   2 -10  -2    0.70    0.60
  -2 -10   2    1.30    0.70
   2  10  -1   13.60    1.40
   2  10  -1   10.00    0.80
   2  10  -1   11.30    0.60
  -2  10   1   10.40    0.60
   2  10  -1   10.50    0.60
  -2 -10   1   11.00    0.80
   2 -10  -1   10.70    1.70
  -2 -10   1   13.00    1.90
  -2 -10   1    9.60    0.70
   2  10   0    0.90    0.80
   2  10   0    0.60    0.30
   2  10   0    1.00    0.30
   2 -10   0    1.20    0.90
  -2 -10   0    0.70    1.20
   2  10   1   12.30    0.60
  -2  10  -1   12.40    0.40
  -2  10  -1   13.20    0.80
   2  10   1   12.30    0.80
  -2  10  -1   11.30    1.40
   2  10   1   11.90    0.60
  -2  10  -1   12.60    0.40
   2  10   1   12.50    1.70
  -2 -10  -1   11.80    0.80
  -2 -10  -1   12.70    1.60
  -2 -10  -1   12.90    0.80
   2 -10   1   11.80    0.50
   2 -10   1   11.50    0.50
  -2  10  -2   77.79    2.30
   2  10   2   79.89    2.40
  -2  10  -2   75.99    2.90
  -2  10  -2   75.79    2.40
   2  10   2   76.89    2.30
  -2  10  -2   81.69    2.50
   2  10   2   77.49    4.10
  -2 -10  -2   74.49    3.30
  -2 -10  -2   78.29    2.50
  -2 -10  -2   73.59    2.10
   2 -10   2   72.89    2.00
   2  10   3    0.00    0.60
  -2  10  -3   -1.20    0.80
  -2  10  -3   -0.20    0.30
  -2  10  -3   -0.30    0.60
  -2 -10  -3    0.90    1.00
   2 -10   3   -0.30    0.90
  -2 -10  -3    1.60    1.10
  -2 -10  -3    0.90    1.00
  -2 -10  -3    0.00    0.80
  -2  10  -4    0.60    1.10
  -2 -10  -4    2.10    1.10
  -2 -10  -4   -0.80    1.30
  -2  10  -5    6.50    1.70
  -2 -10  -5    8.90    2.00
   2  11  -5    3.00    1.50
   2 -11  -5    2.70    1.60
   2  11  -4   -1.40    0.90
   2 -11  -4    0.20    1.20
   2  11  -3   -0.30    0.70
   2  11  -3   -0.20    0.70
  -2 -11   3    0.00    1.00
   2 -11  -3    1.10    0.90
   2  11  -2    1.30    0.60
  -2  11   2    1.60    0.50
  -2  11   2    1.60    0.40
   2  11  -2    1.10    0.80
   2  11  -2    1.40    0.70
   2 -11  -2    1.80    0.60
  -2 -11   2   -0.30    0.30
   2 -11  -2    1.90    1.20
   2 -11  -2    1.70    0.60
  -2 -11   2    2.50    1.20
   2  11  -1    1.50    0.30
   2  11  -1    1.30    0.50
   2  11  -1    0.80    0.80
   2  11  -1    1.10    0.30
   2 -11  -1    3.50    1.40
  -2 -11   1    1.20    0.30
  -2 -11   1    4.90    1.60
   2  11   0   21.50    2.00
   2  11   0   20.70    0.80
   2  11   0   21.90    0.80
   2 -11   0   24.00    2.30
  -2 -11   0   25.30    2.30
  -2  11  -1   49.20    1.50
  -2  11  -1   52.49    2.80
   2  11   1   51.59    1.50
   2  11   1   49.00    1.10
   2  11   1   49.30    1.10
   2  11   1   54.59    3.50
  -2 -11  -1   52.49    1.30
  -2 -11  -1   47.10    2.90
  -2 -11  -1   48.30    1.30
  -2  11  -2   19.50    1.30
  -2  11  -2   19.10    1.60
  -2  11  -2   20.80    1.10
   2  11   2   19.30    1.20
   2  11   2   21.20    1.10
   2  11   2   17.50    2.40
  -2 -11  -2   19.90    1.30
  -2 -11  -2   20.50    2.10
  -2 -11  -2   20.60    1.40
   2 -11   2   20.10    1.20
  -2  11  -3    0.60    0.40
  -2  11  -3    1.90    0.90
  -2 -11  -3    3.00    1.20
  -2 -11  -3   -1.40    0.90
  -2  11  -4    1.50    1.10
  -2 -11  -4    2.10    1.50
  -2 -11  -4    2.20    1.30
   2  11   5   -0.60    1.40
  -2  11  -5    0.20    1.40
  -2 -11  -5    0.60    1.80
   2  12  -5    2.90    1.40
   2 -12  -5    0.10    1.40
   2  12  -4    1.50    1.20
   2 -12  -4    0.30    1.20
   2  12  -3    0.60    0.90
   2  12  -3    0.60    0.80
   2 -12  -3    2.30    0.90
  -2 -12   3    1.60    1.60
  -2  12   2   36.70    1.40
   2  12  -2   37.00    1.70
   2  12  -2   37.50    2.50
  -2  12   2   35.60    1.10
   2 -12  -2   38.80    2.60
  -2 -12   2   37.10    1.50
   2 -12  -2   36.00    1.20
  -2 -12   2   39.30    2.70
   2 -12  -2   35.30    1.20
   2  12  -1    2.30    0.50
   2  12  -1    1.40    1.00
   2 -12  -1    0.80    1.40
  -2 -12   1    2.30    1.60
   2  12   0   25.70    2.50
   2  12   0   19.40    0.70
   2  12   0   18.60    0.70
  -2 -12   0   18.40    2.20
   2 -12   0   19.80    2.00
   2  12   1   15.10    2.20
  -2  12  -1   13.30    0.70
   2  12   1   12.60    0.80
  -2  12  -1   13.50    1.70
  -2 -12  -1   14.00    2.10
  -2  12  -2   -0.30    0.60
  -2  12  -2   -0.50    0.60
   2  12   2   -0.10    1.40
  -2 -12  -2   -1.10    0.60
   2 -12   2    0.60    0.50
   2 -12   2   -0.20    0.60
  -2 -12  -2   -0.20    0.60
  -2 -12  -2    0.10    1.30
  -2  12  -3   -0.10    0.90
   2  12   3    0.10    1.50
  -2 -12  -3   -1.20    0.90
  -2 -12  -3    0.30    1.20
  -2  12  -4   -2.20    0.90
   2  12   4    1.40    1.70
  -2 -12  -4   -1.40    1.10
  -2 -12  -4   -2.70    1.20
   2  12   5   -0.80    2.00
  -2  12  -5   -2.40    1.30
  -2 -12  -5   -1.30    1.70
   2  13  -4   -1.20    1.00
   2 -13  -4   -1.10    1.10
   2  13  -3    0.20    0.90
   2  13  -3    0.00    0.90
   2 -13  -3    2.50    0.90
  -2 -13   3   -0.90    1.50
   2  13  -2    0.60    0.90
   2  13  -2   -0.40    0.60
  -2 -13   2    2.00    1.70
   2  13  -1    0.90    0.40
   2  13  -1    1.40    0.40
   2  13  -1    1.30    1.00
  -2 -13   1   -0.40    1.60
   2 -13  -1    0.40    1.10
   2  13   0    1.70    0.20
   2  13   0    1.20    0.90
  -2  13   0    2.70    1.00
  -2 -13   0    2.50    1.30
   2  13   1   13.30    2.00
   2  13   1   11.20    0.60
  -2  13  -1   11.40    0.50
  -2  13  -1   10.60    1.60
  -2 -13  -1   10.60    1.80
  -2  13  -2   13.00    1.10
   2  13   2   10.30    2.00
  -2  13  -2   14.30    1.70
  -2 -13  -2   11.60    0.90
  -2 -13  -2   14.00    2.20
   2 -13   2   14.10    0.80
  -2  13  -3    5.30    1.10
   2  13   3    4.10    2.00
  -2 -13  -3    5.70    1.60
  -2 -13  -3    4.80    1.20
  -2  13  -4   -0.80    1.10
   2  13   4    1.70    1.50
  -2 -13  -4   -0.70    1.30
  -2 -13  -4    1.10    1.50
   2  14  -4    1.90    1.10
   2 -14  -4   -0.40    1.20
   2  14  -3   15.90    1.60
  -2 -14   3   10.60    2.10
   2 -14  -3   15.60    1.30
   2  14  -2    0.90    0.60
   2  14  -2   -0.50    0.80
  -2 -14   2    3.10    1.80
   2  14  -1    0.20    0.90
   2  14  -1    0.10    0.30
  -2 -14   1    0.20    1.70
   2  14   0    0.50    1.10
  -2  14   0   -0.30    1.00
  -2 -14   0   -2.20    0.90
  -2  14  -1    0.00    0.90
   2  14   1    1.10    1.10
   2  14   1   -0.30    0.20
  -2 -14  -1    0.70    1.20
  -2  14  -2    6.20    1.20
   2  14   2    5.30    1.60
  -2  14  -2    5.80    0.80
  -2 -14  -2    9.10    1.80
   2  14   3    0.60    1.40
  -2  14  -3    1.40    0.90
  -2 -14  -3    2.20    1.60
   2 -14   3    0.10    0.90
  -2 -14  -3   -0.60    1.00
   2  14   4   -0.50    1.40
  -2  14  -4    0.50    1.10
  -2 -14  -4   -0.50    1.40
  -2 -14  -4   -0.50    1.30
   2  15  -3    0.80    0.90
   2  15  -2    0.60    0.60
   2  15  -2    0.60    1.00
  -2 -15   2   -2.00    1.10
   2  15  -1   -0.30    1.00
  -2 -15   1   -1.30    1.60
   2  15   0   10.10    2.00
  -2  15   0    7.40    1.70
  -2 -15   0    9.50    2.00
  -2  15  -1    2.70    1.20
   2  15   1    4.30    1.70
  -2 -15  -1    4.10    1.90
   2  15   2    4.50    1.60
  -2 -15  -2    8.30    2.10
   2  15   3    2.20    1.60
  -2  15  -3   -0.30    0.90
  -2 -15  -3   -0.20    1.50
  -2 -16   2   10.20    2.20
   2  16  -1   -0.20    1.10
  -2  16   1   -1.10    0.90
  -2 -16   1    0.50    1.90
   2  16   0    4.70    1.70
  -2  16   0    4.70    1.60
  -2 -16   0    4.80    1.70
   2  16   1    3.00    1.70
  -2  16  -1    1.00    1.20
  -2 -16  -1    0.40    1.90
   2  16   2    0.90    1.40
  -2 -16  -2    1.40    1.90
   2  17  -1    1.40    1.30
  -2  17   1    2.90    1.70
  -2 -17   1    0.60    2.10
  -2  17   0    0.80    1.20
   2  17   0   -1.40    1.20
  -2 -17   0    1.40    1.60
   2  17   1    3.60    1.80
  -2  17  -1    2.10    1.40
  -2 -17  -1    2.90    2.20
   3   0  -7   -1.50    1.50
   3   0  -7   -0.50    1.40
   3   0  -6    2.60    1.90
  -3   0   6    3.50    1.50
   3   0  -6    2.80    1.50
   3   0  -5   -3.10    1.30
  -3   0   5    0.60    1.50
   3   0  -5   -3.00    1.30
   3   0  -4    0.90    0.80
   3   0  -4    1.10    0.80
  -3   0   4   -1.00    0.80
  -3   0   4    0.20    0.80
  -3   0   3   -0.70    0.60
  -3   0   3    0.80    0.70
   3   0  -3   -0.10    0.60
   3   0  -3    0.00    0.60
   3   0  -3    0.70    0.90
  -3   0   3    0.00    0.60
   3   0  -2  246.08    5.70
  -3   0   2  235.58    5.50
  -3   0   2  244.48    6.70
   3   0  -2  241.38    5.50
   3   0  -2  241.58    5.50
  -3   0   2  241.88    5.70
  -3   0   2  243.58    5.50
   3   0  -1   -0.20    0.30
   3   0  -1   -0.20    0.30
  -3   0   1   -0.20    0.30
  -3   0   1    0.50    0.40
  -3   0   1    0.00    0.20
   3   0  -1    0.80    0.50
   3   0  -1   -0.10    0.30
  -3   0   1    0.40    0.30
   3   0   0   10.20    0.70
   3   0   0    9.30    0.60
  -3   0   0    9.60    0.60
  -3   0   0    8.90    0.60
  -3   0   0   10.70    0.70
   3   0   0    9.10    0.60
   3   0   0    9.30    0.50
  -3   0   0    8.80    0.60
   3   0   1    0.30    0.40
  -3   0  -2   28.50    1.50
   3   0   2   33.20    1.40
   3   0   2   30.00    1.40
   3   0   2   28.70    1.40
  -3   0  -2   35.10    1.50
   3   0   3    0.00    0.50
   3   0   3    0.20    0.60
  -3   0  -3    0.30    0.60
  -3   0  -3   -0.80    0.50
   3   0   3    0.20    0.50
  -3   0  -3   -0.30    0.60
  -3   0  -4    4.20    1.10
  -3   0  -4    4.00    1.30
  -3   0  -5   -2.00    0.90
  -3   0  -5    0.30    1.40
   3   0   5   -1.20    0.80
  -3   0  -6   35.30    3.30
   3   0   6   32.20    2.50
  -3   0  -6   30.10    2.80
  -3   0  -7    0.30    2.30
   3   1  -7   -1.00    1.30
   3   1  -7   -1.80    2.10
   3  -1  -7   -0.90    2.10
   3  -1  -7   -4.40    1.70
   3   1  -6   -2.30    1.60
   3   1  -6    2.40    1.90
   3  -1  -6    1.30    1.80
   3  -1  -6    0.00    1.70
  -3  -1   6   -1.10    1.20
   3   1  -5   -0.80    1.40
  -3   1   5    2.30    1.50
   3   1  -5    1.70    1.20
   3  -1  -5   -1.00    1.00
   3  -1  -5   -1.00    1.00
  -3  -1   5    0.60    1.20
  -3  -1   5   -1.00    0.80
   3   1  -4   35.40    2.10
  -3   1   4   35.60    2.40
   3   1  -4   32.40    2.20
  -3  -1   4   34.90    2.20
   3  -1  -4   35.60    2.30
  -3  -1   4   31.80    2.10
   3  -1  -4   31.10    2.20
   3   1  -3    6.00    1.00
   3   1  -3    9.10    1.20
  -3   1   3    6.10    0.80
   3   1  -3    6.40    1.00
  -3   1   3    6.50    0.90
  -3   1   3    7.80    1.10
  -3  -1   3    8.30    0.60
  -3  -1   3    8.60    1.10
   3  -1  -3    7.70    1.20
  -3  -1   3    6.50    1.00
   3  -1  -3    6.20    1.20
  -3  -1   3    5.70    1.20
  -3  -1   3    8.00    1.10
   3  -1  -3    7.00    1.00
  -3   1   2   11.80    0.80
  -3   1   2   10.90    0.90
   3   1  -2   10.80    0.90
   3   1  -2   11.10    1.00
  -3   1   2   12.00    0.90
   3   1  -2    9.50    1.00
   3  -1  -2    9.90    1.00
  -3  -1   2   11.20    1.00
  -3  -1   2   10.10    0.90
  -3  -1   2   10.20    0.60
  -3  -1   2   11.50    1.00
   3  -1  -2   10.40    0.90
  -3  -1   2   10.60    1.10
   3  -1  -2    9.60    0.80
   3   1  -1    3.50    0.50
  -3   1   1    3.30    0.40
   3   1  -1    4.30    0.60
   3   1  -1    3.70    0.50
  -3   1   1    4.90    0.60
  -3   1   1    4.20    0.50
   3   1  -1    2.60    0.50
   3  -1  -1    2.80    0.50
   3  -1  -1    4.00    0.50
   3  -1  -1    3.30    0.50
  -3  -1   1    3.60    0.50
  -3  -1   1    3.40    0.60
  -3  -1   1    3.70    0.60
  -3  -1   1    3.60    0.40
   3   1   0    0.00    0.30
  -3   1   0    0.20    0.20
  -3   1   0    0.20    0.30
   3   1   0    0.30    0.20
   3   1   0   -0.10    0.20
  -3   1   0    0.60    0.30
   3   1   0    0.10    0.20
  -3   1   0    0.10    0.20
  -3  -1   0    0.40    0.30
  -3  -1   0    0.20    0.30
  -3  -1   0    0.10    0.30
  -3  -1   0    0.40    0.20
   3  -1   0    0.20    0.30
   3  -1   0    0.50    0.30
   3  -1   0    0.00    0.20
   3  -1   0    0.10    0.20
  -3   1  -1   31.50    1.20
  -3   1  -1   32.60    1.10
   3   1   1   34.20    1.20
   3   1   1   32.70    1.20
  -3   1  -1   29.60    1.20
   3   1   1   30.20    1.40
   3  -1   1   32.30    1.20
   3  -1   1   32.40    1.10
  -3  -1  -1   32.00    1.40
  -3  -1  -1   31.10    1.20
   3  -1   1   32.80    1.20
  -3  -1  -1   33.40    1.30
   3   1   2    0.90    0.60
  -3   1  -2    1.50    0.50
   3   1   2    1.40    0.60
  -3   1  -2    1.90    0.60
   3   1   2    1.70    0.50
   3  -1   2    1.70    0.50
  -3  -1  -2    2.00    0.60
   3  -1   2    2.20    0.70
  -3  -1  -2    1.30    0.50
   3  -1   2    1.80    0.40
  -3   1  -3    2.10    0.90
  -3   1  -3    2.00    0.80
   3   1   3    2.20    0.90
  -3   1  -3    2.50    0.80
   3   1   3    1.70    0.80
  -3  -1  -3    0.60    0.90
   3  -1   3    1.30    0.50
   3  -1   3    2.00    0.70
  -3  -1  -3    2.10    0.90
   3  -1   3    2.70    0.70
  -3  -1  -3    2.60    1.00
  -3   1  -4   21.50    1.80
  -3   1  -4   21.60    1.80
  -3  -1  -4   19.60    1.70
  -3  -1  -4   21.60    1.80
   3  -1   4   22.10    1.50
  -3   1  -5    7.50    1.80
  -3   1  -5    5.80    1.80
  -3  -1  -5    4.90    1.70
   3  -1   5    2.90    0.90
  -3  -1  -5    6.40    1.80
   3   1   6    5.20    1.30
  -3   1  -6    5.90    2.00
  -3   1  -6    9.70    2.30
  -3  -1  -6    8.00    2.20
  -3  -1  -6    6.50    2.20
  -3   1  -7    0.00    1.70
  -3  -1  -7    0.20    1.70
   3   2  -7    1.90    1.60
   3   2  -7   -0.30    1.60
   3  -2  -7   -0.80    1.50
   3  -2  -7   -0.60    2.00
   3   2  -6   -1.00    1.70
   3   2  -6    3.20    1.80
   3  -2  -6   -1.40    1.10
   3  -2  -6    0.30    1.70
  -3  -2   6    0.10    1.30
   3   2  -5    0.90    1.50
   3   2  -5    0.00    1.40
  -3   2   5   -1.30    0.90
  -3  -2   5   -1.20    0.80
   3  -2  -5   -1.90    1.30
  -3  -2   5    0.60    1.20
   3  -2  -5   -0.20    1.40
  -3   2   4    7.40    1.10
  -3   2   4    7.50    1.30
   3   2  -4    6.30    1.20
   3   2  -4    5.60    1.10
  -3  -2   4    4.50    1.30
   3  -2  -4    6.30    1.20
  -3  -2   4    5.80    1.10
   3  -2  -4    5.80    1.20
   3  -2  -4    5.40    1.30
  -3   2   3   -0.70    0.60
   3   2  -3   -0.90    0.80
   3   2  -3   -1.10    0.70
  -3   2   3   -0.50    0.60
   3   2  -3   -0.50    0.60
  -3   2   3   -0.70    0.60
  -3  -2   3   -0.30    0.40
  -3  -2   3    0.10    0.50
   3  -2  -3   -1.40    0.50
   3  -2  -3    0.10    0.60
   3  -2  -3   -1.20    0.80
  -3  -2   3   -0.60    0.50
  -3  -2   3   -0.20    0.60
  -3  -2   3   -0.50    0.90
  -3   2   2    2.10    0.20
  -3   2   2    1.90    0.60
   3   2  -2    1.20    0.50
   3   2  -2    3.30    0.80
  -3   2   2    3.40    0.60
   3   2  -2    2.10    0.50
   3   2  -2    1.60    0.60
  -3   2   2    2.20    0.60
   3  -2  -2    1.70    0.70
  -3  -2   2    2.60    0.60
  -3  -2   2    1.40    0.70
   3  -2  -2    2.60    0.70
  -3  -2   2    2.80    0.50
  -3  -2   2    1.90    0.50
  -3  -2   2    3.00    0.70
   3  -2  -2    2.30    0.70
   3   2  -1    5.90    0.70
  -3   2   1    4.60    0.60
   3   2  -1    5.90    0.50
  -3   2   1    5.70    0.50
   3   2  -1    4.70    0.60
   3   2  -1    6.00    0.70
  -3   2   1    5.40    0.60
   3  -2  -1    6.10    0.70
   3  -2  -1    4.90    0.60
  -3  -2   1    5.10    0.50
  -3  -2   1    5.70    0.70
   3  -2  -1    5.80    0.60
  -3  -2   1    5.50    0.60
  -3  -2   1    5.00    0.60
  -3   2   0   12.80    0.60
   3   2   0   11.00    0.90
   3   2   0   11.20    0.70
   3   2   0   11.20    0.60
   3   2   0   11.90    0.60
  -3   2   0   10.90    0.60
  -3   2   0   11.50    0.60
   3  -2   0   11.60    0.60
  -3  -2   0   11.10    0.60
   3  -2   0   11.50    0.60
  -3  -2   0   11.00    0.70
  -3  -2   0   12.00    0.80
   3  -2   0   11.40    0.60
  -3   2  -1  111.09    2.90
  -3   2  -1  109.79    2.70
   3   2   1  110.49    3.40
   3   2   1  106.49    2.70
  -3   2  -1  108.29    2.70
   3   2   1  109.69    2.70
   3  -2   1  109.09    2.70
  -3  -2  -1  110.39    2.80
   3  -2   1  110.79    2.70
   3  -2   1  109.09    2.90
  -3  -2  -1  106.29    2.80
  -3   2  -2    0.30    0.40
   3   2   2    0.20    0.50
  -3   2  -2    0.80    0.50
   3   2   2    0.50    0.60
   3   2   2    0.20    0.50
   3  -2   2    0.40    0.20
  -3  -2  -2    0.10    0.50
  -3  -2  -2    0.40    0.50
   3  -2   2    0.20    0.60
   3  -2   2    0.50    0.50
   3   2   3    2.50    0.70
  -3   2  -3    2.60    1.00
  -3   2  -3    0.90    0.70
   3   2   3    0.20    0.80
  -3   2  -3    2.10    0.80
  -3  -2  -3    1.90    0.70
  -3  -2  -3    1.90    0.80
   3  -2   3    1.60    0.40
   3  -2   3    2.30    0.80
   3  -2   3    1.90    0.90
  -3  -2  -3    1.50    1.00
  -3   2  -4    3.70    1.30
  -3   2  -4    4.40    1.30
  -3  -2  -4    3.80    1.00
   3  -2   4    4.90    0.60
  -3  -2  -4    5.10    1.40
  -3   2  -5   22.60    2.50
  -3   2  -5   15.80    2.00
  -3  -2  -5   22.30    2.50
   3  -2   5   21.90    1.40
  -3  -2  -5   18.00    2.20
  -3   2  -6   -1.30    1.50
   3   2   6    1.40    1.10
  -3   2  -6   -0.10    1.80
  -3  -2  -6    0.20    1.40
  -3  -2  -6    0.50    1.30
   3   3  -7   -0.70    1.50
   3   3  -7    1.60    1.70
   3  -3  -7   -2.10    2.20
   3  -3  -7   -1.50    1.50
   3   3  -6    5.40    2.00
   3   3  -6    2.00    1.40
   3  -3  -6    8.00    1.80
   3  -3  -6    6.80    2.20
  -3  -3   6    5.70    1.80
   3   3  -5   -0.80    1.00
  -3   3   5    0.00    1.40
   3   3  -5    0.50    1.40
   3  -3  -5    0.10    1.40
   3  -3  -5    2.20    1.50
  -3  -3   5   -1.10    1.00
  -3  -3   5   -0.90    0.80
  -3   3   4   16.30    1.40
   3   3  -4   19.60    1.90
   3   3  -4   15.00    1.50
  -3   3   4   18.50    2.00
  -3  -3   4   18.80    1.80
  -3  -3   4   18.40    1.50
   3  -3  -4   21.20    1.70
  -3  -3   4   18.90    1.50
   3  -3  -4   17.60    1.90
   3  -3  -4   21.40    1.90
   3   3  -3    9.70    1.10
   3   3  -3   11.20    1.40
   3   3  -3    9.80    1.10
  -3   3   3   11.20    1.40
  -3   3   3   12.00    1.00
  -3   3   3   10.40    1.10
  -3  -3   3   10.40    1.10
   3  -3  -3   10.00    1.20
   3  -3  -3   12.30    1.20
  -3  -3   3    9.90    1.40
   3  -3  -3   11.90    1.30
  -3  -3   3   10.30    1.10
  -3  -3   3   10.40    1.00
  -3  -3   3   11.80    1.00
  -3   3   2    8.50    0.50
   3   3  -2    9.30    1.00
  -3   3   2    8.10    0.80
   3   3  -2    8.50    0.90
   3   3  -2    8.60    1.00
  -3   3   2    7.90    0.90
   3   3  -2    9.10    0.80
  -3   3   2    7.90    0.80
  -3  -3   2    9.20    1.00
   3  -3  -2    8.00    0.90
  -3  -3   2    6.90    1.00
  -3  -3   2    9.40    0.90
   3  -3  -2    8.90    1.00
  -3  -3   2    7.50    0.80
   3  -3  -2    8.50    1.00
  -3  -3   2    8.30    0.70
   3   3  -1  229.28    5.00
   3   3  -1  224.48    4.90
  -3   3   1  220.78    4.70
  -3   3   1  230.78    4.80
   3   3  -1  225.78    6.10
  -3   3   1  226.38    4.90
   3   3  -1  225.28    4.90
  -3  -3   1  222.98    4.80
   3  -3  -1  227.28    4.80
   3  -3  -1  229.18    4.90
   3  -3  -1  225.28    4.80
  -3  -3   1  221.58    6.10
  -3  -3   1  225.18    4.90
  -3  -3   1  225.68    5.00
  -3   3   0    0.30    0.30
   3   3   0    0.00    0.30
   3   3   0   -0.30    0.30
   3   3   0   -0.20    0.30
  -3   3   0   -0.30    0.20
  -3   3   0   -0.50    0.20
   3   3   0   -0.20    0.30
   3  -3   0   -0.10    0.30
   3  -3   0    0.20    0.20
  -3  -3   0   -0.30    0.30
  -3  -3   0   -0.40    0.30
   3  -3   0   -0.10    0.30
   3  -3   0   -0.10    0.30
  -3  -3   0    0.00    0.40
  -3   3  -1   11.50    0.60
  -3   3  -1   10.90    0.80
  -3   3  -1   11.10    0.70
   3   3   1   11.50    0.80
   3   3   1   11.30    0.80
   3   3   1   10.40    1.10
  -3  -3  -1   11.30    0.90
   3  -3   1   11.10    0.80
   3  -3   1   10.60    0.70
  -3  -3  -1   11.20    0.80
  -3   3  -2   21.50    1.30
   3   3   2   24.50    1.20
  -3   3  -2   23.30    1.20
   3   3   2   22.20    1.50
  -3   3  -2   19.90    1.30
   3   3   2   23.70    1.30
   3  -3   2   21.70    1.30
  -3  -3  -2   22.30    1.30
   3  -3   2   21.90    1.20
  -3  -3  -2   21.70    1.30
  -3   3  -3    7.90    1.20
  -3   3  -3    6.60    1.00
  -3   3  -3    5.10    1.00
   3   3   3    6.90    1.00
   3   3   3    5.40    1.00
  -3  -3  -3    5.00    0.90
   3  -3   3    5.70    1.00
  -3  -3  -3   10.30    1.30
   3  -3   3    7.80    1.20
  -3  -3  -3    6.70    1.00
  -3   3  -4    8.60    1.40
  -3   3  -4   10.20    1.40
   3  -3   4    8.60    0.60
  -3  -3  -4    8.70    1.60
  -3  -3  -4    8.30    1.30
   3  -3   4    8.50    0.60
  -3   3  -5    5.90    1.70
  -3   3  -5    6.80    1.50
   3  -3   5    3.80    0.50
  -3  -3  -5    5.70    1.70
  -3  -3  -5    3.00    1.70
   3  -3   5    4.10    0.60
  -3   3  -6    4.50    1.60
  -3   3  -6    4.90    2.00
   3   3   6    4.80    1.60
  -3  -3  -6    3.80    1.60
  -3  -3  -6    7.30    2.20
   3   4  -7   -1.60    1.40
   3  -4  -7   -1.50    2.20
   3   4  -6    4.90    1.90
   3   4  -6    4.80    1.60
   3  -4  -6    3.90    1.60
   3  -4  -6    1.90    1.40
  -3   4   5    0.20    1.30
   3   4  -5    5.50    1.40
   3   4  -5    1.70    1.40
   3  -4  -5    3.00    1.60
  -3  -4   5    3.00    1.70
   3  -4  -5    5.80    1.70
  -3  -4   5    2.30    0.90
  -3   4   4    1.00    0.60
   3   4  -4    0.30    1.00
  -3   4   4   -0.10    1.00
   3   4  -4    0.50    1.00
  -3  -4   4    0.40    0.80
   3  -4  -4    1.40    1.10
  -3  -4   4    0.00    0.90
   3  -4  -4    0.00    0.70
   3  -4  -4    0.30    1.10
  -3  -4   4    0.50    0.60
   3   4  -3    8.20    1.00
  -3   4   3   10.70    1.30
  -3   4   3    9.60    0.90
  -3   4   3    9.70    0.90
   3   4  -3   10.70    1.30
   3   4  -3   10.40    1.20
  -3  -4   3   11.20    1.10
   3  -4  -3   11.40    1.20
  -3  -4   3    9.50    1.00
  -3  -4   3   10.60    1.30
   3  -4  -3   12.70    1.40
  -3  -4   3   11.70    1.20
   3  -4  -3    8.20    1.10
  -3  -4   3    8.80    1.10
   3   4  -2   74.29    2.70
  -3   4   2   73.89    1.90
  -3   4   2   68.69    2.30
  -3   4   2   72.69    2.20
   3   4  -2   72.39    2.30
  -3   4   2   68.09    2.20
   3   4  -2   72.49    2.30
   3   4  -2   73.69    2.40
   3  -4  -2   71.99    2.20
   3  -4  -2   71.99    2.30
  -3  -4   2   72.39    2.20
  -3  -4   2   72.59    2.30
  -3  -4   2   72.49    2.60
   3  -4  -2   69.99    2.40
  -3  -4   2   73.49    2.40
  -3  -4   2   69.29    2.50
  -3   4   1   54.09    1.60
   3   4  -1   53.39    1.70
   3   4  -1   55.09    1.60
   3   4  -1   57.59    2.20
   3   4  -1   53.29    1.60
  -3   4   1   53.19    1.50
  -3   4   1   55.39    1.70
  -3   4   1   54.69    1.50
   3  -4  -1   53.39    1.50
  -3  -4   1   54.59    1.60
   3  -4  -1   53.29    1.60
  -3  -4   1   54.39    1.70
  -3  -4   1   55.69    2.10
  -3  -4   1   53.49    1.80
   3  -4  -1   56.49    1.70
  -3   4   0   75.59    1.80
  -3   4   0   75.39    1.80
  -3   4   0   73.79    1.80
   3   4   0   74.49    2.00
   3   4   0   74.29    2.70
   3   4   0   74.39    1.90
   3   4   0   72.69    1.90
  -3  -4   0   70.09    2.00
   3  -4   0   71.89    1.80
  -3  -4   0   71.89    2.70
  -3  -4   0   75.39    1.90
   3  -4   0   75.49    1.80
   3   4   1    7.70    0.70
  -3   4  -1    6.60    0.70
   3   4   1    6.00    0.90
   3   4   1    7.00    0.60
  -3   4  -1    6.40    0.60
   3   4   1    6.40    0.70
   3  -4   1    6.90    0.60
   3  -4   1    6.70    0.70
  -3  -4  -1    5.00    0.70
  -3  -4  -1    5.00    0.70
  -3   4  -2    0.50    0.60
  -3   4  -2    1.30    0.50
  -3   4  -2    0.80    0.60
   3   4   2    1.30    0.60
   3   4   2    1.10    0.40
   3  -4   2    0.00    0.50
  -3  -4  -2    0.90    0.70
  -3  -4  -2    2.20    0.80
   3  -4   2    0.60    0.50
   3   4   3    2.50    0.80
  -3   4  -3    2.80    0.90
  -3   4  -3    2.00    0.80
  -3  -4  -3    1.60    0.80
   3  -4   3    1.30    0.90
  -3  -4  -3    1.50    1.00
  -3  -4  -3    2.00    0.80
  -3   4  -4    1.10    0.90
   3   4   4    3.60    0.90
  -3   4  -4    2.50    1.00
  -3  -4  -4    1.00    1.10
  -3  -4  -4    4.00    1.10
   3  -4   4    3.40    1.00
  -3  -4  -4    4.90    1.20
  -3   4  -5    0.50    1.30
  -3   4  -5   -0.30    1.00
  -3  -4  -5    0.00    1.40
  -3  -4  -5    0.90    1.50
   3   4   6   23.30    3.00
  -3   4  -6   22.10    2.60
  -3   4  -6   25.20    2.90
  -3  -4  -6   23.20    2.70
  -3  -4  -6   22.90    2.90
   3   5  -6    1.10    1.40
   3   5  -6    3.80    1.50
   3  -5  -6    1.40    1.80
   3  -5  -6    2.40    1.40
   3   5  -5    1.30    1.10
  -3   5   5    6.30    1.50
   3   5  -5    3.20    1.30
   3  -5  -5    4.70    1.30
   3  -5  -5    3.00    1.60
  -3  -5   5    4.90    1.80
  -3   5   4   18.90    1.90
   3   5  -4   17.20    1.60
   3   5  -4   19.00    1.90
  -3   5   4   17.30    1.40
   3  -5  -4   20.30    1.70
  -3  -5   4   18.10    1.80
  -3  -5   4   19.00    1.50
   3  -5  -4   24.20    2.00
   3  -5  -4   22.40    2.00
  -3  -5   4   22.20    2.20
   3   5  -3    9.00    1.20
   3   5  -3    8.80    1.10
  -3   5   3    9.80    1.10
  -3   5   3    8.60    1.20
   3   5  -3    9.00    1.10
  -3  -5   3    8.90    1.40
   3  -5  -3    9.60    1.20
   3  -5  -3   10.70    1.30
  -3  -5   3    7.70    1.10
   3  -5  -3    8.80    1.20
  -3  -5   3    9.50    1.00
  -3  -5   3   10.60    1.10
  -3   5   2   62.69    1.90
   3   5  -2   63.89    2.30
  -3   5   2   61.09    2.10
   3   5  -2   64.89    2.20
   3   5  -2   66.29    2.60
  -3   5   2   60.59    2.00
   3   5  -2   63.69    2.20
  -3   5   2   62.19    2.00
  -3  -5   2   63.49    2.30
  -3  -5   2   59.59    2.10
  -3  -5   2   63.09    2.40
   3  -5  -2   65.39    2.10
  -3  -5   2   63.39    2.10
   3  -5  -2   66.89    2.20
   3  -5  -2   65.99    2.10
  -3  -5   2   62.29    2.40
   3   5  -1   19.50    0.90
   3   5  -1   18.90    0.90
   3   5  -1   21.90    1.40
  -3   5   1   21.20    0.90
  -3   5   1   19.30    0.80
  -3   5   1   21.00    0.90
   3   5  -1   20.30    1.00
  -3  -5   1   20.20    0.90
  -3  -5   1   20.40    1.30
   3  -5  -1   20.20    1.00
   3  -5  -1   20.50    0.90
  -3  -5   1   19.60    1.20
  -3  -5   1   18.90    1.10
  -3  -5   1   19.80    1.00
  -3   5   0   23.80    0.80
  -3   5   0   23.90    0.80
   3   5   0   21.90    0.90
   3   5   0   23.60    1.50
  -3   5   0   23.30    0.90
   3   5   0   23.70    0.90
   3   5   0   23.50    0.90
  -3  -5   0   22.40    1.00
  -3  -5   0   22.80    1.40
   3  -5   0   23.90    0.80
   3  -5   0   23.80    0.70
  -3  -5   0   25.20    1.00
   3  -5   0   23.40    0.70
   3   5   1   17.60    0.90
   3   5   1   16.80    0.90
  -3   5  -1   16.50    0.80
  -3   5  -1   15.80    0.90
   3   5   1   17.50    0.90
   3   5   1   16.40    1.40
  -3  -5  -1   16.40    1.00
   3  -5   1   16.30    0.80
  -3  -5  -1   15.70    1.00
   3  -5   1   17.20    0.90
   3   5   2    3.00    0.60
   3   5   2    2.30    0.60
  -3   5  -2    2.30    0.70
  -3   5  -2    1.50    0.60
  -3   5  -2    3.10    0.70
  -3  -5  -2    1.30    0.70
   3  -5   2    2.20    0.70
   3  -5   2    2.70    0.60
  -3  -5  -2    1.40    0.70
  -3   5  -3    0.10    0.60
   3   5   3   -0.50    0.60
  -3   5  -3   -1.40    0.60
  -3  -5  -3   -0.20    0.90
  -3  -5  -3   -1.40    0.80
  -3  -5  -3    1.00    0.90
   3  -5   3    0.10    0.80
   3   5   4   20.40    1.60
  -3   5  -4   21.30    2.00
  -3   5  -4   19.80    1.80
   3  -5   4   17.60    1.90
  -3  -5  -4   18.60    1.80
  -3  -5  -4   22.90    2.10
  -3  -5  -4   21.10    2.10
  -3   5  -5    1.80    1.10
  -3   5  -5    1.70    1.20
  -3  -5  -5    1.30    1.20
  -3  -5  -5   -0.70    1.30
   3   5   6    5.70    1.80
  -3   5  -6    3.00    1.40
  -3   5  -6    3.20    1.60
  -3  -5  -6    3.00    1.90
  -3  -5  -6    3.00    2.00
   3   6  -6    2.20    1.90
   3   6  -6    0.50    1.60
   3  -6  -6    0.20    1.80
   3  -6  -6    2.70    1.90
   3   6  -5    0.30    1.30
   3   6  -5    1.80    1.50
   3  -6  -5    0.60    1.30
   3  -6  -5    1.10    1.40
  -3  -6   5   -0.20    1.50
  -3   6   4   19.30    1.60
  -3   6   4   17.80    1.80
   3   6  -4   22.60    2.00
   3   6  -4   19.50    1.90
  -3  -6   4   20.20    1.90
  -3  -6   4   20.20    2.20
  -3  -6   4   19.20    1.50
   3  -6  -4   19.60    2.10
   3  -6  -4   18.60    2.00
   3  -6  -4   22.90    1.90
  -3   6   3    2.00    0.80
   3   6  -3    1.30    0.80
  -3   6   3    1.60    0.70
   3   6  -3    1.80    0.70
   3   6  -3    1.40    0.80
  -3  -6   3    1.90    0.90
  -3  -6   3    1.50    0.60
  -3  -6   3    2.20    0.90
   3  -6  -3    1.10    0.80
   3  -6  -3    2.00    0.90
   3  -6  -3    0.30    0.90
  -3  -6   3    1.20    1.00
  -3   6   2   10.60    0.90
  -3   6   2   11.40    0.80
  -3   6   2   10.70    1.00
   3   6  -2   10.60    0.90
   3   6  -2   11.40    1.00
   3   6  -2   11.70    1.10
   3   6  -2   12.20    1.00
   3  -6  -2   11.50    1.10
   3  -6  -2   11.00    1.20
  -3  -6   2   12.10    1.20
   3  -6  -2   11.60    0.90
  -3  -6   2   11.40    1.00
  -3  -6   2   10.60    1.10
  -3  -6   2   12.10    1.10
  -3  -6   2   11.00    0.90
   3   6  -1    1.30    0.40
  -3   6   1    0.10    0.30
   3   6  -1    0.30    0.40
  -3   6   1    0.50    0.40
   3   6  -1   -0.20    0.50
   3   6  -1   -0.20    0.30
  -3   6   1   -0.40    0.30
   3  -6  -1    0.00    0.10
  -3  -6   1    1.10    0.50
  -3  -6   1    0.50    0.40
  -3  -6   1    1.60    0.60
   3  -6  -1    0.70    0.30
  -3  -6   1   -0.70    0.60
   3  -6  -1    0.10    0.40
  -3   6   0    9.70    0.60
   3   6   0   10.10    0.60
   3   6   0   10.10    0.70
   3   6   0   10.20    1.10
   3   6   0    9.40    0.60
  -3   6   0   10.30    0.50
   3  -6   0    9.30    0.50
  -3  -6   0   10.10    0.80
   3  -6   0    9.30    0.50
   3   6   1   18.30    1.00
  -3   6  -1   19.40    0.90
  -3   6  -1   18.10    0.90
   3   6   1   19.60    1.60
   3   6   1   19.60    1.00
   3   6   1   18.00    1.00
   3  -6   1   17.80    0.80
  -3  -6  -1   20.30    1.10
   3  -6   1   16.50    0.90
  -3  -6  -1   18.90    1.00
  -3   6  -2    0.80    0.60
  -3   6  -2    0.30    0.60
  -3   6  -2   -0.20    0.20
   3   6   2    1.00    0.50
  -3   6  -2   -0.40    0.50
   3   6   2   -0.10    0.60
   3   6   2    0.10    0.50
  -3  -6  -2    0.60    0.70
  -3  -6  -2    0.70    0.70
   3  -6   2   -0.30    0.50
   3  -6   2   -0.80    0.50
  -3   6  -3    3.90    0.80
  -3   6  -3    4.00    1.00
   3   6   3    4.30    0.90
   3  -6   3    4.30    1.10
  -3  -6  -3    3.40    1.00
  -3  -6  -3    3.20    1.10
  -3  -6  -3    6.30    1.20
  -3   6  -4   16.30    1.90
  -3   6  -4   13.30    1.80
   3   6   4   13.70    1.40
   3  -6   4   16.20    1.60
  -3  -6  -4   15.70    1.80
  -3  -6  -4   13.00    1.70
  -3  -6  -4   20.50    2.10
  -3   6  -5   15.00    2.00
  -3   6  -5   13.90    2.10
  -3  -6  -5   16.10    2.20
  -3  -6  -5   17.60    2.10
   3   6   6    2.90    1.70
  -3   6  -6    1.20    1.80
  -3   6  -6   -1.50    1.50
  -3  -6  -6   -1.90    1.70
  -3  -6  -6    3.00    1.50
   3   7  -6    4.80    2.00
   3   7  -6    4.30    1.50
   3  -7  -6    7.80    2.30
   3   7  -5    2.90    1.50
   3   7  -5    3.20    1.50
   3  -7  -5    2.80    1.60
  -3  -7   5    4.00    1.80
   3  -7  -5    2.70    1.40
   3   7  -4    4.50    1.20
   3   7  -4    2.90    1.20
  -3   7   4    2.00    0.90
  -3   7   4    0.80    1.00
   3  -7  -4    2.50    1.30
   3  -7  -4    1.40    1.00
  -3  -7   4    2.40    1.00
  -3  -7   4    2.30    0.70
   3  -7  -4    2.80    1.20
  -3  -7   4   -0.50    0.90
  -3  -7   4    1.40    1.10
   3   7  -3   18.90    1.60
  -3   7   3   15.60    1.20
   3   7  -3   17.00    1.40
   3   7  -3   16.10    1.40
  -3   7   3   16.90    1.40
  -3  -7   3   17.90    1.70
  -3  -7   3   19.70    1.70
   3  -7  -3   16.90    1.50
   3  -7  -3   17.50    1.40
   3  -7  -3   16.90    1.50
  -3  -7   3   15.20    1.40
  -3  -7   3   17.00    1.40
   3   7  -2   21.60    1.30
   3   7  -2   22.50    1.30
   3   7  -2   22.90    1.30
   3   7  -2   18.30    1.40
  -3   7   2   22.90    1.10
  -3   7   2   22.80    1.10
  -3   7   2   19.80    1.20
  -3  -7   2   23.60    1.20
   3  -7  -2   19.70    1.30
  -3  -7   2   23.70    1.30
   3  -7  -2   22.40    1.40
  -3  -7   2   22.10    1.60
  -3  -7   2   20.10    1.40
  -3  -7   2   24.00    1.60
   3  -7  -2   20.30    1.20
   3   7  -1  127.49    3.10
   3   7  -1  128.09    3.10
  -3   7   1  126.39    2.90
   3   7  -1  124.79    4.30
  -3   7   1  125.99    2.80
  -3   7   1  124.29    2.90
   3   7  -1  130.09    3.10
  -3  -7   1  125.19    4.00
   3  -7  -1  126.69    2.90
   3  -7  -1  123.89    2.90
  -3  -7   1  127.49    3.10
   3  -7  -1  125.19    2.60
   3  -7  -1  127.59    2.60
  -3  -7   1  127.79    3.20
   3   7   0   11.60    1.50
   3   7   0   10.30    0.70
  -3   7   0   10.60    0.50
   3   7   0    8.30    0.60
   3   7   0   10.20    0.70
  -3  -7   0   10.90    1.30
   3  -7   0    9.70    0.50
   3  -7   0    9.70    0.50
  -3  -7   0   10.10    0.80
  -3   7  -1    0.50    0.40
  -3   7  -1    1.10    0.40
   3   7   1    1.50    0.50
  -3   7  -1    0.10    0.40
   3   7   1    1.60    0.50
   3   7   1    1.40    0.70
   3   7   1    1.00    0.50
   3  -7   1    1.00    0.30
   3  -7   1    1.50    0.50
  -3  -7  -1    2.00    0.60
   3   7   2   35.00    1.60
  -3   7  -2   35.90    1.60
   3   7   2   34.80    2.40
  -3   7  -2   33.50    1.50
  -3   7  -2   34.40    1.50
   3   7   2   35.40    1.50
  -3   7  -2   33.10    1.30
   3  -7   2   33.60    1.60
  -3  -7  -2   33.80    1.70
  -3  -7  -2   34.40    1.80
  -3  -7  -2   33.80    1.70
   3  -7   2   33.80    1.40
  -3   7  -3    1.90    0.80
   3   7   3    1.30    0.70
  -3   7  -3    4.20    1.00
  -3  -7  -3    3.20    1.10
  -3  -7  -3    2.50    1.00
   3  -7   3    3.40    1.00
  -3  -7  -3    2.20    0.90
   3   7   4    1.30    1.00
  -3   7  -4    1.20    0.90
  -3   7  -4    1.30    1.20
   3  -7   4    2.50    1.20
  -3  -7  -4   -0.40    1.20
  -3  -7  -4    0.40    0.90
  -3  -7  -4    0.90    1.10
  -3   7  -5   -1.20    1.40
  -3   7  -5    3.50    1.50
  -3  -7  -5    1.40    1.40
  -3  -7  -5    0.60    1.20
  -3   7  -6    2.90    1.40
   3   7   6    3.10    1.50
  -3   7  -6    3.20    2.00
  -3  -7  -6   -0.50    1.90
   3   8  -6    6.50    1.70
   3  -8  -6    8.60    2.30
   3   8  -5    2.70    1.20
   3   8  -5    2.00    1.40
   3  -8  -5    0.80    1.30
   3  -8  -5    3.20    1.60
  -3  -8   5    2.60    1.80
   3   8  -4    1.70    1.10
  -3   8   4    0.10    0.80
   3   8  -4    0.40    1.00
  -3  -8   4    1.60    1.20
   3  -8  -4   -0.60    1.10
  -3  -8   4    1.10    0.60
   3  -8  -4   -0.60    1.10
  -3  -8   4    0.70    1.30
  -3  -8   4    0.50    1.10
   3  -8  -4    2.10    1.00
  -3   8   3    7.40    1.00
   3   8  -3    7.50    1.10
   3   8  -3    6.60    1.10
  -3   8   3    7.50    1.10
   3   8  -3    8.90    1.20
   3  -8  -3    6.90    1.20
   3  -8  -3    8.70    1.20
  -3  -8   3    6.50    1.20
  -3  -8   3    8.30    1.20
  -3  -8   3    6.00    0.90
  -3  -8   3    7.80    1.40
   3  -8  -3    6.10    1.00
  -3   8   2    0.50    0.50
  -3   8   2    0.50    0.50
   3   8  -2    1.00    0.60
   3   8  -2   -0.40    0.50
   3   8  -2    0.20    0.50
   3   8  -2    1.20    0.70
  -3   8   2    0.60    0.50
   3  -8  -2   -0.10    0.30
  -3  -8   2    0.50    0.70
   3  -8  -2    0.60    0.70
   3  -8  -2   -0.30    0.60
  -3  -8   2    0.40    1.00
  -3  -8   2    1.10    0.80
  -3  -8   2    0.60    0.50
  -3  -8   2    0.30    0.60
   3   8  -1   19.50    0.90
   3   8  -1   18.90    1.00
   3   8  -1   21.30    1.00
  -3   8   1   18.90    0.80
  -3   8   1   18.80    0.80
   3   8  -1   19.80    1.50
  -3   8   1   18.70    0.70
  -3  -8   1   17.60    1.60
   3  -8  -1   16.70    0.80
   3  -8  -1   17.50    0.80
  -3  -8   1   17.70    1.10
   3   8   0  101.39    2.40
   3   8   0  100.89    2.40
   3   8   0  102.99    4.10
   3   8   0  100.79    2.50
  -3  -8   0   98.09    2.50
  -3  -8   0   96.19    3.50
   3   8   1    0.60    0.40
   3   8   1    0.10    0.40
  -3   8  -1   -0.10    0.30
  -3   8  -1   -0.10    0.40
   3   8   1    0.40    0.60
   3   8   1    0.00    0.40
  -3   8  -1   -0.50    0.40
   3  -8   1   -0.10    0.20
   3  -8   1    0.10    0.40
   3  -8   1   -0.70    0.40
  -3  -8  -1   -0.30    0.50
  -3   8  -2   13.90    1.00
   3   8   2   15.10    1.10
   3   8   2   11.90    1.10
   3   8   2   12.00    1.00
  -3   8  -2   10.40    1.00
  -3   8  -2   11.40    0.90
   3   8   2    9.20    1.60
  -3   8  -2   11.00    1.00
   3  -8   2   11.80    0.90
   3  -8   2   11.80    1.10
  -3  -8  -2   12.30    1.20
  -3  -8  -2   11.00    1.20
  -3  -8  -2   13.60    1.10
  -3   8  -3    1.30    0.80
  -3   8  -3   -0.20    0.80
   3   8   3    1.20    0.70
  -3  -8  -3    0.80    0.90
  -3  -8  -3   -0.50    1.00
   3  -8   3    1.90    0.90
  -3  -8  -3    0.80    1.00
  -3   8  -4    1.60    1.00
  -3   8  -4    1.30    1.10
   3   8   4   -0.30    0.80
  -3  -8  -4    2.80    1.40
  -3  -8  -4    1.30    1.10
   3  -8   4    2.70    1.30
  -3  -8  -4    1.60    1.30
  -3   8  -5    2.90    1.60
   3   8   5    1.70    1.40
  -3   8  -5    1.90    1.00
  -3  -8  -5    0.00    1.40
  -3  -8  -5    0.90    1.50
   3   8   6    6.00    2.20
  -3   8  -6    5.30    2.10
  -3  -8  -6    2.70    2.10
   3   9  -6    4.00    1.90
   3  -9  -6    1.60    1.90
   3   9  -5    5.00    1.70
   3   9  -5    4.40    1.30
   3  -9  -5    8.70    1.90
   3   9  -4    3.80    1.20
   3   9  -4    4.50    1.30
   3   9  -4    3.10    0.90
   3  -9  -4    6.10    1.30
  -3  -9   4    5.90    1.50
   3  -9  -4    5.50    1.40
  -3  -9   4    6.00    1.60
   3   9  -3   19.90    1.40
   3   9  -3   15.60    1.50
   3   9  -3   17.00    1.70
  -3   9   3   17.00    1.30
   3  -9  -3   14.00    1.30
  -3  -9   3   15.40    1.40
   3  -9  -3   16.50    1.60
  -3  -9   3   18.60    1.90
  -3  -9   3   15.50    2.00
   3  -9  -3   14.20    1.40
   3   9  -2   48.50    2.60
   3   9  -2   54.29    2.00
   3   9  -2   53.69    2.20
  -3   9   2   48.30    1.70
  -3   9   2   48.80    1.70
   3   9  -2   50.89    1.90
   3  -9  -2   48.80    1.50
   3  -9  -2   55.79    1.90
  -3  -9   2   49.10    2.80
  -3  -9   2   50.19    1.90
  -3  -9   2   53.09    2.20
  -3  -9   2   49.99    1.70
   3   9  -1   -0.10    0.70
  -3   9   1    0.30    0.30
  -3   9   1    0.40    0.20
   3   9  -1    0.10    0.40
   3   9  -1    0.40    0.40
   3   9  -1    0.20    0.40
  -3  -9   1    0.80    0.60
   3  -9  -1    0.30    0.30
   3  -9  -1    0.00    0.30
  -3  -9   1    0.00    1.10
  -3  -9   1   -0.20    0.30
   3   9   0   17.10    0.90
   3   9   0   16.90    1.90
   3   9   0   15.40    0.70
   3   9   0   16.90    0.90
   3   9   0   15.80    0.70
  -3  -9   0   18.20    2.00
  -3  -9   0   17.00    0.90
  -3   9  -1   -0.20    0.30
   3   9   1    0.00    0.30
   3   9   1   -0.30    0.40
   3   9   1    0.70    0.40
  -3   9  -1    0.00    0.40
  -3   9  -1   -0.30    0.30
   3   9   1    1.40    1.00
  -3  -9  -1   -0.40    0.50
   3  -9   1    0.60    0.40
   3  -9   1    0.20    0.40
  -3  -9  -1   -0.60    0.70
   3   9   2    2.20    0.70
   3   9   2    2.90    0.60
  -3   9  -2    2.50    0.70
  -3   9  -2    2.40    0.60
  -3   9  -2    0.80    0.60
   3   9   2    3.20    1.10
  -3   9  -2    1.30    0.60
  -3  -9  -2    3.20    0.90
  -3  -9  -2    1.20    1.10
  -3  -9  -2    2.50    0.90
  -3  -9  -2    0.00    0.40
   3  -9   2    2.90    0.60
   3  -9   2    3.70    0.80
  -3   9  -3   -0.30    0.60
  -3   9  -3    0.20    0.80
   3   9   3   -0.70    0.90
   3   9   3    1.50    0.70
  -3  -9  -3    1.30    1.10
   3  -9   3   -0.60    0.80
  -3  -9  -3   -1.40    1.00
  -3  -9  -3    0.10    0.90
  -3  -9  -3   -0.50    1.00
  -3   9  -4    5.10    1.20
   3   9   4    2.90    1.40
  -3   9  -4    3.60    1.30
  -3  -9  -4    4.80    1.20
  -3  -9  -4    1.90    1.30
  -3  -9  -4    4.80    1.30
   3   9   5   -0.40    1.70
  -3   9  -5    0.20    1.40
  -3  -9  -5    2.30    1.60
  -3   9  -6    0.30    1.80
   3  10  -5    2.70    1.50
   3 -10  -5    3.30    1.60
   3  10  -4    8.60    1.50
   3  10  -4    6.80    1.30
   3  10  -4    7.00    1.20
  -3 -10   4    6.40    1.70
   3 -10  -4    8.60    1.60
  -3 -10   4   10.20    1.80
   3  10  -3    2.10    0.90
   3  10  -3    1.30    0.90
  -3  10   3    2.80    0.70
   3  10  -3    1.70    0.80
  -3 -10   3    1.30    0.90
   3 -10  -3   -0.10    0.40
   3 -10  -3    1.80    1.00
  -3 -10   3    2.10    1.10
  -3 -10   3    0.60    1.00
   3 -10  -3    3.30    1.00
   3  10  -2    3.10    0.70
  -3  10   2    4.40    0.70
   3  10  -2    4.10    0.80
  -3  10   2    3.70    0.60
   3  10  -2    4.10    1.00
   3 -10  -2    3.10    0.40
  -3 -10   2    3.90    0.80
   3 -10  -2    3.80    0.80
   3 -10  -2    4.10    0.40
  -3 -10   2    4.90    1.50
  -3 -10   2    3.10    1.00
   3 -10  -2    3.90    0.80
   3  10  -1    0.30    0.40
   3  10  -1   -0.10    0.70
   3  10  -1   -0.50    0.40
   3  10  -1   -0.20    0.30
  -3  10   1   -0.10    0.20
  -3 -10   1    0.60    1.30
  -3 -10   1    0.30    0.60
  -3 -10   1    0.00    0.50
   3  10   0    0.10    0.20
   3  10   0   -0.10    0.30
   3  10   0    0.00    0.30
   3  10   0    1.10    0.90
   3  10   0   -0.10    0.30
  -3 -10   0   -1.40    0.70
  -3 -10   0    0.30    0.40
  -3  10  -1   10.30    0.50
   3  10   1   10.00    0.70
  -3  10  -1    9.60    0.50
   3  10   1   10.50    0.70
   3  10   1    7.80    1.40
   3  10   1   10.30    0.80
  -3  10  -1    8.40    0.80
   3 -10   1    9.40    0.60
  -3 -10  -1   10.40    0.90
   3 -10   1   10.30    0.60
  -3 -10  -1    9.60    0.90
  -3 -10  -1   11.30    1.80
   3  10   2    0.60    0.90
  -3  10  -2    1.20    0.60
   3  10   2    1.30    0.60
  -3  10  -2    1.50    0.70
   3  10   2    0.70    0.50
  -3  10  -2   -0.30    0.50
  -3 -10  -2    0.20    1.10
   3 -10   2    1.30    0.50
   3 -10   2    0.50    0.60
  -3 -10  -2    1.00    0.80
  -3 -10  -2    0.20    0.60
  -3 -10  -2   -0.10    0.80
   3  10   3   13.40    2.30
  -3  10  -3   13.40    0.70
   3  10   3   16.20    1.40
  -3  10  -3   15.30    1.60
  -3  10  -3   16.10    1.30
  -3 -10  -3   17.90    1.60
  -3 -10  -3   19.90    1.70
  -3 -10  -3   16.10    1.90
  -3 -10  -3   13.90    1.60
   3 -10   3   14.80    1.50
   3  10   4    1.90    1.70
  -3  10  -4    3.00    1.20
  -3 -10  -4    2.60    1.40
  -3 -10  -4    3.80    1.20
  -3  10  -5    2.50    1.50
   3  10   5    4.80    1.80
  -3 -10  -5    8.30    2.20
   3  11  -5    2.00    1.40
   3 -11  -5    6.10    1.80
   3  11  -4   -1.20    1.00
  -3 -11   4   -0.30    1.00
   3 -11  -4    0.70    1.20
   3  11  -3   16.00    1.50
   3  11  -3   17.80    1.80
  -3 -11   3   19.60    1.90
  -3 -11   3   17.80    2.40
   3 -11  -3   19.20    1.60
   3  11  -2   20.90    1.20
   3  11  -2   20.60    2.00
  -3  11   2   20.90    1.10
  -3  11   2   19.20    0.90
   3  11  -2   24.40    1.40
  -3 -11   2   18.70    2.40
   3 -11  -2   23.00    1.20
  -3 -11   2   22.90    1.60
   3 -11  -2   18.60    1.10
   3  11  -1   18.20    1.80
   3  11  -1   16.70    0.80
   3  11  -1   17.00    0.80
   3  11  -1   18.20    1.10
  -3 -11   1   18.10    2.30
  -3 -11   1   18.50    1.00
  -3 -11   1   17.00    0.90
   3  11   0   11.30    0.80
   3  11   0    9.90    1.50
   3  11   0   10.40    0.30
   3  11   0   10.10    0.70
   3  11   0    9.70    0.30
  -3 -11   0   11.20    0.50
  -3 -11   0   14.60    2.00
  -3  11  -1    0.60    0.40
   3  11   1    0.30    1.20
   3  11   1    0.80    0.40
   3  11   1   -0.10    0.30
   3  11   1    0.20    0.40
  -3 -11  -1    1.00    0.50
  -3 -11  -1    2.20    1.40
  -3 -11  -1    0.60    0.50
   3  11   2   12.40    2.20
   3  11   2   16.00    1.10
  -3  11  -2   13.40    1.40
  -3  11  -2   15.10    1.20
  -3  11  -2   14.60    1.00
   3  11   2   16.00    1.10
  -3 -11  -2   15.80    1.40
  -3 -11  -2   16.70    2.10
   3 -11   2   15.00    1.20
   3 -11   2   15.40    1.10
   3 -11   2   14.20    0.60
   3  11   3   -0.80    1.40
  -3  11  -3   -0.50    0.70
  -3 -11  -3    1.00    1.30
  -3 -11  -3   -0.50    1.10
  -3  11  -4   -1.40    1.00
   3  11   4   -0.30    1.20
  -3 -11  -4   -0.70    1.00
  -3 -11  -4    0.30    1.20
  -3  11  -5   -0.10    1.40
   3  11   5   -0.60    1.80
  -3 -11  -5    0.80    1.70
   3  12  -5    1.30    1.50
   3 -12  -5    0.30    1.50
   3  12  -4    0.60    1.00
   3 -12  -4    1.00    1.30
   3  12  -3    2.70    1.00
   3  12  -3    0.50    0.90
  -3 -12   3    1.70    1.20
   3 -12  -3    1.70    1.00
   3  12  -2    6.00    1.20
   3  12  -2    5.10    0.80
  -3 -12   2    7.20    1.60
   3 -12  -2    4.60    0.60
   3 -12  -2    4.70    0.60
  -3 -12   2    5.00    0.90
   3  12  -1    1.80    0.30
   3  12  -1    2.00    0.30
   3  12  -1    2.50    1.10
   3  12  -1    2.10    0.50
  -3 -12   1    1.50    1.20
   3  12   0   42.20    1.40
   3  12   0   45.90    3.20
   3  12   0   44.70    1.40
  -3 -12   0   41.30    2.70
  -3  12  -1    2.00    0.90
  -3  12  -1    1.90    0.40
   3  12   1    1.50    0.30
   3  12   1    2.40    1.10
   3  12   1    2.20    0.50
   3  12   1    1.70    0.30
  -3 -12  -1    1.60    1.50
  -3 -12  -1    2.10    0.40
  -3 -12  -1    1.60    0.40
  -3  12  -2   11.80    1.10
   3  12   2    9.60    1.90
  -3  12  -2   15.40    1.60
   3 -12   2   10.50    1.00
  -3 -12  -2   12.10    2.00
  -3 -12  -2   13.30    1.20
   3 -12   2   11.70    1.10
  -3 -12  -2   11.30    1.20
   3  12   3    1.10    1.30
  -3  12  -3    0.30    0.90
  -3 -12  -3    0.10    1.10
  -3 -12  -3   -0.20    1.30
  -3  12  -4   -0.20    1.20
   3  12   4    0.40    1.30
  -3 -12  -4    0.60    1.30
  -3 -12  -4    1.40    1.40
  -3  12  -5    0.70    1.50
   3  12   5    0.20    1.60
  -3 -12  -5    0.10    1.60
   3  13  -4    0.80    1.00
   3 -13  -4   -0.40    1.20
   3  13  -3   10.00    1.30
   3  13  -3    8.00    1.40
  -3 -13   3   10.20    2.20
   3 -13  -3   11.70    1.20
   3  13  -2   12.00    1.20
   3  13  -2   16.60    2.00
  -3 -13   2   10.80    1.90
   3  13  -1    2.40    0.50
   3  13  -1    1.70    1.10
  -3 -13   1    2.10    1.30
   3  13   0    2.60    1.30
   3  13   0    2.80    0.40
   3  13   0    2.20    0.40
  -3 -13   0    2.90    1.40
  -3  13  -1    0.60    0.30
  -3  13  -1    0.30    0.80
   3  13   1    0.20    1.20
  -3 -13  -1    0.80    1.10
   3  13   2    0.90    1.10
  -3  13  -2    0.60    0.60
  -3  13  -2   -0.30    0.70
  -3 -13  -2   -0.90    1.40
   3 -13   2    0.20    0.50
  -3 -13  -2    0.70    0.70
   3  13   3    0.70    1.30
  -3  13  -3    0.40    0.90
  -3 -13  -3    0.10    1.10
  -3 -13  -3    4.30    1.60
  -3  13  -4   -2.00    1.00
   3  13   4   -1.60    1.70
  -3 -13  -4    0.60    1.40
  -3 -13  -4   -0.10    1.40
   3  14  -4   -0.30    1.10
   3 -14  -4   -0.20    1.20
   3  14  -3    3.60    1.10
  -3 -14   3    3.20    1.90
   3 -14  -3    1.40    0.80
   3  14  -2   -1.00    0.60
   3  14  -2    0.00    0.90
  -3 -14   2   -1.10    1.00
   3  14  -1   -0.30    0.40
   3  14  -1   -1.20    0.90
  -3 -14   1    0.90    1.30
   3  14   0    0.40    0.30
   3  14   0    0.80    1.20
  -3 -14   0    1.20    1.70
   3  14   1    6.70    1.90
   3  14   1    5.50    0.60
  -3  14  -1    5.00    1.30
  -3 -14  -1    6.80    2.00
  -3  14  -2   -0.30    0.80
   3  14   2    1.50    1.60
  -3  14  -2    1.00    0.60
  -3 -14  -2    1.10    0.50
  -3 -14  -2   -1.00    1.50
   3  14   3    6.80    2.20
  -3  14  -3    5.70    1.20
   3 -14   3    7.70    1.20
  -3 -14  -3    8.40    2.00
  -3 -14  -3    9.40    1.40
   3  14   4    0.50    2.00
  -3  14  -4    0.30    1.10
  -3 -14  -4   -0.60    1.40
  -3 -14  -4    1.40    1.40
   3  15  -3    6.50    1.20
  -3 -15   3    4.20    1.70
   3  15  -2   10.50    1.80
   3  15  -2    9.60    1.00
  -3 -15   2   12.90    2.60
   3  15  -1   -0.40    1.10
  -3 -15   1   -1.30    1.10
   3  15   0    4.20    1.30
  -3  15   0    2.60    1.10
  -3 -15   0    3.20    1.90
   3  15   1    0.80    1.40
  -3  15  -1    0.80    0.90
  -3 -15  -1   -0.60    1.60
   3  15   2    5.40    2.10
  -3 -15  -2   -0.20    1.70
  -3  15  -3    0.10    1.00
   3  15   3   -0.70    1.80
  -3 -15  -3    5.10    1.90
   3  16  -2    4.60    1.50
  -3 -16   2    3.90    2.30
   3  16  -1   -0.30    1.20
  -3 -16   1    0.50    1.40
  -3  16   0   11.50    2.00
   3  16   0    8.40    1.90
  -3 -16   0   12.70    2.60
   3  16   1    1.80    1.30
  -3  16  -1    2.00    1.20
  -3 -16  -1    2.30    1.50
   3  16   2    2.60    1.60
  -3 -16  -2    0.90    1.70
   3  17  -1    4.40    1.50
  -3  17   1    1.50    1.50
  -3 -17   1    1.10    1.50
   3  17   0   -1.10    1.20
  -3  17   0    0.60    1.20
  -3 -17   0   -0.60    1.80
   3  17   1    0.00    1.60
  -3 -17  -1   -1.30    1.80
   4   0  -7    1.10    1.60
   4   0  -7   -0.70    2.20
  -4   0   6    1.80    1.80
   4   0  -6    2.80    1.90
   4   0  -6    2.40    1.40
  -4   0   5    2.30    1.60
   4   0  -5    3.50    1.60
   4   0  -5    2.60    1.60
  -4   0   4  133.69    4.80
  -4   0   4  128.19    4.50
   4   0  -4  129.89    4.20
   4   0  -4  120.59    4.10
  -4   0   3   -0.30    0.60
   4   0  -3   -0.30    0.60
   4   0  -3   -0.50    0.50
  -4   0   3    0.00    0.40
  -4   0   3   -0.20    0.70
  -4   0   3    0.10    0.20
   4   0  -3    0.30    0.60
  -4   0   3   -0.50    0.60
  -4   0   2   92.39    2.90
  -4   0   2   94.39    2.70
  -4   0   2   94.89    2.70
   4   0  -2   94.09    2.70
   4   0  -2   89.39    2.90
   4   0  -2   90.59    2.70
  -4   0   2   95.79    3.30
  -4   0   1   -0.10    0.30
   4   0  -1   -0.40    0.50
   4   0  -1   -0.20    0.30
  -4   0   1    0.20    0.30
   4   0  -1   -0.40    0.40
  -4   0   1    0.10    0.50
  -4   0   1    0.60    0.40
   4   0  -1    0.40    0.40
  -4   0   0   56.59    1.70
   4   0   0   55.39    1.60
  -4   0   0   55.59    1.70
  -4   0   0   57.59    2.00
  -4   0   0   55.79    1.60
   4   0   0   57.09    2.00
   4   0   0   56.99    1.70
   4   0   0   56.09    1.70
  -4   0  -1    0.30    0.40
   4   0   1    0.70    0.40
   4   0   1    0.10    0.40
   4   0   1   -0.50    0.50
  -4   0  -1    0.20    0.50
  -4   0  -1   -0.40    0.20
   4   0   1   -0.30    0.40
   4   0   2    0.60    0.40
   4   0   2   -0.20    0.40
  -4   0  -2    0.20    0.60
   4   0   2    0.50    0.50
  -4   0  -2    0.50    0.50
  -4   0  -3    0.60    0.70
  -4   0  -3    1.20    0.90
  -4   0  -3   -0.30    0.90
   4   0   3   -0.20    0.50
   4   0   3    0.50    0.50
   4   0   3    0.30    0.80
   4   0   4    6.30    1.00
  -4   0  -4    8.30    1.50
  -4   0  -4    6.20    1.30
   4   0   5   -0.60    0.80
  -4   0  -5    1.30    1.20
  -4   0  -5   -1.20    1.30
  -4   0  -6    3.00    2.00
  -4   0  -6    1.90    1.40
   4   1  -7    2.40    1.70
   4   1  -7    2.60    2.20
   4  -1  -7    2.10    1.70
   4  -1  -7    2.70    1.80
   4   1  -6   10.70    2.00
  -4   1   6    7.10    1.80
   4   1  -6    8.30    1.80
  -4  -1   6    9.30    2.30
   4  -1  -6    7.20    1.80
   4  -1  -6    6.20    1.70
   4   1  -5   12.40    1.80
  -4   1   5   25.10    2.60
   4   1  -5   12.50    2.00
  -4  -1   5   14.60    2.30
   4  -1  -5   11.30    1.70
   4  -1  -5   11.40    1.80
   4   1  -4    1.40    0.90
   4   1  -4    2.10    0.90
  -4   1   4    3.20    1.10
   4  -1  -4    4.10    1.30
  -4  -1   4    0.90    0.80
  -4  -1   4    2.70    1.30
   4  -1  -4    5.10    1.30
  -4   1   3   34.90    2.10
   4   1  -3   35.50    1.90
   4   1  -3   38.60    2.00
  -4   1   3   41.00    1.90
  -4   1   3   39.80    1.80
   4   1  -3   40.50    1.90
  -4  -1   3   41.70    1.90
  -4  -1   3   36.70    2.00
   4  -1  -3   40.50    2.10
  -4  -1   3   39.20    1.30
   4  -1  -3   38.20    1.80
  -4  -1   3   38.00    2.10
  -4  -1   3   39.10    1.80
   4  -1  -3   43.10    2.20
   4   1  -2    5.80    0.80
   4   1  -2    6.30    0.80
  -4   1   2    6.10    0.70
  -4   1   2    6.80    0.80
   4   1  -2    6.10    0.80
  -4   1   2    5.80    0.90
  -4  -1   2    4.30    0.80
   4  -1  -2    5.30    0.70
  -4  -1   2    4.80    0.70
  -4  -1   2    7.50    0.90
  -4  -1   2    6.50    1.00
   4  -1  -2    7.00    1.00
   4  -1  -2    5.20    0.90
   4   1  -1  198.38    4.50
  -4   1   1  207.18    5.70
  -4   1   1  198.48    4.60
  -4   1   1  196.08    4.40
   4   1  -1  197.68    4.50
  -4   1   1  197.88    4.40
   4   1  -1  201.98    4.60
   4   1  -1  203.78    5.60
   4  -1  -1  199.98    4.60
  -4  -1   1  198.38    4.60
  -4  -1   1  199.78    4.40
   4  -1  -1  197.28    4.50
  -4  -1   1  203.08    4.50
   4  -1  -1  197.68    4.40
  -4  -1   1  200.38    5.50
   4   1   0    9.10    0.80
   4   1   0    9.60    0.60
   4   1   0   10.40    0.70
   4   1   0    9.20    0.70
  -4   1   0   11.30    0.90
  -4   1   0    9.60    0.70
  -4   1   0    8.90    0.70
  -4   1   0    9.80    0.70
  -4  -1   0    8.50    0.80
  -4  -1   0    9.30    0.60
   4  -1   0    9.30    0.60
  -4  -1   0    9.20    0.80
   4  -1   0   12.30    0.90
  -4  -1   0    8.90    0.70
   4  -1   0    8.00    0.70
   4  -1   0    8.50    0.60
   4   1   1    3.30    0.60
   4   1   1    3.30    0.50
   4   1   1    2.70    0.50
  -4   1  -1    4.00    0.60
  -4   1  -1    2.60    0.40
  -4   1  -1    4.30    0.70
   4   1   1    3.00    0.50
   4  -1   1    3.70    0.60
   4  -1   1    3.70    0.60
  -4  -1  -1    2.60    0.50
   4  -1   1    3.40    0.50
  -4  -1  -1    3.00    0.50
   4  -1   1    3.60    0.60
  -4  -1  -1    3.40    0.60
   4   1   2    1.70    0.60
   4   1   2    1.20    0.50
  -4   1  -2    1.90    0.60
  -4   1  -2    1.10    0.60
   4   1   2    1.60    0.70
   4  -1   2    0.40    0.50
  -4  -1  -2    2.00    0.60
   4  -1   2    2.00    0.40
   4  -1   2    1.90    0.70
  -4  -1  -2    1.00    0.60
   4   1   3   47.70    2.10
  -4   1  -3   45.60    2.10
   4   1   3   47.80    2.30
  -4   1  -3   45.60    2.10
   4   1   3   47.70    2.10
  -4   1  -3   48.40    2.20
  -4  -1  -3   48.80    2.30
   4  -1   3   47.30    2.20
   4  -1   3   50.29    2.20
   4  -1   3   46.40    1.90
  -4  -1  -3   49.20    2.30
  -4  -1  -3   53.99    2.40
  -4   1  -4    0.60    0.90
   4   1   4   -0.30    0.70
  -4   1  -4    0.90    0.90
  -4  -1  -4    0.90    1.20
   4  -1   4    1.00    0.60
  -4  -1  -4    1.30    1.20
   4   1   5   18.30    2.20
  -4   1  -5   17.70    2.40
  -4   1  -5   25.00    2.60
  -4  -1  -5   21.30    2.50
   4  -1   5   22.00    1.70
  -4  -1  -5   23.50    2.60
  -4   1  -6    2.10    2.00
   4   1   6    2.00    1.10
  -4   1  -6    1.30    1.40
  -4  -1  -6    1.60    1.80
  -4  -1  -6    1.00    1.50
   4   2  -7   -1.50    1.90
   4   2  -7    0.00    1.60
   4  -2  -7   -1.70    1.90
   4  -2  -7   -0.80    2.20
  -4   2   6    1.60    1.20
   4   2  -6    0.70    1.20
   4   2  -6   -1.00    1.20
  -4  -2   6   -0.90    1.70
   4  -2  -6    0.30    1.30
   4  -2  -6   -1.20    1.70
  -4   2   5   22.10    2.20
   4   2  -5   24.20    2.50
   4   2  -5   29.50    2.70
  -4  -2   5   24.10    2.30
   4  -2  -5   24.20    2.10
   4  -2  -5   20.60    2.40
  -4  -2   5   19.10    2.00
   4   2  -4    0.50    0.80
   4   2  -4    0.70    0.80
  -4   2   4    1.60    1.20
  -4  -2   4    0.30    0.70
   4  -2  -4    2.60    1.20
   4  -2  -4    0.40    0.80
   4  -2  -4   -0.40    1.00
  -4  -2   4    2.40    1.30
  -4   2   3   11.80    1.10
   4   2  -3   11.50    1.30
  -4   2   3   11.20    1.30
   4   2  -3   11.90    1.20
  -4   2   3   11.90    1.20
   4   2  -3   13.70    1.50
  -4  -2   3   13.00    0.90
   4  -2  -3   11.30    1.20
  -4  -2   3   13.60    1.40
  -4  -2   3   13.30    1.20
   4  -2  -3   12.20    1.20
  -4  -2   3   12.80    1.30
   4  -2  -3   10.30    1.30
  -4  -2   3   16.30    1.70
  -4   2   2    5.70    0.80
   4   2  -2    6.30    0.90
  -4   2   2    5.70    0.70
   4   2  -2    5.90    0.80
  -4   2   2    6.60    0.80
   4   2  -2    6.30    0.90
   4   2  -2    6.60    0.90
  -4  -2   2    5.40    0.70
  -4  -2   2    6.20    1.00
  -4  -2   2    5.20    0.80
   4  -2  -2    6.00    1.00
   4  -2  -2    6.00    0.90
  -4  -2   2    7.40    0.90
   4  -2  -2    5.20    0.70
   4   2  -1    0.70    0.50
   4   2  -1    1.90    0.60
  -4   2   1    1.20    0.40
   4   2  -1    1.20    0.40
  -4   2   1    0.60    0.40
  -4   2   1    1.10    0.40
   4   2  -1    1.50    0.40
  -4  -2   1    1.00    0.40
   4  -2  -1    1.50    0.50
  -4  -2   1    0.40    0.60
   4  -2  -1    0.90    0.50
   4  -2  -1    0.80    0.50
  -4  -2   1    1.00    0.50
  -4  -2   1    1.20    0.40
   4   2   0    4.40    0.50
   4   2   0    4.00    0.60
  -4   2   0    2.80    0.50
  -4   2   0    3.80    0.50
  -4   2   0    6.60    0.80
  -4   2   0    3.50    0.50
   4   2   0    4.00    0.50
   4   2   0    3.90    0.50
  -4  -2   0    4.60    0.60
  -4  -2   0    3.90    0.50
  -4  -2   0    2.90    0.50
   4  -2   0    3.90    0.50
   4  -2   0    4.00    0.50
   4  -2   0    3.40    0.50
  -4   2  -1  779.22   15.60
   4   2   1  810.02   15.60
   4   2   1  792.62   15.60
   4   2   1  805.52   15.70
  -4   2  -1  783.22   15.60
  -4   2  -1  799.72   18.90
   4   2   1  770.12   19.40
   4  -2   1  788.32   15.50
   4  -2   1  776.22   15.60
  -4  -2  -1  779.32   15.60
  -4  -2  -1  813.32   19.40
   4  -2   1  787.72   18.90
   4  -2   1  793.32   15.60
  -4  -2  -1  810.02   15.70
  -4   2  -2    0.50    0.50
   4   2   2   -0.20    0.50
  -4   2  -2   -0.30    0.50
   4   2   2   -0.20    0.30
   4   2   2    0.10    0.60
   4  -2   2    0.00    0.30
  -4  -2  -2   -1.60    0.60
   4  -2   2    0.00    0.50
   4  -2   2    0.20    0.50
  -4  -2  -2   -0.20    0.70
   4   2   3   66.99    2.50
  -4   2  -3   59.89    2.50
  -4   2  -3   62.79    2.60
   4   2   3   61.59    2.40
  -4   2  -3   60.89    2.60
   4   2   3   58.29    2.70
  -4  -2  -3   62.59    2.50
  -4  -2  -3   61.29    2.60
   4  -2   3   62.29    2.50
   4  -2   3   68.79    2.50
   4  -2   3   60.09    2.00
  -4  -2  -3   61.69    2.50
  -4   2  -4    2.00    1.00
   4   2   4    1.50    1.00
  -4   2  -4    1.50    0.90
  -4  -2  -4    1.90    1.00
   4  -2   4    1.50    0.50
  -4  -2  -4    0.10    1.10
   4   2   5    6.30    1.30
  -4   2  -5    5.50    1.50
  -4   2  -5    5.50    1.70
   4  -2   5    6.70    0.80
  -4  -2  -5    7.50    1.90
  -4  -2  -5    9.00    1.70
  -4   2  -6   -1.30    1.10
  -4   2  -6    0.20    1.40
   4   2   6    0.70    1.10
  -4  -2  -6    0.60    1.70
  -4  -2  -6    1.30    1.40
   4   3  -7    1.10    2.10
   4   3  -7   -1.00    2.10
   4  -3  -7    3.20    2.30
   4  -3  -7    2.70    2.30
   4   3  -6   -0.70    1.10
   4   3  -6   -0.10    1.70
  -4   3   6    3.20    1.80
   4  -3  -6   -2.40    1.00
   4  -3  -6    1.40    1.80
  -4  -3   6    1.20    1.80
   4   3  -5    8.00    1.80
  -4   3   5    9.30    1.90
   4   3  -5    6.00    1.70
  -4  -3   5    2.80    1.20
   4  -3  -5    6.10    1.70
   4  -3  -5    5.80    1.50
  -4  -3   5    7.30    1.90
  -4   3   4   10.50    1.50
   4   3  -4   10.10    1.40
  -4   3   4    8.00    1.20
   4   3  -4    8.60    1.50
  -4  -3   4    8.90    1.70
   4  -3  -4    8.70    1.50
  -4  -3   4    6.80    1.10
   4  -3  -4    7.40    1.40
   4  -3  -4   11.10    1.70
  -4   3   3    4.90    0.80
   4   3  -3    5.30    0.90
  -4   3   3    6.00    1.10
   4   3  -3    5.40    1.10
   4   3  -3    4.40    1.00
  -4   3   3    4.00    0.80
  -4  -3   3    3.90    0.70
  -4  -3   3    4.20    0.80
  -4  -3   3    3.70    0.80
   4  -3  -3    4.50    0.90
   4  -3  -3    5.00    1.00
  -4  -3   3    5.00    1.00
  -4  -3   3    4.00    0.80
   4  -3  -3    3.70    0.90
   4   3  -2    2.60    0.60
  -4   3   2    2.00    0.60
  -4   3   2    2.30    0.40
   4   3  -2    0.70    0.60
  -4   3   2    1.20    0.40
   4   3  -2    2.20    0.70
  -4   3   2    1.50    0.70
   4   3  -2    2.20    0.70
  -4  -3   2    2.40    0.70
  -4  -3   2    1.40    0.50
   4  -3  -2    2.90    0.80
  -4  -3   2    2.50    0.60
  -4  -3   2    2.50    0.60
   4  -3  -2    2.30    0.60
   4  -3  -2    1.70    0.70
  -4   3   1  161.28    3.70
  -4   3   1  164.58    3.70
  -4   3   1  163.68    3.80
   4   3  -1  157.68    3.90
   4   3  -1  163.98    4.80
   4   3  -1  164.38    3.80
   4   3  -1  161.78    3.80
  -4  -3   1  162.68    4.70
  -4  -3   1  163.78    3.80
   4  -3  -1  164.28    3.70
  -4  -3   1  159.28    3.80
   4  -3  -1  159.58    3.80
  -4  -3   1  162.68    4.00
   4  -3  -1  157.08    3.60
   4   3   0    5.60    0.60
   4   3   0    4.80    0.60
  -4   3   0    5.20    0.60
   4   3   0    5.40    0.60
  -4   3   0    5.10    0.60
   4   3   0    4.00    0.60
  -4   3   0    5.10    0.50
   4  -3   0    5.40    0.60
   4  -3   0    4.80    0.50
  -4  -3   0    5.40    0.70
   4  -3   0    6.00    0.60
  -4  -3   0    4.80    0.60
  -4  -3   0    3.90    0.60
   4   3   1   26.20    1.20
   4   3   1   23.60    1.50
  -4   3  -1   26.50    1.10
  -4   3  -1   26.10    1.20
   4   3   1   27.50    1.20
   4   3   1   26.00    1.20
  -4   3  -1   27.30    1.20
   4  -3   1   24.40    1.20
  -4  -3  -1   26.40    1.50
  -4  -3  -1   25.80    1.30
   4  -3   1   27.40    1.20
  -4  -3  -1   24.80    1.20
   4  -3   1   27.00    1.10
   4   3   2    4.30    0.80
   4   3   2    2.80    0.70
   4   3   2    4.80    0.80
  -4   3  -2    4.70    0.80
  -4   3  -2    4.50    0.90
   4  -3   2    5.50    0.90
  -4  -3  -2    6.10    0.90
   4  -3   2    3.80    0.60
  -4  -3  -2    3.90    0.90
  -4   3  -3   25.30    1.60
  -4   3  -3   24.70    1.60
   4   3   3   27.00    1.50
   4   3   3   25.00    2.00
  -4  -3  -3   25.10    1.80
   4  -3   3   24.90    1.60
  -4  -3  -3   25.00    1.60
  -4  -3  -3   27.50    1.70
  -4   3  -4    5.60    1.40
   4   3   4    2.60    1.10
  -4   3  -4    6.10    1.40
   4  -3   4    6.00    0.40
  -4  -3  -4    8.80    1.60
   4  -3   4    6.80    0.50
  -4  -3  -4    9.30    1.60
   4   3   5    7.90    1.60
  -4   3  -5   12.80    2.00
  -4   3  -5   11.10    1.80
   4  -3   5    8.90    0.60
  -4  -3  -5    7.70    2.00
  -4  -3  -5   12.00    1.80
  -4   3  -6    1.70    1.30
   4   3   6    0.90    1.30
  -4   3  -6    1.10    1.40
  -4  -3  -6    1.00    1.90
  -4  -3  -6   -0.80    1.20
   4   4  -6    4.20    1.50
   4   4  -6    1.10    1.90
   4  -4  -6    4.30    2.00
   4  -4  -6    7.00    2.20
  -4  -4   6    1.70    1.90
  -4   4   5    2.60    1.40
   4   4  -5    1.00    1.00
   4   4  -5    3.30    1.60
   4  -4  -5    1.10    1.10
  -4  -4   5   -0.70    0.80
   4  -4  -5    0.90    1.40
  -4  -4   5    4.50    1.80
   4   4  -4  120.69    4.10
   4   4  -4  108.49    3.90
  -4   4   4  113.39    3.70
  -4   4   4  113.09    4.00
  -4  -4   4  114.49    4.20
   4  -4  -4  117.39    4.10
   4  -4  -4  112.69    3.90
  -4  -4   4  111.19    3.40
   4  -4  -4  109.49    4.00
  -4  -4   4  108.49    4.00
  -4  -4   4  111.39    3.80
   4   4  -3    1.20    0.80
   4   4  -3    1.70    0.70
  -4   4   3    1.20    0.80
  -4   4   3    1.10    0.60
   4   4  -3    0.90    0.80
  -4  -4   3    1.00    0.60
   4  -4  -3    0.80    0.70
  -4  -4   3    1.40    0.70
  -4  -4   3    0.80    0.60
   4  -4  -3    1.80    0.70
   4  -4  -3    2.70    1.00
  -4  -4   3    2.90    1.10
   4   4  -2   72.29    2.50
   4   4  -2   72.29    2.30
   4   4  -2   73.59    2.80
  -4   4   2   76.99    2.30
  -4   4   2   75.09    2.00
   4   4  -2   72.79    2.30
  -4   4   2   73.29    2.50
  -4   4   2   70.49    2.30
  -4  -4   2   76.89    2.70
  -4  -4   2   76.69    2.50
  -4  -4   2   71.49    2.30
  -4  -4   2   75.09    2.40
   4  -4  -2   67.79    2.20
  -4  -4   2   74.59    2.80
   4  -4  -2   76.79    2.40
   4  -4  -2   72.39    2.50
  -4   4   1   91.09    2.30
   4   4  -1   90.19    2.50
   4   4  -1   89.09    3.20
  -4   4   1   91.19    2.30
   4   4  -1   91.49    2.50
   4   4  -1   92.79    2.50
  -4   4   1   91.59    2.50
  -4  -4   1   89.29    2.50
  -4  -4   1   91.89    3.10
   4  -4  -1   91.79    2.40
   4  -4  -1   91.79    2.50
  -4  -4   1   90.19    2.60
   4  -4  -1   91.39    2.30
  -4  -4   1   90.99    2.40
  -4   4   0   11.20    0.70
   4   4   0   11.20    0.80
  -4   4   0   10.40    0.70
   4   4   0    9.50    0.70
   4   4   0   10.90    1.00
  -4   4   0   10.80    0.70
   4   4   0   11.00    0.80
  -4  -4   0    9.90    0.80
   4  -4   0   10.90    0.70
   4  -4   0   11.20    0.70
  -4  -4   0   11.50    1.10
  -4  -4   0   10.40    0.70
   4  -4   0   10.00    0.60
   4  -4   0   10.30    0.70
  -4   4  -1   15.50    0.90
  -4   4  -1   18.20    1.00
   4   4   1   17.10    1.30
   4   4   1   20.60    1.10
   4   4   1   20.10    1.00
   4   4   1   18.20    1.00
  -4   4  -1   18.20    1.00
  -4  -4  -1   18.70    1.10
   4  -4   1   19.10    0.90
   4  -4   1   18.10    1.00
  -4  -4  -1   16.90    1.00
   4  -4   1   18.60    1.00
  -4   4  -2    0.70    0.70
  -4   4  -2    1.70    0.70
   4   4   2   -0.40    0.80
   4   4   2    1.30    0.60
   4   4   2    1.00    0.60
   4  -4   2    0.90    0.60
  -4  -4  -2    0.80    0.60
   4  -4   2    1.20    0.70
  -4  -4  -2    1.70    0.80
  -4   4  -3    2.50    0.80
  -4   4  -3    2.10    0.90
   4   4   3    2.10    0.60
   4   4   3    0.50    1.00
   4  -4   3    1.60    0.70
  -4  -4  -3   -0.60    0.80
  -4  -4  -3   -0.10    0.70
  -4  -4  -3    0.20    1.00
  -4   4  -4    2.10    1.20
  -4   4  -4    4.90    1.40
   4   4   4    2.40    0.90
  -4  -4  -4    7.20    1.60
   4  -4   4    4.00    1.10
  -4  -4  -4    4.00    1.40
   4   4   5    2.00    1.30
  -4   4  -5    1.10    1.30
  -4   4  -5    1.70    1.20
  -4  -4  -5    0.90    1.20
  -4  -4  -5    1.70    1.20
  -4   4  -6    1.30    1.80
   4   4   6    2.20    1.40
  -4   4  -6    0.50    1.60
  -4  -4  -6   -1.40    1.70
  -4  -4  -6    0.50    1.80
   4   5  -6   12.80    2.40
   4   5  -6   10.60    2.30
  -4  -5   6   12.20    2.20
   4  -5  -6   13.70    2.50
   4  -5  -6   10.40    2.30
  -4   5   5   10.40    1.90
   4   5  -5    9.30    1.80
   4   5  -5    6.00    1.60
  -4  -5   5    7.10    1.60
   4  -5  -5   10.30    1.60
   4  -5  -5   11.10    2.00
   4   5  -4   20.80    1.90
  -4   5   4   15.60    1.50
  -4   5   4   16.50    1.60
   4   5  -4   15.00    1.80
   4  -5  -4   18.00    1.90
   4  -5  -4   18.40    1.90
  -4  -5   4   17.70    2.10
   4  -5  -4   19.40    2.10
  -4  -5   4   17.00    1.40
  -4  -5   4   16.00    1.60
  -4  -5   4   17.90    1.60
   4   5  -3   36.40    1.90
  -4   5   3   34.10    1.70
   4   5  -3   37.10    2.10
  -4   5   3   39.70    2.00
   4   5  -3   38.50    2.00
   4  -5  -3   36.20    2.00
   4  -5  -3   38.30    2.00
  -4  -5   3   37.20    1.90
  -4  -5   3   33.30    1.70
  -4  -5   3   33.60    2.00
   4  -5  -3   38.30    1.80
  -4  -5   3   36.60    1.90
   4   5  -2    0.60    0.60
   4   5  -2   -0.80    0.50
  -4   5   2    0.50    0.60
   4   5  -2    0.40    0.60
  -4   5   2    0.70    0.50
  -4   5   2    0.30    0.40
   4   5  -2    0.10    0.60
  -4   5   2    0.10    0.40
   4  -5  -2   -0.20    0.70
  -4  -5   2   -0.20    0.70
  -4  -5   2    0.60    0.80
  -4  -5   2    0.10    0.60
   4  -5  -2   -0.90    0.50
   4  -5  -2    0.40    0.70
  -4  -5   2    0.00    0.50
  -4  -5   2    0.50    0.50
   4   5  -1   73.39    2.20
  -4   5   1   75.19    2.00
   4   5  -1   75.79    2.20
   4   5  -1   73.19    2.90
  -4   5   1   72.69    2.00
   4   5  -1   71.79    2.10
  -4   5   1   72.59    2.10
   4  -5  -1   72.49    1.90
   4  -5  -1   78.09    2.10
  -4  -5   1   73.79    2.30
   4  -5  -1   73.59    2.10
  -4  -5   1   76.59    2.90
  -4  -5   1   73.79    2.10
   4   5   0   28.60    1.10
   4   5   0   28.90    1.20
  -4   5   0   26.40    1.00
  -4   5   0   28.10    1.10
  -4   5   0   27.40    1.00
   4   5   0   30.70    1.10
   4   5   0   27.30    1.70
  -4  -5   0   28.30    1.20
  -4  -5   0   27.90    1.60
   4  -5   0   24.10    1.00
   4  -5   0   27.50    1.00
  -4  -5   0   26.70    1.10
   4  -5   0   28.30    1.00
   4   5   1    3.30    0.90
   4   5   1    4.40    0.60
  -4   5  -1    3.70    0.60
   4   5   1    4.60    0.70
   4   5   1    3.40    0.60
  -4   5  -1    3.60    0.60
  -4  -5  -1    4.30    0.70
   4  -5   1    3.80    0.70
  -4  -5  -1    5.00    0.80
   4  -5   1    4.00    0.60
   4  -5   1    5.40    0.60
   4   5   2    7.90    0.90
   4   5   2    6.70    0.90
  -4   5  -2    7.50    0.30
  -4   5  -2    7.80    0.90
   4   5   2    5.70    1.00
  -4   5  -2    6.00    0.90
  -4  -5  -2    6.50    1.00
  -4  -5  -2    6.90    1.00
   4  -5   2    8.00    0.90
   4  -5   2    6.60    0.90
  -4   5  -3   12.40    1.20
  -4   5  -3   14.50    1.40
   4   5   3   11.70    1.10
   4   5   3   11.80    1.70
  -4  -5  -3   12.50    1.40
   4  -5   3   13.80    1.50
  -4  -5  -3   13.80    1.60
  -4  -5  -3   12.40    1.30
   4   5   4   -0.10    0.80
  -4   5  -4   -0.90    0.70
  -4   5  -4    0.80    1.20
  -4  -5  -4    1.00    1.30
   4  -5   4   -0.90    0.80
  -4  -5  -4    1.50    1.30
  -4  -5  -4    0.20    0.90
  -4   5  -5   20.90    2.30
  -4   5  -5   19.80    2.00
   4   5   5   16.40    2.30
  -4  -5  -5   19.10    2.40
  -4  -5  -5   20.30    2.30
   4   5   6    1.30    1.60
  -4   5  -6    2.20    1.90
  -4   5  -6    0.50    1.60
  -4  -5  -6    1.60    1.90
  -4  -5  -6   -0.80    1.70
   4   6  -6   -0.70    1.70
   4   6  -6    1.00    1.30
  -4  -6   6   -0.50    1.80
   4  -6  -6    0.40    1.80
   4  -6  -6    2.20    1.50
   4   6  -5    8.40    1.60
   4   6  -5   11.30    1.90
  -4   6   5   12.20    1.90
   4  -6  -5    9.50    1.90
  -4  -6   5   11.00    2.20
   4  -6  -5    7.40    1.60
   4   6  -4    2.80    1.20
   4   6  -4    1.60    1.10
  -4   6   4    1.60    1.10
  -4   6   4    1.80    0.80
  -4  -6   4    1.40    0.90
   4  -6  -4    2.30    1.30
   4  -6  -4    2.40    1.30
  -4  -6   4    1.30    1.10
  -4  -6   4    1.20    0.80
   4  -6  -4    0.90    0.80
  -4  -6   4    2.50    1.00
   4   6  -3   32.70    1.90
   4   6  -3   31.60    1.70
   4   6  -3   35.00    2.10
  -4   6   3   34.90    1.90
  -4   6   3   34.60    1.70
   4  -6  -3   31.80    1.70
   4  -6  -3   30.40    1.90
  -4  -6   3   32.50    2.00
  -4  -6   3   32.50    1.90
  -4  -6   3   33.00    2.10
  -4  -6   3   31.40    1.80
   4  -6  -3   34.90    1.90
  -4   6   2   11.40    0.90
  -4   6   2   11.90    0.90
  -4   6   2   15.30    1.10
   4   6  -2   11.30    1.10
   4   6  -2   13.50    1.30
   4   6  -2   13.00    1.10
   4   6  -2   12.90    1.00
  -4  -6   2   12.50    1.20
  -4  -6   2   13.30    1.30
   4  -6  -2   12.40    1.10
   4  -6  -2   12.70    0.90
  -4  -6   2   14.00    1.00
  -4  -6   2   13.20    1.20
   4  -6  -2   11.70    1.10
  -4  -6   2   12.20    1.10
   4   6  -1    2.70    0.50
   4   6  -1    1.90    0.60
  -4   6   1    2.60    0.50
   4   6  -1    3.10    0.70
  -4   6   1    2.20    0.40
   4   6  -1    2.30    0.50
  -4   6   1    2.90    0.40
   4  -6  -1    2.20    0.50
  -4  -6   1    3.00    0.70
   4  -6  -1    2.80    0.50
   4  -6  -1    2.30    0.60
  -4  -6   1    1.60    0.60
  -4  -6   1    2.90    0.60
  -4   6   0    7.10    0.60
  -4   6   0    7.30    0.70
   4   6   0    7.60    0.70
   4   6   0    8.20    1.10
   4   6   0    7.50    0.70
   4   6   0    7.60    0.70
   4  -6   0    6.60    0.60
   4  -6   0    7.50    0.50
  -4  -6   0    7.70    1.00
  -4  -6   0    8.10    0.80
   4  -6   0    7.20    0.50
  -4  -6   0    8.30    0.80
  -4   6  -1  118.19    3.00
  -4   6  -1  116.29    3.00
   4   6   1  116.09    3.00
   4   6   1  117.19    4.40
   4   6   1  123.79    3.10
   4   6   1  112.39    3.00
  -4  -6  -1  114.19    3.10
  -4  -6  -1  123.19    3.20
   4  -6   1  117.69    3.00
   4  -6   1  115.09    2.90
   4  -6   1  119.89    2.80
   4   6   2    0.50    0.70
  -4   6  -2    1.70    0.70
   4   6   2    1.30    0.60
  -4   6  -2    1.10    0.30
  -4   6  -2    1.70    0.60
  -4   6  -2    0.30    0.50
   4   6   2    1.00    0.60
  -4  -6  -2    1.60    0.80
   4  -6   2    0.50    0.50
   4  -6   2    0.20    0.60
  -4  -6  -2    1.70    0.80
   4   6   3   18.70    1.50
   4   6   3   24.10    2.40
  -4   6  -3   23.90    1.70
  -4   6  -3   20.90    1.50
  -4  -6  -3   25.50    1.90
  -4  -6  -3   21.70    1.60
  -4  -6  -3   20.60    1.50
   4  -6   3   24.50    1.70
   4   6   4    6.40    1.10
  -4   6  -4    6.30    1.40
   4   6   4    6.80    1.50
  -4   6  -4    6.20    1.50
   4  -6   4    5.90    1.20
  -4  -6  -4    3.70    1.50
  -4  -6  -4    7.90    1.60
  -4  -6  -4    2.20    1.30
   4   6   5   -0.30    1.30
  -4   6  -5    2.30    1.40
  -4   6  -5    2.20    1.20
  -4  -6  -5    1.10    1.60
  -4  -6  -5   -0.40    1.50
  -4   6  -6   -0.40    1.30
  -4   6  -6    0.70    1.20
   4   6   6    0.10    1.70
  -4  -6  -6   -0.90    1.80
  -4  -6  -6   -0.70    1.30
   4   7  -6    2.60    1.80
   4   7  -6    1.40    1.40
   4  -7  -6    1.10    1.40
  -4  -7   6    1.30    1.60
   4   7  -5    3.30    1.50
   4   7  -5    1.30    1.40
   4  -7  -5    2.70    1.30
  -4  -7   5    0.00    1.10
   4  -7  -5    2.50    1.60
  -4   7   4   20.30    1.60
   4   7  -4   18.40    1.60
   4   7  -4   21.10    1.80
  -4   7   4   20.10    1.90
  -4  -7   4   20.30    1.90
  -4  -7   4   18.10    1.90
   4  -7  -4   17.30    1.80
   4  -7  -4   19.60    2.10
  -4  -7   4   20.20    1.60
  -4  -7   4   20.00    2.30
   4  -7  -4   20.80    2.00
  -4   7   3    3.20    0.90
   4   7  -3    3.10    0.90
   4   7  -3    3.20    0.80
  -4   7   3    3.70    0.80
   4   7  -3    2.30    0.90
   4  -7  -3    6.20    1.10
   4  -7  -3    4.00    0.90
  -4  -7   3    3.60    1.00
  -4  -7   3    5.60    1.10
   4  -7  -3    5.10    1.10
  -4  -7   3    3.50    0.80
  -4  -7   3    4.40    1.20
  -4   7   2    1.80    0.60
   4   7  -2    0.70    0.60
   4   7  -2    0.50    0.60
  -4   7   2    0.90    0.50
  -4   7   2    1.50    0.50
   4   7  -2    0.70    0.50
   4   7  -2    0.80    0.70
  -4  -7   2    1.00    0.80
  -4  -7   2    1.30    0.60
   4  -7  -2    1.00    0.80
   4  -7  -2    1.50    0.60
   4  -7  -2    0.90    0.80
  -4  -7   2    1.60    0.50
  -4  -7   2    0.90    0.60
  -4  -7   2    1.10    0.80
   4   7  -1   54.89    1.80
  -4   7   1   55.39    1.60
   4   7  -1   57.19    2.70
   4   7  -1   48.10    1.70
  -4   7   1   56.29    1.60
  -4   7   1   53.39    1.60
   4   7  -1   55.99    1.90
   4  -7  -1   56.59    1.70
  -4  -7   1   58.99    2.60
  -4  -7   1   56.59    2.00
  -4  -7   1   56.79    1.80
   4  -7  -1   53.09    1.40
   4  -7  -1   54.09    1.50
  -4  -7   1   53.19    2.40
   4   7   0   13.40    1.60
   4   7   0   16.60    0.90
   4   7   0   16.90    0.90
   4   7   0   15.00    0.80
  -4   7   0   14.80    0.70
   4  -7   0   15.70    0.80
  -4  -7   0   16.50    1.00
   4  -7   0   15.10    0.50
   4  -7   0   15.00    0.50
   4  -7   0   15.70    0.80
  -4  -7   0   15.40    1.00
   4   7   1   29.30    1.30
   4   7   1   32.10    1.30
   4   7   1   29.10    1.30
  -4   7  -1   29.40    1.20
   4   7   1   29.80    2.30
  -4   7  -1   29.40    1.30
   4  -7   1   30.60    1.10
   4  -7   1   27.80    1.20
  -4  -7  -1   29.10    1.40
  -4  -7  -1   29.10    1.30
   4  -7   1   27.90    1.20
   4   7   2    2.10    0.70
   4   7   2    1.40    0.60
  -4   7  -2    2.10    0.40
  -4   7  -2    1.90    0.70
   4   7   2    0.50    0.80
  -4   7  -2    3.20    0.80
   4   7   2    3.40    0.70
  -4   7  -2    2.90    0.70
  -4  -7  -2    4.00    0.90
  -4  -7  -2    2.10    0.80
   4  -7   2    2.80    0.60
   4  -7   2    3.10    0.80
  -4   7  -3    3.00    0.90
   4   7   3    4.50    1.50
  -4   7  -3    4.10    1.10
   4   7   3    4.10    0.90
   4  -7   3    2.60    1.00
  -4  -7  -3    2.90    1.00
  -4  -7  -3    6.20    1.30
  -4  -7  -3    4.70    1.20
  -4   7  -4    7.90    1.50
   4   7   4    9.40    1.90
  -4   7  -4   10.50    1.50
   4   7   4   11.20    1.60
  -4  -7  -4   11.30    1.80
   4  -7   4   10.00    1.60
  -4  -7  -4    9.40    1.60
  -4  -7  -4   14.40    1.80
  -4   7  -5    0.30    1.30
   4   7   5    0.30    1.50
  -4   7  -5    2.10    1.50
  -4  -7  -5    5.20    1.80
  -4  -7  -5    2.90    1.30
  -4   7  -6   -1.50    1.50
   4   7   6    2.10    1.80
  -4   7  -6   -0.80    1.60
  -4  -7  -6    0.90    1.40
   4   8  -6    4.70    2.00
   4  -8  -6    3.00    1.90
   4   8  -5    1.70    1.30
   4   8  -5   -1.10    1.20
  -4  -8   5    0.30    1.70
   4  -8  -5    1.10    1.30
   4  -8  -5    2.30    1.50
  -4   8   4   63.89    3.00
   4   8  -4   63.09    3.00
   4   8  -4   66.99    2.90
  -4   8   4   72.19    2.80
   4   8  -4   66.59    3.10
   4  -8  -4   70.69    3.20
   4  -8  -4   72.39    3.20
  -4  -8   4   65.79    3.00
  -4  -8   4   65.69    3.00
  -4  -8   4   71.89    3.50
  -4  -8   4   70.69    3.30
   4  -8  -4   69.19    2.90
  -4   8   3    1.80    0.80
   4   8  -3    2.20    0.90
   4   8  -3    3.00    0.90
   4   8  -3    2.50    0.80
  -4   8   3    4.10    0.80
  -4  -8   3    3.30    1.20
  -4  -8   3    3.30    1.00
  -4  -8   3    2.10    1.20
   4  -8  -3    3.50    1.00
  -4  -8   3    2.70    0.80
   4  -8  -3    2.80    0.90
   4  -8  -3    3.20    1.10
   4   8  -2   30.90    1.60
  -4   8   2   32.70    1.40
   4   8  -2   30.00    1.70
   4   8  -2   32.40    2.00
  -4   8   2   31.30    1.40
  -4   8   2   30.80    1.30
   4   8  -2   30.50    1.50
   4  -8  -2   31.50    1.50
  -4  -8   2   34.20    1.80
  -4  -8   2   30.40    2.00
  -4  -8   2   33.10    2.20
   4  -8  -2   30.10    1.50
  -4  -8   2   32.10    1.60
  -4  -8   2   29.10    1.40
   4   8  -1   62.49    2.00
  -4   8   1   58.19    1.70
   4   8  -1   63.89    2.90
   4   8  -1   62.69    2.00
  -4   8   1   58.49    1.70
   4   8  -1   61.29    1.90
  -4   8   1   61.49    1.60
  -4  -8   1   60.99    1.90
  -4  -8   1   58.79    2.10
  -4  -8   1   60.49    2.80
   4  -8  -1   59.39    1.30
   4  -8  -1   60.49    1.70
   4  -8  -1   57.39    1.30
   4  -8  -1   59.99    1.80
   4   8   0    0.60    0.40
   4   8   0   -0.10    0.50
   4   8   0    0.90    0.40
  -4   8   0    0.70    0.30
   4   8   0    0.40    0.40
   4  -8   0    0.00    0.30
  -4  -8   0   -0.30    0.30
   4  -8   0   -0.20    0.30
  -4  -8   0    0.50    0.60
   4   8   1    4.40    1.20
  -4   8  -1    5.30    0.60
  -4   8  -1    5.00    0.60
  -4   8  -1    6.30    0.70
   4   8   1    6.00    0.70
   4   8   1    7.20    0.80
   4   8   1    6.20    0.70
   4  -8   1    4.80    0.50
  -4  -8  -1    4.40    0.90
   4  -8   1    6.10    0.80
  -4   8  -2   -0.10    0.30
  -4   8  -2    1.00    0.60
  -4   8  -2   -0.60    0.50
   4   8   2    0.30    0.80
   4   8   2   -0.30    0.50
  -4   8  -2    0.60    0.60
   4   8   2   -0.30    0.50
   4  -8   2   -0.50    0.50
  -4  -8  -2    1.30    0.70
  -4  -8  -2    1.20    0.90
   4  -8   2    0.60    0.70
   4   8   3   -0.90    0.90
  -4   8  -3   -0.30    0.70
   4   8   3   -0.50    0.70
  -4   8  -3   -0.60    0.80
   4  -8   3    0.80    1.00
  -4  -8  -3    0.00    0.90
  -4  -8  -3   -1.80    1.00
  -4  -8  -3    1.60    1.10
  -4   8  -4    4.70    1.40
   4   8   4    4.20    1.20
  -4   8  -4    2.90    1.20
   4   8   4    3.50    1.70
   4  -8   4    4.20    1.40
  -4  -8  -4    3.70    1.50
  -4  -8  -4    3.40    1.30
  -4  -8  -4    1.10    1.40
  -4   8  -5    2.20    1.60
  -4   8  -5    0.50    1.00
   4   8   5    0.50    1.20
  -4  -8  -5    3.40    1.60
  -4  -8  -5    2.00    1.30
  -4   8  -6   -1.10    1.70
   4   8   6   -0.10    1.40
  -4  -8  -6    2.30    1.50
   4   9  -6    3.40    1.90
   4  -9  -6    4.80    2.10
   4   9  -5    2.80    1.50
   4   9  -5    1.90    1.40
   4  -9  -5    3.50    1.60
  -4  -9   5    4.10    1.80
   4   9  -4    8.90    1.40
   4   9  -4    8.90    1.30
   4   9  -4   12.00    1.70
  -4  -9   4   12.40    1.90
   4  -9  -4   10.80    1.70
  -4  -9   4   13.00    2.00
   4  -9  -4   11.40    1.40
   4   9  -3    5.30    1.10
   4   9  -3    2.20    0.90
  -4   9   3    4.00    0.80
   4   9  -3    3.60    0.90
  -4   9   3    3.00    0.90
   4  -9  -3    3.70    1.00
  -4  -9   3    4.50    1.20
  -4  -9   3    2.00    0.80
  -4  -9   3    3.00    1.20
   4  -9  -3    2.70    0.80
  -4  -9   3    4.70    1.50
   4  -9  -3    5.20    1.20
   4   9  -2    2.90    0.70
  -4   9   2    2.70    0.60
   4   9  -2    1.90    0.70
   4   9  -2    2.20    0.90
  -4   9   2    1.80    0.50
  -4   9   2    1.70    0.60
  -4  -9   2    2.00    1.20
   4  -9  -2    1.60    0.70
   4  -9  -2    1.50    0.50
   4  -9  -2    1.60    0.70
  -4  -9   2    1.40    0.70
  -4  -9   2    2.30    0.90
   4   9  -1   20.90    1.10
  -4   9   1   18.70    0.70
   4   9  -1   20.40    1.10
   4   9  -1   19.60    1.90
  -4   9   1   17.90    0.80
  -4   9   1   19.00    0.90
   4   9  -1   18.70    1.00
   4  -9  -1   17.90    0.90
  -4  -9   1   18.70    1.70
   4  -9  -1   19.10    0.90
  -4  -9   1   19.10    1.30
   4   9   0   17.50    0.90
  -4   9   0   16.50    0.50
   4   9   0   17.10    1.00
   4   9   0   16.90    0.90
   4   9   0   17.40    1.00
   4   9   0   20.80    2.10
  -4  -9   0   16.90    2.00
  -4  -9   0   16.00    1.10
   4  -9   0   15.70    0.60
   4  -9   0   16.90    0.60
   4   9   1    0.50    0.80
  -4   9  -1    0.50    0.40
   4   9   1    1.50    0.50
   4   9   1    1.10    0.50
  -4   9  -1   -0.10    0.40
   4   9   1    0.90    0.50
  -4   9  -1    1.40    0.50
  -4  -9  -1    1.20    0.60
   4  -9   1    1.10    0.20
   4  -9   1    0.80    0.10
   4  -9   1    0.90    0.50
   4  -9   1    0.60    0.50
   4   9   2    6.70    1.60
  -4   9  -2    5.70    0.70
   4   9   2    6.00    0.90
  -4   9  -2    6.30    0.90
   4   9   2    6.30    0.90
  -4   9  -2    6.20    0.90
  -4  -9  -2    7.60    1.10
  -4  -9  -2    6.90    1.00
   4  -9   2    7.10    0.80
   4  -9   2    8.20    1.00
  -4  -9  -2    7.70    1.00
  -4   9  -3    0.90    0.80
   4   9   3    0.50    1.10
  -4   9  -3    2.50    1.00
   4   9   3    1.80    0.80
  -4  -9  -3    0.70    1.00
  -4  -9  -3    1.00    1.10
  -4  -9  -3    0.40    1.00
   4  -9   3    0.70    1.00
  -4   9  -4   -2.40    1.00
  -4   9  -4    0.80    1.00
   4   9   4   -0.50    1.00
  -4  -9  -4    1.10    1.40
  -4  -9  -4   -1.10    1.10
  -4   9  -5    4.40    1.70
   4   9   5    7.90    2.30
  -4  -9  -5    7.40    2.00
   4  10  -5    0.20    1.40
   4 -10  -5    0.30    1.50
  -4 -10   5    1.70    1.70
   4  10  -4    2.10    1.10
   4  10  -4    0.90    1.00
   4  10  -4    1.60    1.00
   4 -10  -4    1.70    1.30
  -4 -10   4    1.50    1.60
  -4 -10   4    2.40    1.20
   4  10  -3   35.10    2.40
   4  10  -3   37.90    2.00
   4  10  -3   36.60    1.90
  -4  10   3   35.90    1.80
   4 -10  -3   36.20    2.00
  -4 -10   3   34.70    2.40
   4 -10  -3   36.40    2.00
  -4 -10   3   35.30    2.20
  -4 -10   3   35.00    2.00
  -4  10   2    6.10    0.70
   4  10  -2    5.00    0.90
   4  10  -2    3.70    0.70
  -4  10   2    4.30    0.70
   4  10  -2    4.40    1.10
   4 -10  -2    4.90    0.50
   4 -10  -2    3.40    0.80
  -4 -10   2    5.30    1.60
   4 -10  -2    3.70    0.50
   4 -10  -2    4.30    0.80
  -4 -10   2    6.60    1.10
  -4 -10   2    3.70    0.90
   4  10  -1    2.20    0.80
   4  10  -1    3.30    0.60
   4  10  -1    2.20    0.50
   4  10  -1    3.60    0.60
  -4 -10   1    0.60    0.40
   4 -10  -1    2.30    0.30
   4 -10  -1    3.00    0.40
  -4 -10   1    1.70    1.30
  -4 -10   1    3.80    0.80
   4  10   0    2.70    1.10
   4  10   0    2.50    0.50
   4  10   0    3.10    0.50
   4  10   0    2.10    0.50
   4  10   0    3.80    0.50
  -4 -10   0    1.90    1.00
  -4 -10   0    3.10    0.70
   4  10   1    4.00    0.60
   4  10   1    2.70    0.60
   4  10   1    3.00    1.10
  -4  10  -1    3.80    0.60
  -4  10  -1    4.20    0.50
   4  10   1    3.70    0.60
  -4  10  -1    2.90    0.40
   4 -10   1    3.60    0.50
  -4 -10  -1    3.30    0.80
  -4 -10  -1    3.20    1.40
   4 -10   1    3.90    0.60
  -4  10  -2    2.80    0.70
   4  10   2    2.10    0.70
  -4  10  -2    2.90    0.80
   4  10   2    0.80    1.00
   4  10   2    1.60    0.70
  -4  10  -2    1.50    0.60
  -4 -10  -2    1.70    0.90
   4 -10   2    0.70    0.50
  -4 -10  -2    0.60    1.20
  -4 -10  -2    3.50    1.00
  -4 -10  -2    0.60    0.40
   4 -10   2    3.30    0.90
   4 -10   2    1.10    0.70
  -4  10  -3    4.60    1.00
  -4  10  -3    5.00    1.10
   4  10   3    6.50    1.80
   4  10   3    5.30    1.10
  -4 -10  -3    6.60    1.50
  -4 -10  -3    5.90    1.30
  -4 -10  -3    4.70    1.10
   4 -10   3    6.60    1.20
  -4 -10  -3    7.40    1.50
  -4  10  -4    2.00    1.30
   4  10   4    1.80    1.80
  -4 -10  -4    3.00    1.40
  -4 -10  -4    0.70    1.30
   4  10   5    0.90    1.90
  -4  10  -5   -0.20    1.30
  -4 -10  -5    3.20    1.80
   4  11  -5   -0.10    1.30
   4 -11  -5    1.30    1.50
   4  11  -4    6.20    1.50
  -4 -11   4    6.20    1.60
  -4 -11   4    7.60    1.90
   4 -11  -4   10.00    1.60
   4  11  -3    5.70    1.20
   4  11  -3    8.50    1.30
  -4 -11   3    7.30    1.80
  -4 -11   3    8.80    1.40
   4 -11  -3    8.60    1.20
   4  11  -2    4.10    0.70
  -4  11   2    3.50    0.60
   4  11  -2    3.70    1.10
   4  11  -2    4.50    0.90
  -4  11   2    4.40    0.70
   4 -11  -2    3.00    0.70
   4 -11  -2    3.60    0.70
  -4 -11   2    3.00    1.60
  -4 -11   2    3.50    1.00
  -4 -11   2    4.10    0.90
   4  11  -1   16.30    2.00
   4  11  -1   14.60    0.90
   4  11  -1   13.00    0.90
   4  11  -1   15.80    1.10
  -4 -11   1   14.40    1.90
  -4 -11   1   14.70    1.00
  -4 -11   1   15.60    1.10
   4  11   0   14.30    0.70
   4  11   0   13.20    1.00
   4  11   0   14.20    0.70
   4  11   0   15.50    1.90
   4  11   0   15.20    1.00
  -4 -11   0   16.60    2.20
  -4 -11   0   14.60    0.90
  -4  11  -1    2.90    0.30
  -4  11  -1    2.70    0.60
   4  11   1    2.70    0.50
   4  11   1    2.60    0.50
  -4  11  -1    2.30    0.30
   4  11   1    1.60    1.30
   4  11   1    3.50    0.60
   4 -11   1    3.10    0.40
  -4 -11  -1    3.20    1.50
  -4 -11  -1    4.30    0.80
   4 -11   1    2.70    0.40
  -4  11  -2   10.60    1.00
   4  11   2    9.90    1.00
  -4  11  -2   10.00    1.20
   4  11   2   10.80    1.00
  -4  11  -2    9.90    1.10
   4  11   2    9.60    2.00
   4 -11   2   11.60    1.10
   4 -11   2    9.40    0.60
  -4 -11  -2    9.90    1.80
  -4 -11  -2    9.60    1.20
  -4 -11  -2   13.50    1.40
   4  11   3    0.30    1.10
  -4  11  -3   -0.20    0.80
  -4 -11  -3    0.60    1.20
  -4 -11  -3   -0.50    1.10
  -4  11  -4    4.70    1.40
   4  11   4    4.80    1.70
  -4 -11  -4    3.10    1.40
  -4 -11  -4    3.80    1.50
  -4  11  -5   -0.90    1.30
   4  11   5   -0.60    1.40
  -4 -11  -5    2.10    1.80
   4  12  -5   -0.50    1.30
   4 -12  -5    1.10    1.50
   4  12  -4   26.80    2.30
  -4 -12   4   22.40    2.40
   4 -12  -4   26.80    2.30
   4  12  -3   -0.10    0.90
   4  12  -3    1.50    0.90
  -4 -12   3    2.40    1.20
  -4 -12   3    2.10    1.70
   4 -12  -3    4.10    1.00
   4  12  -2    5.90    1.30
   4  12  -2    9.70    1.10
   4 -12  -2    7.90    0.70
  -4 -12   2   12.80    2.20
  -4 -12   2    8.50    1.10
   4 -12  -2    7.80    0.80
   4  12  -1    9.90    0.90
   4  12  -1    8.90    0.90
   4  12  -1    8.80    0.70
   4  12  -1    9.70    0.70
   4  12  -1   11.00    1.70
  -4 -12   1   11.10    1.80
  -4 -12   1    9.60    0.90
  -4 -12   1    9.60    0.90
   4  12   0    0.70    0.30
   4  12   0    1.40    0.50
   4  12   0    0.40    0.50
   4  12   0    1.00    0.30
   4  12   0    1.90    1.00
  -4 -12   0    0.70    0.40
  -4 -12   0   -0.20    1.10
   4  12   1   -0.50    0.80
   4  12   1    0.00    0.40
   4  12   1   -0.20    0.40
  -4  12  -1   -0.30    0.40
  -4 -12  -1    1.10    0.60
  -4 -12  -1    0.10    0.50
  -4 -12  -1   -1.10    0.90
   4  12   2    0.50    1.10
  -4  12  -2    0.80    0.70
  -4  12  -2    0.10    0.60
   4 -12   2    0.50    0.60
  -4 -12  -2    2.00    0.90
  -4 -12  -2    0.60    1.40
  -4  12  -3    0.30    0.90
   4  12   3    0.90    1.60
  -4 -12  -3    1.20    1.20
   4 -12   3    0.60    1.00
  -4 -12  -3   -0.60    1.30
   4  12   4    2.40    2.00
  -4  12  -4    2.10    1.30
  -4 -12  -4    2.90    1.40
  -4 -12  -4    1.40    1.50
   4  13  -4    0.90    1.00
  -4 -13   4   -1.20    1.60
   4 -13  -4    2.10    1.30
   4  13  -3    0.00    0.90
   4  13  -3    0.40    1.00
  -4 -13   3   -0.20    1.10
   4 -13  -3   -0.30    0.80
   4  13  -2    1.40    1.20
   4  13  -2    0.60    0.70
  -4 -13   2   -1.50    1.50
  -4 -13   2    0.10    0.80
   4  13  -1    3.70    0.60
   4  13  -1    3.60    1.20
  -4 -13   1    3.40    1.40
   4  13   0    3.40    1.40
   4  13   0    1.40    0.50
  -4 -13   0    1.70    1.60
   4  13   1    4.60    1.60
  -4  13  -1    3.20    1.10
  -4 -13  -1    3.20    0.50
  -4 -13  -1    3.70    0.50
  -4 -13  -1    1.30    1.60
   4  13   2    0.50    1.60
  -4  13  -2    0.30    0.70
  -4  13  -2    0.10    0.70
  -4 -13  -2    0.70    1.10
   4 -13   2    0.80    0.60
  -4 -13  -2    1.80    0.90
  -4  13  -3    1.80    1.00
   4  13   3    4.20    2.00
   4 -13   3    0.60    1.10
  -4 -13  -3    2.60    1.60
  -4 -13  -3    4.30    1.30
  -4  13  -4    0.70    1.10
   4  13   4    1.60    1.60
  -4 -13  -4    2.80    1.70
  -4 -13  -4    3.50    1.60
   4  14  -4    0.30    1.20
  -4 -14   4    1.30    1.30
   4 -14  -4    0.80    1.30
   4  14  -3   16.80    1.70
   4 -14  -3   15.00    1.30
  -4 -14   3   16.10    2.40
   4  14  -2    1.10    0.70
   4  14  -2   -0.70    1.00
  -4 -14   2    0.60    1.70
   4  14  -1    1.20    0.50
   4  14  -1    1.20    1.10
  -4 -14   1    0.40    1.70
   4  14   0    0.80    0.90
   4  14   0    0.20    0.40
  -4 -14   0    2.50    1.30
  -4  14  -1    0.60    0.90
   4  14   1    0.80    1.10
  -4 -14  -1   -0.10    1.10
   4  14   2   -0.10    1.20
  -4  14  -2    0.30    0.70
  -4 -14  -2    0.90    1.60
  -4 -14  -2   -0.90    0.60
   4  14   3    1.30    1.40
  -4  14  -3    0.60    1.00
   4 -14   3    0.80    1.00
  -4 -14  -3    4.60    1.80
  -4 -14  -3    4.90    1.30
  -4  14  -4    0.10    1.20
   4  15  -3    2.20    1.00
  -4 -15   3    1.00    1.90
   4  15  -2   -0.20    0.60
   4  15  -2    1.70    1.40
  -4 -15   2    1.80    2.00
   4  15  -1    1.70    1.30
   4  15  -1    2.00    0.50
  -4 -15   1    1.50    1.90
   4  15   0    6.80    1.80
  -4 -15   0    1.80    1.40
   4  15   1    1.00    0.50
  -4  15  -1    0.50    0.90
   4  15   1    1.00    1.60
  -4 -15  -1    0.80    1.70
   4  15   2    1.10    1.30
  -4 -15  -2    6.30    1.80
   4  15   3   -1.50    1.70
  -4  15  -3    0.30    1.00
  -4 -15  -3    3.30    2.00
   4  16  -2    0.50    1.20
  -4 -16   2    1.00    2.00
   4  16  -1    1.70    1.30
  -4 -16   1    0.10    1.80
  -4  16   0    0.70    1.30
   4  16   0    3.50    1.60
  -4 -16   0    0.90    1.90
   4  16   1    3.60    1.80
  -4  16  -1    1.50    1.20
  -4 -16  -1    0.20    1.90
   4  16   2    2.00    2.00
  -4 -16  -2    0.70    1.90
   4  17  -1    0.00    1.20
  -4 -17   1   -0.50    1.90
  -4  17   0    0.50    1.20
   4  17   0    1.00    1.50
  -4 -17   0    1.40    2.10
  -5   0   7    2.50    1.70
   5   0  -7   -1.10    2.10
   5   0  -7   -1.00    2.20
  -5   0   6    0.30    1.30
   5   0  -6    0.00    1.30
   5   0  -6   -2.20    1.60
   5   0  -4   18.40    1.90
   5   0  -4   17.70    1.60
  -5   0   4   17.90    2.10
  -5   0   4   18.20    1.90
   5   0  -3    0.30    0.60
  -5   0   3    0.60    0.90
  -5   0   3   -0.60    0.70
   5   0  -3    0.60    0.90
   5   0  -3    0.70    0.90
  -5   0   3   -0.20    0.40
  -5   0   3   -0.10    0.70
  -5   0   2  186.38    4.90
  -5   0   2  197.08    4.80
   5   0  -2  194.78    5.00
   5   0  -2  194.88    4.70
   5   0  -2  194.88    4.80
  -5   0   2  202.78    4.70
  -5   0   2  201.68    5.90
  -5   0   1    0.50    0.40
  -5   0   1   -0.30    0.30
   5   0  -1    0.30    0.40
  -5   0   1    0.70    0.60
   5   0  -1   -0.60    0.30
   5   0  -1   -0.30    0.30
  -5   0   1    0.30    0.30
   5   0  -1    0.00    0.40
   5   0   0    5.50    0.60
   5   0   0    5.60    0.60
   5   0   0    4.90    0.70
  -5   0   0    4.70    0.60
   5   0   0    5.10    0.60
  -5   0   0    4.90    0.60
  -5   0   0    6.10    0.80
  -5   0   0    6.10    0.60
  -5   0  -1   -0.50    0.50
   5   0   1   -0.30    0.50
   5   0   1   -0.60    0.40
  -5   0  -1    0.20    0.40
   5   0   1    0.20    0.40
  -5   0  -1   -0.50    0.30
   5   0   1    0.50    0.40
  -5   0  -2   -0.40    0.50
   5   0   2    0.20    0.70
  -5   0  -2   -0.10    0.70
   5   0   2    0.40    0.40
   5   0   2    0.40    0.50
  -5   0  -3    0.20    0.60
  -5   0  -3    1.40    1.00
   5   0   3    1.20    0.70
   5   0   3   -0.60    0.50
   5   0   3    0.20    0.60
  -5   0  -4   49.00    2.80
   5   0   4   47.70    2.30
  -5   0  -4   43.60    2.50
  -5   0  -5   -1.80    1.30
   5   0   5   -1.10    0.70
  -5   0  -5    0.30    1.20
  -5   0  -6    1.20    1.90
  -5   0  -6    0.00    1.30
   5   1  -7   -0.70    2.10
   5   1  -7    1.00    1.70
   5  -1  -7   -0.60    2.10
  -5  -1   7   -1.90    1.30
   5  -1  -7    0.90    2.10
   5   1  -6    8.50    2.20
   5   1  -6   11.40    2.30
  -5   1   6   14.50    2.40
  -5  -1   6    9.60    2.00
   5  -1  -6    9.00    2.20
   5  -1  -6   12.60    2.40
   5   1  -5  229.28    6.90
  -5   1   5  236.58    7.20
   5   1  -5  240.38    7.00
  -5  -1   5  240.48    7.40
   5  -1  -5  251.87    7.10
   5  -1  -5  231.08    6.90
   5   1  -4   11.20    1.50
  -5   1   4   11.80    1.70
   5   1  -4   12.00    1.70
   5  -1  -4   11.90    1.70
  -5  -1   4   10.80    1.80
   5  -1  -4   12.70    1.60
  -5  -1   4   11.00    1.50
   5   1  -3   22.80    1.70
  -5   1   3   25.30    1.80
   5   1  -3   20.60    1.50
   5   1  -3   20.90    1.50
  -5   1   3   24.60    1.60
  -5   1   3   20.90    1.30
  -5   1   3   25.50    2.00
  -5  -1   3   25.90    1.70
   5  -1  -3   23.40    1.60
   5  -1  -3   22.90    1.70
  -5  -1   3   24.20    1.50
  -5  -1   3   23.60    1.80
  -5  -1   3   23.60    1.50
   5  -1  -3   20.50    1.50
  -5  -1   3   22.80    1.00
  -5   1   2    0.80    0.50
  -5   1   2    1.30    0.50
  -5   1   2    1.00    0.70
   5   1  -2    1.10    0.70
   5   1  -2    2.20    0.60
   5   1  -2    2.20    0.60
   5   1  -2    1.50    0.60
  -5   1   2    1.20    0.60
  -5  -1   2    1.10    0.70
  -5  -1   2    1.60    0.50
   5  -1  -2    0.70    0.50
  -5  -1   2    2.60    0.90
   5  -1  -2    2.20    0.80
   5  -1  -2    0.50    0.70
  -5  -1   2    1.30    0.50
   5   1  -1   28.70    1.60
  -5   1   1   27.60    1.30
  -5   1   1   26.40    1.10
  -5   1   1   27.70    1.60
   5   1  -1   30.50    1.20
   5   1  -1   27.40    1.30
   5   1  -1   26.00    1.20
  -5   1   1   26.70    1.10
   5  -1  -1   26.50    1.30
   5  -1  -1   26.90    1.30
  -5  -1   1   27.60    1.50
  -5  -1   1   26.90    1.40
  -5  -1   1   24.40    1.10
  -5  -1   1   25.30    1.10
   5  -1  -1   27.50    1.20
  -5   1   0   46.00    1.50
  -5   1   0   44.60    1.60
   5   1   0   44.10    1.60
  -5   1   0   48.40    1.90
   5   1   0   42.80    1.50
   5   1   0   45.30    1.60
   5   1   0   44.80    1.90
  -5   1   0   43.20    1.60
   5  -1   0   44.10    1.50
  -5  -1   0   45.40    1.70
   5  -1   0   46.40    1.60
  -5  -1   0   41.40    1.60
   5  -1   0   46.30    1.90
  -5  -1   0   46.20    1.90
  -5  -1   0   44.80    1.50
   5  -1   0   46.10    1.60
  -5   1  -1   25.20    1.20
   5   1   1   26.50    1.20
   5   1   1   26.80    1.30
   5   1   1   26.00    1.40
  -5   1  -1   24.70    1.20
  -5   1  -1   25.90    1.30
   5   1   1   24.90    1.30
   5  -1   1   26.20    1.30
   5  -1   1   25.60    1.20
  -5  -1  -1   25.90    1.30
   5  -1   1   25.10    1.30
  -5  -1  -1   27.50    1.30
   5  -1   1   26.50    1.30
  -5  -1  -1   23.40    1.30
   5   1   2    9.10    0.90
  -5   1  -2    8.80    1.00
  -5   1  -2    9.10    1.20
   5   1   2    9.90    1.10
   5   1   2    9.20    0.90
  -5   1  -2    8.40    0.70
   5  -1   2    8.00    0.80
  -5  -1  -2    8.10    1.00
  -5  -1  -2    8.20    1.00
   5  -1   2    9.20    0.90
   5  -1   2    9.30    1.00
   5   1   3    0.90    0.70
   5   1   3    1.10    0.60
   5   1   3    0.70    0.60
  -5   1  -3    1.20    0.70
  -5   1  -3    0.60    0.70
   5  -1   3    1.90    0.80
  -5  -1  -3   -0.10    0.90
   5  -1   3    0.90    0.50
  -5  -1  -3    0.30    1.00
   5  -1   3    1.00    0.90
  -5   1  -4    2.30    1.30
   5   1   4    1.70    0.90
  -5   1  -4    3.40    1.40
  -5  -1  -4    2.90    1.10
  -5  -1  -4    4.50    1.20
   5  -1   4    3.40    0.70
  -5   1  -5   -1.30    0.90
  -5   1  -5    0.50    1.60
   5   1   5    0.40    0.90
  -5  -1  -5   -0.40    1.50
   5  -1   5    0.00    0.60
  -5  -1  -5    1.90    1.60
  -5   1  -6    0.30    1.70
  -5   1  -6    1.70    1.50
  -5  -1  -6    1.60    1.50
  -5  -1  -6    0.60    1.40
   5   2  -7   -1.80    2.10
   5   2  -7   -0.20    2.00
  -5  -2   7   -0.10    1.60
   5  -2  -7    1.70    1.70
   5  -2  -7   -1.60    2.10
  -5   2   6   -1.40    1.50
   5   2  -6    1.10    1.70
   5   2  -6    1.50    1.80
  -5  -2   6    1.80    1.40
   5  -2  -6   -0.70    1.20
   5  -2  -6    0.10    1.70
  -5   2   5   25.60    2.60
   5   2  -5   11.70    1.70
   5   2  -5   15.30    1.90
   5  -2  -5   10.00    1.60
  -5  -2   5   14.40    2.20
   5   2  -4    2.00    1.20
   5   2  -4    0.10    1.00
  -5   2   4    0.80    1.20
  -5  -2   4    0.00    0.50
  -5  -2   4    0.50    0.80
   5  -2  -4    1.70    1.20
  -5  -2   4    3.30    1.30
   5  -2  -4    0.90    1.20
  -5   2   3   -0.30    0.70
   5   2  -3    0.10    0.80
  -5   2   3    1.00    0.90
  -5   2   3    0.40    0.50
   5   2  -3    0.60    0.90
   5   2  -3    0.60    0.90
  -5  -2   3    0.10    0.50
  -5  -2   3    0.60    0.50
   5  -2  -3   -0.20    0.90
   5  -2  -3   -0.40    0.60
   5  -2  -3   -0.50    0.80
  -5  -2   3    0.50    0.70
  -5  -2   3   -0.50    0.60
  -5  -2   3    0.60    0.80
   5   2  -2    1.00    0.70
   5   2  -2   -0.10    0.50
   5   2  -2    0.10    0.70
  -5   2   2    0.30    0.50
  -5   2   2   -0.20    0.30
   5   2  -2    0.90    0.60
  -5   2   2   -0.30    0.50
  -5  -2   2    0.00    0.50
  -5  -2   2   -0.30    0.40
   5  -2  -2    0.30    0.50
  -5  -2   2   -0.20    0.50
  -5  -2   2   -0.30    0.80
   5  -2  -2    1.40    0.70
   5  -2  -2    0.00    0.70
   5   2  -1  414.36    8.60
  -5   2   1  416.66    8.60
  -5   2   1  411.56    8.50
   5   2  -1  404.76    8.60
  -5   2   1  422.26   10.90
  -5   2   1  406.86    8.70
   5   2  -1  415.76   10.80
   5   2  -1  414.26    8.70
  -5  -2   1  416.46   10.70
   5  -2  -1  413.96    8.60
   5  -2  -1  407.16    8.70
  -5  -2   1  413.56    8.50
  -5  -2   1  413.16    8.80
  -5  -2   1  421.76    8.60
   5  -2  -1  411.16    8.50
  -5   2   0   18.60    1.20
   5   2   0   17.40    1.00
  -5   2   0   15.30    1.00
  -5   2   0   16.20    0.80
  -5   2   0   18.90    1.00
   5   2   0   16.30    0.90
   5   2   0   16.70    1.20
   5   2   0   17.20    1.00
   5  -2   0   17.20    0.90
  -5  -2   0   15.80    1.10
  -5  -2   0   17.60    0.90
  -5  -2   0   18.20    1.00
   5  -2   0   17.50    1.00
   5  -2   0   19.50    1.00
   5   2   1   17.10    1.10
   5   2   1   15.50    1.00
  -5   2  -1   15.00    1.10
  -5   2  -1   15.60    0.90
   5   2   1   14.80    1.10
   5   2   1   15.70    1.00
  -5   2  -1   14.90    1.10
  -5  -2  -1   15.50    1.00
   5  -2   1   15.30    1.10
   5  -2   1   15.60    1.00
  -5  -2  -1   15.90    1.00
  -5  -2  -1   15.60    1.20
   5  -2   1   16.80    1.00
   5  -2   1   14.80    0.90
   5   2   2    0.00    0.60
   5   2   2   -0.80    0.40
  -5   2  -2   -1.20    0.70
  -5   2  -2   -0.30    0.20
  -5   2  -2    0.10    0.70
   5   2   2   -0.80    0.50
   5  -2   2   -0.10    0.30
  -5  -2  -2   -0.20    0.80
  -5  -2  -2    1.10    0.80
   5  -2   2   -0.50    0.50
   5  -2   2   -0.40    0.70
  -5   2  -3   21.10    1.60
  -5   2  -3   26.20    1.90
   5   2   3   22.90    1.80
   5   2   3   24.90    1.60
  -5  -2  -3   23.10    1.60
  -5  -2  -3   22.60    1.90
   5  -2   3   26.70    1.60
   5  -2   3   26.40    1.20
  -5   2  -4   -1.70    1.00
  -5   2  -4   -0.40    0.80
   5   2   4    0.10    0.80
   5  -2   4   -0.20    0.40
  -5  -2  -4   -0.10    1.20
  -5  -2  -4   -0.70    1.20
  -5   2  -5    4.60    1.50
   5   2   5    3.10    1.30
  -5   2  -5    5.60    1.70
  -5  -2  -5    5.40    1.50
   5  -2   5    4.10    0.70
  -5  -2  -5    3.50    1.40
  -5   2  -6   -2.50    1.60
   5   2   6   -1.20    1.10
  -5   2  -6   -1.30    1.80
  -5  -2  -6    2.50    2.00
  -5  -2  -6   -1.40    1.70
   5   3  -7   -0.70    2.10
   5  -3  -7    4.00    1.90
  -5   3   6   26.20    2.60
   5   3  -6   25.00    2.90
   5   3  -6   29.10    3.10
   5  -3  -6   27.90    2.60
   5  -3  -6   32.40    3.20
  -5  -3   6   28.40    2.80
  -5   3   5  162.48    5.60
   5   3  -5  154.78    5.30
   5   3  -5  178.28    5.70
  -5  -3   5  178.38    6.10
   5  -3  -5  160.98    5.40
  -5  -3   5  157.38    5.80
   5  -3  -5  160.78    5.30
  -5   3   4   32.50    2.20
   5   3  -4   39.00    2.40
   5   3  -4   31.10    2.00
  -5   3   4   35.20    1.90
  -5  -3   4   35.10    2.30
  -5  -3   4   34.60    2.60
   5  -3  -4   40.60    2.40
   5  -3  -4   33.80    2.30
  -5  -3   4   33.90    1.60
   5  -3  -4   34.10    2.40
   5   3  -3    0.20    0.60
   5   3  -3    0.00    0.90
  -5   3   3    0.80    0.60
   5   3  -3    0.80    0.80
  -5   3   3    0.20    0.20
  -5   3   3    0.60    0.60
   5  -3  -3    0.80    0.90
   5  -3  -3    0.50    0.80
  -5  -3   3    0.60    0.60
  -5  -3   3   -0.50    0.50
  -5  -3   3   -0.50    0.60
   5  -3  -3    0.90    0.90
  -5  -3   3    0.30    1.00
   5   3  -2    2.00    0.60
   5   3  -2    0.90    0.60
   5   3  -2    0.90    0.70
  -5   3   2    2.10    0.60
  -5   3   2    1.00    0.60
  -5   3   2    1.80    0.50
   5   3  -2    0.70    0.50
   5  -3  -2    0.70    0.60
   5  -3  -2    1.30    0.60
  -5  -3   2    1.60    0.70
  -5  -3   2    1.10    0.70
  -5  -3   2    0.50    0.50
  -5  -3   2    1.10    0.50
   5  -3  -2    1.40    0.70
   5   3  -1    1.40    0.40
   5   3  -1    1.20    0.40
  -5   3   1    1.30    0.40
   5   3  -1    0.20    0.40
   5   3  -1    1.30    0.60
  -5   3   1    0.70    0.40
  -5   3   1    0.70    0.40
   5  -3  -1    1.30    0.50
  -5  -3   1    1.00    0.60
  -5  -3   1    1.80    0.70
   5  -3  -1    0.70    0.40
   5  -3  -1    0.50    0.50
  -5  -3   1    1.10    0.50
  -5  -3   1    1.20    0.40
   5   3   0   39.30    1.90
   5   3   0   38.50    1.40
   5   3   0   37.30    1.40
  -5   3   0   39.30    1.50
  -5   3   0   38.40    1.80
  -5   3   0   39.30    1.40
  -5   3   0   38.40    1.40
   5   3   0   38.30    1.40
  -5  -3   0   37.10    1.50
   5  -3   0   40.30    1.40
  -5  -3   0   39.10    1.50
  -5  -3   0   39.10    1.90
   5  -3   0   38.70    1.40
   5  -3   0   39.60    1.40
   5   3   1   27.40    1.20
  -5   3  -1   25.90    1.20
   5   3   1   24.00    1.20
   5   3   1   27.70    1.30
   5   3   1   25.50    1.60
  -5   3  -1   25.20    1.30
  -5   3  -1   26.40    1.20
  -5  -3  -1   28.40    1.60
   5  -3   1   25.30    1.30
  -5  -3  -1   25.20    1.30
   5  -3   1   26.80    1.20
   5  -3   1   26.60    1.30
  -5  -3  -1   26.80    1.30
  -5   3  -2   -0.10    0.20
  -5   3  -2    0.60    0.70
  -5   3  -2    0.30    0.60
   5   3   2   -0.90    0.50
   5   3   2   -0.60    0.40
   5   3   2   -0.50    0.70
   5  -3   2   -0.50    0.40
  -5  -3  -2    0.70    0.60
   5  -3   2    0.00    0.70
  -5  -3  -2   -0.50    0.70
  -5   3  -3    4.50    1.00
   5   3   3    2.20    1.00
  -5   3  -3    3.40    0.90
   5   3   3    3.90    0.80
  -5  -3  -3    4.00    1.20
  -5  -3  -3    4.10    1.20
   5  -3   3    3.40    0.40
   5  -3   3    4.70    1.00
   5   3   4    2.30    1.10
  -5   3  -4    1.10    1.00
  -5   3  -4    2.60    1.30
   5  -3   4    2.20    0.30
  -5  -3  -4    1.40    1.30
  -5  -3  -4    1.30    1.00
   5   3   5    1.40    1.30
  -5   3  -5    1.90    1.30
  -5   3  -5   -0.80    1.30
  -5  -3  -5    0.70    1.20
  -5  -3  -5    0.10    1.60
  -5   3  -6    2.00    1.40
  -5   3  -6    0.70    2.00
   5   3   6    4.20    1.60
  -5  -3  -6    2.40    2.00
  -5  -3  -6   -0.20    1.80
   5   4  -6    3.00    1.80
   5   4  -6   -0.30    1.30
  -5   4   6    0.90    1.60
  -5  -4   6    1.00    1.80
   5  -4  -6    0.90    1.30
   5  -4  -6    1.50    1.30
  -5   4   5    9.30    1.80
   5   4  -5    4.90    1.30
  -5  -4   5    6.40    1.60
   5  -4  -5    4.10    1.30
  -5  -4   5    2.70    1.20
   5   4  -4   15.60    1.60
   5   4  -4   18.30    1.90
  -5   4   4   16.70    1.40
  -5   4   4   16.40    1.80
   5  -4  -4   17.40    1.80
  -5  -4   4   16.60    1.60
   5  -4  -4   20.00    2.20
  -5  -4   4   16.40    1.90
  -5  -4   4   12.80    1.30
   5  -4  -4   16.20    1.60
   5   4  -3    0.40    0.60
  -5   4   3    0.60    0.60
  -5   4   3    0.00    0.60
   5   4  -3   -0.30    0.60
   5   4  -3    0.80    0.70
   5  -4  -3    0.40    0.90
   5  -4  -3    0.90    1.00
  -5  -4   3    0.90    0.60
  -5  -4   3    1.00    1.10
  -5  -4   3   -0.10    0.80
   5  -4  -3    1.20    0.90
  -5  -4   3    0.20    0.60
   5   4  -2   91.39    3.40
  -5   4   2   88.89    2.40
  -5   4   2   92.49    2.90
  -5   4   2   91.49    2.70
  -5   4   2   93.29    2.70
   5   4  -2   90.09    2.90
   5   4  -2   93.39    2.80
   5   4  -2   85.49    2.70
  -5  -4   2   91.09    3.10
  -5  -4   2   90.59    3.30
   5  -4  -2   93.99    2.70
   5  -4  -2   86.89    2.90
   5  -4  -2   90.29    2.80
  -5  -4   2   90.79    2.70
  -5  -4   2   88.49    2.80
   5   4  -1   28.10    1.60
  -5   4   1   28.60    1.20
   5   4  -1   31.10    1.30
   5   4  -1   32.20    1.40
  -5   4   1   28.80    1.20
   5   4  -1   29.30    1.30
  -5   4   1   32.40    1.30
   5  -4  -1   31.40    1.40
  -5  -4   1   29.40    1.60
  -5  -4   1   32.60    1.40
   5  -4  -1   31.20    1.30
   5  -4  -1   29.90    1.20
  -5  -4   1   28.60    1.50
  -5   4   0    3.90    0.60
   5   4   0    2.60    0.60
   5   4   0    3.40    0.50
  -5   4   0    2.90    0.50
   5   4   0    4.30    0.60
  -5   4   0    3.80    0.50
   5   4   0    3.70    0.50
   5  -4   0    3.10    0.60
   5  -4   0    4.10    0.50
  -5  -4   0    3.30    0.60
  -5  -4   0    3.20    0.70
   5  -4   0    3.10    0.50
  -5  -4   0    3.60    0.70
   5  -4   0    3.40    0.60
   5   4   1   10.60    0.90
  -5   4  -1   11.40    0.90
  -5   4  -1   10.90    0.90
  -5   4  -1   10.70    0.90
   5   4   1   11.50    0.90
   5   4   1   10.80    0.90
   5   4   1   11.40    1.40
   5  -4   1   10.50    0.90
   5  -4   1   12.40    0.90
  -5  -4  -1    9.60    1.00
  -5  -4  -1   12.40    1.10
  -5  -4  -1   11.80    1.10
   5  -4   1   10.70    0.80
  -5   4  -2   18.30    0.70
  -5   4  -2   18.60    1.30
   5   4   2   18.30    1.20
   5   4   2   19.20    1.30
  -5   4  -2   17.10    1.20
   5   4   2   15.50    1.70
   5  -4   2   18.90    1.10
  -5  -4  -2   14.30    1.40
  -5  -4  -2   15.20    1.40
   5  -4   2   16.40    1.30
  -5   4  -3    4.50    1.00
   5   4   3    5.10    1.20
  -5   4  -3    3.40    1.00
   5   4   3    5.00    0.90
  -5  -4  -3    4.70    1.20
   5  -4   3    4.30    1.10
  -5  -4  -3    4.60    1.00
  -5   4  -4   34.50    2.20
   5   4   4   37.70    2.80
  -5   4  -4   37.60    2.30
  -5  -4  -4   37.20    2.60
  -5  -4  -4   30.10    2.50
   5   4   5    0.60    1.10
  -5   4  -5    2.90    1.60
  -5   4  -5    0.90    1.20
  -5  -4  -5   -0.30    1.10
  -5  -4  -5    0.90    1.20
  -5   4  -6    0.80    2.00
  -5   4  -6   -0.60    1.20
   5   4   6   -0.20    1.30
  -5  -4  -6    1.20    1.80
  -5  -4  -6   -0.60    1.30
  -5   5   6    0.30    1.50
   5   5  -6    1.10    1.30
   5   5  -6    2.20    1.30
  -5  -5   6    3.60    2.00
   5  -5  -6    0.20    1.20
   5  -5  -6    1.80    1.90
  -5   5   5  116.49    4.70
   5   5  -5  122.79    4.70
   5   5  -5  127.39    4.80
   5  -5  -5  123.89    4.60
   5  -5  -5  127.39    4.90
  -5  -5   5  113.69    4.70
  -5   5   4   -0.40    1.00
  -5   5   4    0.40    0.60
   5   5  -4    0.30    1.10
   5   5  -4   -0.70    1.00
  -5  -5   4    1.70    1.40
  -5  -5   4    0.90    1.10
   5  -5  -4    1.70    1.30
  -5  -5   4    0.40    0.90
   5  -5  -4    0.20    0.90
   5  -5  -4   -0.60    0.70
  -5  -5   4   -0.10    0.70
  -5   5   3   38.60    1.80
   5   5  -3   38.40    1.90
   5   5  -3   42.40    2.10
   5   5  -3   39.50    2.30
  -5   5   3   34.80    2.00
   5  -5  -3   42.10    2.10
  -5  -5   3   37.00    2.00
   5  -5  -3   38.30    2.10
  -5  -5   3   39.50    2.20
   5  -5  -3   40.90    2.00
  -5  -5   3   43.60    2.40
  -5  -5   3   35.90    1.90
   5   5  -2    2.10    0.70
  -5   5   2    0.90    0.70
  -5   5   2    1.10    0.50
   5   5  -2    1.60    0.70
   5   5  -2    1.40    0.70
  -5   5   2    1.80    0.50
  -5   5   2    0.90    0.60
   5   5  -2    1.60    0.60
  -5  -5   2    2.60    0.90
  -5  -5   2    1.40    0.60
   5  -5  -2    2.40    0.80
  -5  -5   2    1.60    0.60
   5  -5  -2    1.30    0.70
  -5  -5   2    0.70    0.50
   5  -5  -2    1.60    0.60
   5   5  -1    7.30    0.80
  -5   5   1    5.80    0.70
  -5   5   1    7.40    0.60
   5   5  -1    6.20    1.00
   5   5  -1    8.30    0.90
   5   5  -1    7.20    0.80
  -5   5   1    7.60    0.60
  -5  -5   1    8.00    1.00
   5  -5  -1    7.80    0.80
   5  -5  -1    7.40    0.80
   5  -5  -1    7.50    0.70
  -5  -5   1    8.90    1.00
   5  -5  -1    8.10    0.80
  -5  -5   1    7.60    0.80
  -5   5   0    0.40    0.40
  -5   5   0    0.80    0.40
   5   5   0    0.90    0.40
  -5   5   0    0.50    0.40
   5   5   0    0.80    0.40
   5   5   0   -0.20    0.40
   5   5   0    0.20    0.40
  -5  -5   0    0.70    0.60
   5  -5   0    1.50    0.50
   5  -5   0    0.60    0.40
   5  -5   0   -0.10    0.50
  -5  -5   0    0.30    0.50
  -5  -5   0    0.70    0.50
   5  -5   0    1.00    0.40
   5   5   1   25.00    1.90
  -5   5  -1   21.50    1.10
  -5   5  -1   22.00    1.30
  -5   5  -1   24.30    1.30
   5   5   1   23.70    1.20
   5   5   1   22.80    1.20
   5   5   1   21.80    1.20
   5  -5   1   22.30    1.20
   5  -5   1   21.60    1.20
   5  -5   1   23.00    1.10
  -5  -5  -1   23.20    1.30
  -5  -5  -1   22.50    1.30
  -5   5  -2   10.50    1.10
  -5   5  -2   11.20    0.60
   5   5   2   11.90    1.20
   5   5   2    8.50    1.20
   5   5   2   11.90    1.10
   5   5   2   11.10    1.00
  -5   5  -2    9.00    0.90
   5  -5   2   10.30    1.00
   5  -5   2   12.10    1.20
  -5  -5  -2   11.70    1.30
  -5  -5  -2   10.80    1.20
   5   5   3    0.50    0.60
  -5   5  -3    0.30    0.60
  -5   5  -3    1.10    0.70
   5   5   3   -0.20    0.70
   5  -5   3    0.30    0.70
  -5  -5  -3    0.90    1.00
  -5  -5  -3   -0.10    1.00
   5   5   4    0.90    1.20
  -5   5  -4    1.30    1.00
  -5   5  -4    1.60    1.20
  -5  -5  -4    0.60    1.00
  -5  -5  -4    2.70    1.50
   5  -5   4    1.40    1.00
  -5   5  -5    3.80    1.30
   5   5   5    1.20    1.30
  -5   5  -5    3.70    1.40
  -5  -5  -5    2.00    1.30
  -5  -5  -5    3.00    1.70
  -5   5  -6    1.20    2.10
   5   5   6    1.80    1.60
  -5   5  -6   -0.40    1.70
  -5  -5  -6    3.00    1.60
  -5  -5  -6    2.80    1.60
   5   6  -6    0.90    1.60
   5   6  -6   -0.40    1.70
  -5  -6   6    1.60    1.50
   5  -6  -6   -0.90    1.60
   5  -6  -6    2.20    1.90
  -5   6   5    4.40    1.50
   5   6  -5    5.20    1.30
   5   6  -5    8.00    1.80
   5  -6  -5    6.30    1.80
   5  -6  -5    6.90    1.60
  -5  -6   5    9.90    2.10
  -5   6   4    2.10    0.90
  -5   6   4    1.80    0.90
   5   6  -4    2.70    1.30
   5   6  -4    2.20    1.10
  -5  -6   4    1.70    1.20
   5  -6  -4    0.40    1.20
   5  -6  -4    0.90    1.10
  -5  -6   4    1.90    0.90
   5  -6  -4    1.60    1.00
  -5  -6   4    2.10    1.20
  -5  -6   4    2.80    1.10
  -5   6   3    5.20    1.00
   5   6  -3    4.20    1.00
   5   6  -3    5.20    1.10
   5   6  -3    4.60    1.10
  -5   6   3    3.30    0.80
  -5  -6   3    4.80    1.10
   5  -6  -3    4.00    1.10
  -5  -6   3    4.60    0.90
   5  -6  -3    4.70    1.10
   5  -6  -3    3.00    0.90
  -5  -6   3    4.00    0.90
  -5  -6   3    2.80    1.00
   5   6  -2    0.70    0.60
   5   6  -2    1.00    0.60
  -5   6   2    1.10    0.60
   5   6  -2    1.50    0.70
   5   6  -2    0.60    0.70
  -5   6   2   -0.10    0.50
  -5   6   2    1.20    0.50
   5  -6  -2    0.80    0.70
   5  -6  -2    0.30    0.60
  -5  -6   2    2.30    0.90
  -5  -6   2   -0.10    0.80
  -5  -6   2    1.00    0.70
   5  -6  -2    0.10    0.50
  -5  -6   2    0.30    0.60
  -5  -6   2    0.20    0.50
   5   6  -1  103.59    2.80
   5   6  -1   99.99    3.70
   5   6  -1  102.39    2.90
  -5   6   1  105.49    2.60
  -5   6   1  104.89    2.80
   5   6  -1  103.59    2.80
  -5   6   1  100.49    2.60
  -5  -6   1  103.89    2.80
   5  -6  -1  103.29    2.70
   5  -6  -1  103.49    2.60
   5  -6  -1   99.29    2.70
  -5  -6   1  106.79    3.10
   5  -6  -1   91.89    2.50
  -5  -6   1   99.29    3.70
   5   6   0   35.50    1.40
  -5   6   0   37.50    1.30
   5   6   0   35.30    1.50
  -5   6   0   38.80    1.40
  -5   6   0   39.10    1.30
   5   6   0   36.20    2.10
   5   6   0   35.90    1.50
   5  -6   0   37.50    1.40
   5  -6   0   38.00    1.30
  -5  -6   0   36.90    1.60
  -5  -6   0   34.90    2.10
   5  -6   0   38.00    1.20
  -5  -6   0   38.30    1.50
  -5   6  -1    1.80    0.60
   5   6   1    1.00    0.90
   5   6   1    1.20    0.50
   5   6   1    2.50    0.60
  -5   6  -1    1.90    0.60
   5   6   1    2.00    0.60
  -5  -6  -1    1.70    0.60
   5  -6   1    1.70    0.60
  -5  -6  -1    1.80    0.80
   5  -6   1    2.00    0.50
   5  -6   1    1.90    0.70
   5   6   2    0.30    0.90
  -5   6  -2    0.70    0.60
  -5   6  -2    0.70    0.30
   5   6   2   -0.10    0.60
   5   6   2   -0.30    0.50
   5   6   2   -0.70    0.50
  -5   6  -2    1.90    0.70
  -5  -6  -2   -0.40    0.80
   5  -6   2    0.20    0.80
   5  -6   2    0.30    0.60
  -5  -6  -2    1.00    0.90
   5   6   3   28.20    1.80
  -5   6  -3   28.70    1.90
  -5   6  -3   27.60    1.90
   5   6   3   30.20    2.40
  -5  -6  -3   30.20    2.10
   5  -6   3   29.90    1.90
  -5  -6  -3   29.60    2.00
  -5   6  -4    0.10    0.80
   5   6   4    0.20    1.30
  -5   6  -4    0.00    0.90
  -5  -6  -4    1.00    1.30
   5  -6   4   -0.50    0.90
  -5  -6  -4    1.10    1.40
  -5  -6  -4   -0.60    1.30
  -5   6  -5    3.90    1.40
  -5   6  -5    3.20    1.50
   5   6   5    2.40    1.60
  -5  -6  -5    1.00    1.70
  -5  -6  -5    1.80    1.70
  -5   6  -6   -0.10    1.70
   5   6   6   -0.20    1.60
  -5   6  -6    4.50    2.10
  -5  -6  -6   -0.60    1.40
  -5  -6  -6    0.70    1.90
   5   7  -6   20.00    2.80
   5   7  -6   17.00    2.30
  -5  -7   6   18.60    3.00
   5  -7  -6   16.40    2.70
   5   7  -5   29.30    2.40
  -5   7   5   43.30    2.90
   5   7  -5   44.60    2.90
  -5  -7   5   43.50    3.30
   5  -7  -5   34.00    2.60
   5  -7  -5   36.70    3.00
  -5   7   4   20.60    2.00
   5   7  -4   22.60    2.10
   5   7  -4   21.10    1.70
  -5   7   4   25.90    1.80
   5   7  -4   22.60    1.80
   5  -7  -4   20.50    2.20
   5  -7  -4   26.70    2.20
  -5  -7   4   24.20    2.00
  -5  -7   4   23.90    2.50
   5  -7  -4   23.20    1.90
  -5  -7   4   22.90    2.00
   5   7  -3    4.50    1.10
  -5   7   3    5.20    0.90
   5   7  -3    5.30    1.10
  -5   7   3    4.20    1.00
   5   7  -3    4.60    1.10
  -5  -7   3    4.20    0.90
  -5  -7   3    4.10    1.10
   5  -7  -3    3.80    0.90
  -5  -7   3    5.10    1.30
   5  -7  -3    3.50    1.10
   5  -7  -3    5.10    1.10
  -5  -7   3    4.80    1.10
  -5   7   2    7.40    0.80
   5   7  -2    9.60    1.10
   5   7  -2    8.50    1.00
  -5   7   2    9.40    1.00
   5   7  -2    9.10    1.10
  -5   7   2    8.10    0.80
   5   7  -2    7.60    1.10
   5  -7  -2    9.50    1.10
   5  -7  -2    7.10    1.10
  -5  -7   2    9.20    1.10
   5  -7  -2    9.00    0.90
  -5  -7   2    6.40    1.10
  -5  -7   2    9.30    1.00
  -5  -7   2    7.70    1.10
  -5  -7   2    9.80    1.30
  -5   7   1    2.60    0.50
   5   7  -1    1.60    0.50
   5   7  -1    2.00    0.80
   5   7  -1    1.90    0.60
   5   7  -1    2.10    0.60
  -5   7   1    2.30    0.50
  -5   7   1    2.30    0.50
   5  -7  -1    2.10    0.60
   5  -7  -1    2.40    0.60
  -5  -7   1    2.50    0.80
  -5  -7   1    3.60    0.90
   5  -7  -1    1.30    0.40
   5  -7  -1    3.00    0.50
  -5  -7   1    3.00    0.70
   5   7   0    1.10    0.50
   5   7   0    1.80    0.50
   5   7   0    0.90    0.40
  -5   7   0    0.90    0.40
   5   7   0    0.90    0.60
  -5  -7   0    1.10    0.50
   5  -7   0    1.30    0.50
  -5  -7   0    0.50    0.50
  -5  -7   0    0.70    0.70
   5  -7   0    0.00    0.20
   5  -7   0    0.60    0.30
   5  -7   0    0.60    0.30
   5   7   1   14.70    1.00
   5   7   1   14.70    1.00
  -5   7  -1   15.00    1.00
  -5   7  -1   13.00    1.00
   5   7   1   15.40    1.00
   5   7   1   14.10    1.60
   5  -7   1   16.30    1.00
  -5  -7  -1   13.30    1.10
  -5  -7  -1   15.00    1.30
   5  -7   1   15.40    1.10
   5  -7   1   16.10    0.90
  -5   7  -2    0.90    0.80
   5   7   2    0.10    0.50
   5   7   2    0.20    0.60
  -5   7  -2    0.60    0.60
  -5   7  -2    0.00    0.40
  -5   7  -2    0.00    0.50
   5   7   2   -0.40    0.90
  -5  -7  -2   -0.30    0.80
  -5  -7  -2    0.80    0.70
   5  -7   2    0.40    0.60
   5  -7   2    0.60    0.80
  -5   7  -3    4.10    1.10
   5   7   3    3.30    1.10
  -5   7  -3    2.80    1.00
   5   7   3    1.90    0.80
  -5  -7  -3    3.10    1.20
  -5  -7  -3    3.40    1.20
   5  -7   3    2.10    1.00
  -5  -7  -3    1.70    1.00
  -5   7  -4    0.20    1.10
  -5   7  -4    0.60    1.20
   5   7   4    0.20    0.90
   5   7   4    0.30    1.30
  -5  -7  -4   -1.10    1.20
  -5  -7  -4    0.70    1.30
  -5  -7  -4   -1.40    0.80
   5  -7   4   -0.40    1.20
  -5   7  -5    2.60    1.60
   5   7   5    1.10    1.50
  -5   7  -5    1.40    1.40
  -5  -7  -5    0.70    1.60
  -5  -7  -5   -1.00    1.60
   5   7   6    3.50    2.00
  -5   7  -6    2.20    1.50
  -5   7  -6    3.00    1.90
  -5  -7  -6    2.10    2.00
   5   8  -6    1.00    1.30
   5  -8  -6    2.20    2.00
  -5  -8   6    5.70    2.20
  -5   8   5    0.00    1.20
   5   8  -5    1.40    1.30
   5   8  -5    3.00    1.60
   5  -8  -5   -1.10    1.30
  -5  -8   5    2.30    1.40
   5  -8  -5    2.80    1.30
  -5   8   4   14.60    1.60
   5   8  -4   11.20    1.60
   5   8  -4   10.00    1.50
   5   8  -4   12.10    1.70
  -5   8   4   12.50    1.60
  -5  -8   4   15.80    1.90
   5  -8  -4   13.20    1.60
   5  -8  -4   13.60    1.70
   5  -8  -4   13.10    1.80
  -5  -8   4   15.40    2.20
  -5  -8   4   11.20    1.40
  -5  -8   4   12.50    1.70
  -5   8   3    0.70    0.70
  -5   8   3    0.80    0.60
   5   8  -3   -0.80    0.70
   5   8  -3   -0.90    0.80
   5   8  -3    0.40    0.80
   5  -8  -3    0.70    0.90
  -5  -8   3    2.20    1.20
   5  -8  -3   -0.30    0.70
  -5  -8   3    1.20    1.20
   5  -8  -3    0.90    1.10
  -5  -8   3    0.50    0.80
  -5  -8   3    0.30    0.90
  -5   8   2    7.30    0.90
  -5   8   2    8.00    0.90
   5   8  -2    6.90    1.20
  -5   8   2    6.70    0.80
   5   8  -2    7.70    1.00
   5   8  -2    7.30    1.00
   5  -8  -2    7.10    1.00
  -5  -8   2    7.80    1.10
   5  -8  -2    6.60    1.00
  -5  -8   2    5.80    1.00
  -5  -8   2    6.20    1.10
   5  -8  -2    5.10    0.70
  -5  -8   2    5.50    1.20
   5   8  -1   28.90    1.40
  -5   8   1   28.80    1.20
   5   8  -1   28.40    1.30
   5   8  -1   26.10    1.30
   5   8  -1   28.60    2.10
  -5   8   1   28.60    1.10
  -5   8   1   26.70    1.10
  -5  -8   1   28.00    2.00
   5  -8  -1   27.50    1.00
  -5  -8   1   27.10    1.40
  -5  -8   1   30.20    2.10
   5  -8  -1   27.50    1.20
  -5  -8   1   27.90    1.60
   5  -8  -1   26.20    0.90
   5   8   0    2.40    0.80
   5   8   0    3.10    0.60
   5   8   0    3.50    0.60
  -5   8   0    3.10    0.50
   5   8   0    3.00    0.60
   5  -8   0    3.00    0.30
   5  -8   0    2.70    0.60
   5  -8   0    2.00    0.30
  -5  -8   0    2.70    0.80
   5  -8   0    3.00    0.60
  -5  -8   0    2.00    0.60
  -5   8  -1    1.10    0.50
   5   8   1   -0.10    0.50
   5   8   1    0.10    0.70
   5   8   1    0.40    0.50
   5   8   1    1.20    0.60
  -5   8  -1   -0.10    0.50
   5  -8   1   -0.10    0.60
   5  -8   1    0.30    0.40
   5  -8   1    0.40    0.50
  -5  -8  -1    0.10    0.70
   5   8   2   42.90    1.90
  -5   8  -2   42.70    2.00
   5   8   2   44.30    3.10
  -5   8  -2   49.99    2.00
   5   8   2   43.20    1.90
   5  -8   2   43.30    1.70
   5  -8   2   44.10    2.00
  -5  -8  -2   45.20    2.10
  -5  -8  -2   45.80    2.00
   5  -8   2   41.70    1.90
  -5   8  -3    1.80    1.00
   5   8   3    0.60    1.00
   5   8   3   -0.10    0.80
  -5   8  -3    1.00    0.80
   5   8   3    2.30    0.90
  -5  -8  -3    0.90    1.10
  -5  -8  -3    2.20    1.20
   5  -8   3    1.90    1.00
  -5  -8  -3    1.90    1.00
  -5   8  -4   20.30    2.10
  -5   8  -4   23.20    2.00
   5   8   4   19.30    2.60
  -5  -8  -4   24.50    2.10
  -5  -8  -4   21.60    2.20
   5   8   5    1.20    1.30
  -5   8  -5    1.30    1.50
  -5   8  -5    2.20    1.40
  -5  -8  -5   -0.40    1.60
  -5  -8  -5    1.80    1.60
   5   8   6    1.50    1.90
  -5   8  -6    1.40    1.90
  -5  -8  -6    0.50    2.10
   5   9  -6    0.80    1.80
  -5  -9   6    0.80    1.90
   5  -9  -6    1.80    1.90
   5   9  -5   10.10    1.90
   5   9  -5   15.90    2.00
  -5  -9   5   12.50    2.30
   5  -9  -5   15.20    2.20
   5   9  -4    1.20    1.00
  -5   9   4    0.10    1.00
   5   9  -4    2.50    1.20
   5   9  -4    1.50    1.00
   5  -9  -4    3.80    1.30
   5  -9  -4    0.90    1.10
  -5  -9   4    5.20    1.50
  -5  -9   4    1.40    1.50
  -5   9   3   16.30    1.30
  -5   9   3   14.20    1.50
   5   9  -3   16.60    2.00
   5   9  -3   13.50    1.50
   5   9  -3   16.10    1.50
  -5  -9   3   16.60    1.90
   5  -9  -3   16.20    1.40
  -5  -9   3   16.70    1.80
   5  -9  -3   15.70    1.60
   5  -9  -3   16.60    1.70
  -5  -9   3   15.90    1.50
  -5  -9   3   14.80    2.00
   5   9  -2    0.30    0.60
  -5   9   2    0.70    0.50
  -5   9   2    0.80    0.50
   5   9  -2    0.00    0.80
  -5   9   2    0.90    0.50
   5   9  -2    0.40    0.50
   5  -9  -2    0.90    0.80
  -5  -9   2    1.10    0.70
  -5  -9   2    2.50    1.30
  -5  -9   2    0.60    1.00
  -5  -9   2    0.30    0.80
   5  -9  -2    0.50    0.50
   5  -9  -2    1.00    0.70
   5   9  -1    1.60    0.90
   5   9  -1    0.80    0.50
   5   9  -1    1.20    0.60
   5   9  -1    1.70    0.60
  -5   9   1    0.90    0.40
  -5   9   1    0.80    0.40
  -5  -9   1    0.70    0.60
   5  -9  -1    2.50    0.60
  -5  -9   1    1.20    0.90
  -5  -9   1    1.70    0.80
   5  -9  -1    1.30    0.50
  -5   9   0    1.70    0.40
   5   9   0    1.90    0.60
   5   9   0    1.60    0.50
   5   9   0    1.50    0.50
   5   9   0    1.00    0.50
   5   9   0    0.10    0.70
   5  -9   0    1.10    0.40
  -5  -9   0    0.60    0.60
   5  -9   0    1.50    0.40
  -5  -9   0    0.30    0.70
  -5   9  -1    5.70    0.80
  -5   9  -1    6.40    0.70
   5   9   1    5.40    0.80
   5   9   1    5.10    0.70
   5   9   1    3.90    1.10
   5   9   1    4.50    0.70
   5  -9   1    4.90    0.50
  -5  -9  -1    5.70    1.00
   5  -9   1    5.10    0.50
   5  -9   1    5.00    0.70
   5   9   2    5.50    0.90
   5   9   2    4.60    0.80
   5   9   2    3.30    1.50
  -5   9  -2    5.10    0.90
  -5   9  -2    4.90    0.90
  -5  -9  -2    4.20    0.90
  -5  -9  -2    5.10    1.00
   5  -9   2    4.50    0.90
   5  -9   2    3.20    0.90
   5   9   3    0.80    1.00
  -5   9  -3    1.80    0.90
   5   9   3    1.50    1.10
   5   9   3    3.20    0.90
  -5   9  -3    3.00    1.20
   5  -9   3    2.30    1.00
  -5  -9  -3    1.20    1.10
  -5  -9  -3    3.60    1.30
  -5  -9  -3    4.60    1.30
  -5   9  -4    0.90    1.20
   5   9   4    0.60    1.60
  -5   9  -4    1.60    1.10
  -5  -9  -4   -0.80    1.30
  -5  -9  -4   -0.50    1.30
   5   9   5    2.70    1.50
  -5   9  -5    5.70    1.80
  -5  -9  -5    3.50    1.80
   5  10  -5    0.40    1.40
   5 -10  -5   -1.50    1.60
  -5 -10   5   -1.10    1.50
   5  10  -4    0.70    1.10
   5  10  -4   -1.90    0.80
   5  10  -4   -0.20    0.90
  -5 -10   4    0.90    1.30
   5 -10  -4    0.90    1.20
  -5 -10   4    0.90    1.40
  -5  10   3   11.30    1.10
   5  10  -3   12.90    1.40
   5  10  -3   11.40    1.50
   5  10  -3   12.40    1.40
   5 -10  -3   10.90    1.40
  -5 -10   3   10.90    1.70
  -5 -10   3   12.70    1.50
  -5 -10   3   12.80    2.00
   5 -10  -3   12.00    1.40
   5 -10  -3   10.40    1.10
   5  10  -2   -0.30    0.80
   5  10  -2    1.50    0.80
  -5  10   2    0.20    0.50
  -5  10   2    1.00    0.50
   5  10  -2    0.30    0.50
  -5 -10   2   -0.70    1.20
  -5 -10   2    0.20    0.90
  -5 -10   2    0.30    0.70
   5 -10  -2    0.00    0.40
   5 -10  -2    0.60    0.70
   5 -10  -2   -0.50    0.40
   5 -10  -2    0.30    0.40
   5  10  -1   10.70    1.00
   5  10  -1   12.30    0.90
   5  10  -1    8.90    0.90
  -5  10   1   11.70    0.70
   5  10  -1   10.60    1.50
  -5  10   1   11.10    0.60
   5 -10  -1   12.20    0.80
  -5 -10   1   12.40    1.20
  -5 -10   1    9.80    1.00
  -5 -10   1   12.40    1.90
   5 -10  -1   11.00    0.70
   5  10   0    8.70    0.80
   5  10   0    8.20    1.50
   5  10   0    8.50    0.90
   5  10   0    7.80    0.70
  -5  10   0    7.30    0.40
   5  10   0    8.70    0.90
  -5 -10   0    8.20    1.50
   5 -10   0    7.60    0.50
   5 -10   0    7.60    0.50
  -5 -10   0    8.00    1.00
  -5  10  -1   -0.40    0.40
  -5  10  -1    0.50    0.40
  -5  10  -1    0.00    0.50
   5  10   1    0.30    0.50
   5  10   1    0.10    0.50
   5  10   1   -0.10    0.80
   5 -10   1    1.00    0.50
   5 -10   1    1.00    0.50
  -5 -10  -1    0.10    0.80
  -5  10  -2    3.00    0.80
  -5  10  -2    2.00    0.60
   5  10   2    1.20    0.70
   5  10   2    1.30    1.10
   5  10   2    3.20    0.80
  -5  10  -2    2.00    0.70
  -5 -10  -2    3.00    1.10
   5 -10   2    2.00    0.80
  -5 -10  -2    3.80    0.90
   5 -10   2    2.00    0.90
   5  10   3   24.70    1.80
   5  10   3   27.80    3.30
  -5  10  -3   24.10    1.80
  -5  10  -3   26.80    2.00
  -5 -10  -3   22.90    1.90
  -5 -10  -3   28.50    2.20
   5  10   4    1.40    1.20
  -5  10  -4    1.70    1.20
  -5 -10  -4   -1.00    1.30
   5  10   5    0.00    1.90
  -5  10  -5    0.90    1.40
  -5 -10  -5    1.10    1.70
   5  11  -5    0.10    1.40
  -5 -11   5   -1.90    1.60
   5 -11  -5   -0.20    1.50
   5  11  -4    2.60    1.30
   5  11  -4   -0.20    1.10
  -5 -11   4    0.70    1.50
  -5 -11   4    1.90    1.40
   5 -11  -4    5.30    1.50
   5  11  -3   -0.70    1.00
   5  11  -3    0.60    0.80
  -5 -11   3   -0.70    1.20
   5 -11  -3   -0.20    1.00
  -5 -11   3    0.90    1.10
   5  11  -2    2.40    0.80
   5  11  -2    3.00    0.80
  -5  11   2    1.40    0.60
   5  11  -2    0.60    0.90
   5 -11  -2    3.20    0.80
   5 -11  -2    1.70    0.70
  -5 -11   2    0.20    1.10
  -5 -11   2    2.00    1.00
  -5 -11   2    2.60    0.80
   5  11  -1    1.50    0.60
   5  11  -1   -0.20    1.00
   5  11  -1    1.50    0.60
   5  11  -1    1.10    0.60
   5 -11  -1    0.90    0.30
  -5 -11   1    0.00    0.40
   5 -11  -1    0.80    0.20
  -5 -11   1    1.20    1.20
  -5 -11   1    0.30    0.80
   5  11   0    1.50    0.50
   5  11   0    1.90    0.60
   5  11   0    2.10    0.60
   5  11   0    1.30    0.50
   5  11   0    1.10    1.20
  -5 -11   0    1.60    0.70
  -5 -11   0    1.70    1.10
  -5  11  -1    6.80    0.80
   5  11   1    6.10    0.70
  -5  11  -1    6.30    0.60
  -5  11  -1    8.20    0.60
   5  11   1    3.50    1.50
   5  11   1    8.10    0.90
  -5 -11  -1    8.60    1.80
   5 -11   1    7.40    0.70
   5 -11   1    7.80    0.70
  -5 -11  -1    7.40    1.00
   5  11   2    0.70    0.60
  -5  11  -2    0.20    0.50
  -5  11  -2   -0.30    0.70
   5  11   2    0.70    1.00
  -5  11  -2   -0.60    0.50
   5 -11   2    0.20    0.40
  -5 -11  -2    2.00    0.90
   5 -11   2    0.40    0.40
  -5 -11  -2    1.10    1.30
  -5 -11  -2    1.10    0.90
   5 -11   2    0.80    0.80
  -5  11  -3    0.50    0.80
   5  11   3    0.90    1.20
   5 -11   3   -0.50    1.00
  -5 -11  -3   -0.70    1.20
  -5 -11  -3    1.50    1.30
  -5  11  -4    0.20    1.10
   5  11   4    3.00    2.00
  -5 -11  -4    2.50    1.70
  -5 -11  -4    1.10    1.40
   5  11   5    1.50    2.20
  -5  11  -5   -0.70    1.30
  -5 -11  -5    0.10    2.00
   5  12  -5   -0.80    1.40
   5 -12  -5    0.60    1.70
   5  12  -4    5.40    1.50
   5 -12  -4    6.10    1.50
  -5 -12   4    4.90    1.80
  -5 -12   4    7.30    2.00
   5  12  -3   -1.00    1.00
   5  12  -3    0.60    0.90
  -5 -12   3   -0.40    1.10
  -5 -12   3    0.40    1.10
   5 -12  -3   -0.70    0.90
   5  12  -2    0.50    1.00
   5  12  -2    1.00    0.70
   5 -12  -2    1.30    0.60
  -5 -12   2    0.80    1.10
  -5 -12   2   -0.90    0.80
   5 -12  -2    0.80    0.60
   5  12  -1    8.00    0.90
   5  12  -1    7.70    0.90
   5  12  -1    7.90    1.60
  -5 -12   1    8.50    1.90
  -5 -12   1    7.80    1.00
  -5 -12   1    6.40    0.80
   5  12   0    2.30    0.60
   5  12   0    1.80    0.50
   5  12   0    2.20    1.10
   5  12   0    2.30    0.50
   5  12   0    1.70    0.60
  -5 -12   0    3.20    0.70
  -5 -12   0    0.70    1.50
  -5  12  -1    2.70    0.60
   5  12   1    1.50    1.40
   5 -12   1    2.00    0.20
  -5 -12  -1    2.20    0.80
  -5 -12  -1    0.80    1.40
   5 -12   1    1.90    0.30
   5  12   2   20.20    2.70
  -5  12  -2   25.80    1.60
  -5  12  -2   24.70    1.80
   5 -12   2   21.90    1.40
  -5 -12  -2   27.60    1.80
  -5 -12  -2   25.50    2.70
  -5  12  -3    1.20    1.00
   5  12   3    0.50    1.70
  -5 -12  -3    0.50    1.20
  -5 -12  -3   -1.40    1.20
   5 -12   3    2.20    1.10
   5  12   4    8.70    2.10
  -5  12  -4    8.90    1.60
  -5 -12  -4    8.40    2.00
  -5 -12  -4    7.40    2.00
   5  13  -4   -0.90    1.00
   5 -13  -4   -0.90    1.20
  -5 -13   4    0.70    1.20
   5  13  -3    1.30    1.10
   5  13  -3    1.30    0.90
  -5 -13   3    1.00    1.20
   5 -13  -3    0.90    0.90
  -5 -13   3    0.50    1.50
   5  13  -2    0.40    1.00
   5  13  -2    0.40    0.70
  -5 -13   2   -0.20    1.20
  -5 -13   2   -1.70    0.80
   5 -13  -2    0.00    0.30
   5  13  -1    2.80    0.70
   5  13  -1    2.40    1.30
  -5 -13   1    2.60    1.70
  -5 -13   1    4.30    0.80
   5  13   0    0.00    0.80
   5  13   0    0.00    0.50
  -5 -13   0    0.50    1.10
  -5 -13   0   -0.10    0.50
   5  13   1   -0.30    1.00
  -5 -13  -1   -0.10    0.60
  -5 -13  -1   -2.10    0.90
  -5  13  -2    2.20    0.90
  -5  13  -2    2.60    0.80
   5  13   2    2.30    1.40
  -5 -13  -2    2.60    1.00
   5 -13   2    2.20    0.70
  -5 -13  -2    2.70    1.70
  -5  13  -3    1.70    1.10
   5  13   3    1.60    1.40
  -5 -13  -3    1.90    1.60
  -5 -13  -3    1.80    1.40
   5 -13   3   -0.50    1.00
   5  13   4    1.50    2.20
  -5  13  -4   -0.60    1.30
  -5 -13  -4    1.80    1.70
   5 -13   4   -1.70    1.30
  -5 -13  -4    1.60    1.50
   5  14  -4    1.40    1.30
   5 -14  -4    0.40    1.20
  -5 -14   4   -2.30    1.60
   5  14  -3    6.60    1.20
   5  14  -3    5.60    1.60
   5 -14  -3    8.10    1.00
  -5 -14   3    7.60    2.30
   5  14  -2   -0.90    1.20
   5  14  -2   -0.50    0.70
  -5 -14   2   -0.20    1.20
  -5 -14   2    0.00    0.90
   5  14  -1    1.60    0.60
   5  14  -1    1.60    1.30
  -5 -14   1    0.80    1.30
   5  14   0   -0.30    1.20
   5  14   0   -0.20    0.50
  -5 -14   0   -0.70    1.50
  -5  14  -1    0.30    0.80
   5  14   1    1.90    1.60
  -5 -14  -1    0.60    0.50
  -5 -14  -1    1.60    1.70
  -5  14  -2    2.50    0.80
   5  14   2    2.60    1.80
  -5 -14  -2    2.20    0.90
  -5 -14  -2    1.70    1.30
   5  14   3    9.30    2.60
  -5  14  -3    9.70    1.40
  -5 -14  -3   10.00    1.60
  -5 -14  -3    6.20    2.00
   5 -14   3   10.20    1.30
   5  15  -3   -0.30    1.00
  -5 -15   3    2.10    2.00
   5  15  -2    0.80    1.30
   5  15  -2   -0.30    0.70
  -5 -15   2   -1.50    1.20
   5  15  -1   -0.10    1.20
   5  15  -1   -1.00    0.40
  -5 -15   1    1.10    1.40
   5  15   0    3.20    1.30
   5  15   0    0.80    0.50
  -5 -15   0    2.10    1.90
   5  15   1    4.30    1.60
   5  15   1    4.30    0.70
  -5  15  -1    6.10    1.40
  -5 -15  -1    3.90    1.60
   5  15   2   -0.50    1.70
  -5 -15  -2    0.80    1.80
   5  15   3    0.10    1.50
  -5  15  -3    3.30    1.10
  -5 -15  -3    1.50    1.60
   5  16  -2    1.20    1.30
  -5 -16   2    2.50    1.60
   5  16  -1    1.60    1.40
  -5 -16   1   -0.30    1.80
   5  16   0    1.50    1.60
  -5 -16   0    0.50    1.40
   5  16   1    4.50    1.90
  -5  16  -1    2.80    1.30
  -5 -16  -1    0.60    2.00
   5  16   2    4.60    1.90
  -5 -16  -2    4.40    1.80
   6   0  -7    0.20    2.20
  -6   0   7    2.00    1.70
   6   0  -7   -1.50    1.50
   6   0  -6   28.40    2.70
   6   0  -6   22.10    2.60
  -6   0   6   23.20    3.00
  -6   0   5    1.60    1.20
   6   0  -5    4.80    1.60
   6   0  -5    2.20    1.20
   6   0  -4   16.00    1.60
  -6   0   4   16.10    0.70
   6   0  -4   18.50    1.70
  -6   0   4   18.80    2.10
  -6   0   3    1.40    0.80
  -6   0   3    1.50    0.70
   6   0  -3    1.70    0.90
  -6   0   3    0.30    0.70
  -6   0   3    0.80    0.70
   6   0  -3    0.70    0.70
   6   0  -3    0.70    0.70
   6   0  -2   22.20    1.40
   6   0  -2   25.50    1.50
  -6   0   2   23.90    1.40
  -6   0   2   22.20    1.30
  -6   0   2   21.20    1.40
   6   0  -2   25.70    1.60
  -6   0   2   20.80    1.70
  -6   0   1   -0.80    0.30
  -6   0   1    0.10    0.30
   6   0  -1   -0.40    0.40
   6   0  -1    0.10    0.40
  -6   0   1    0.30    0.40
   6   0  -1   -0.10    0.40
  -6   0   1   -0.20    0.60
   6   0  -1   -0.60    0.40
  -6   0   0  496.35   10.20
  -6   0   0  491.05   12.50
   6   0   0  490.45   10.20
   6   0   0  497.15   10.20
   6   0   0  490.45   12.60
  -6   0   0  479.65   10.20
   6   0   0  497.85   10.10
  -6   0   0  488.35   10.10
  -6   0  -1    0.00    0.30
  -6   0  -1   -0.60    0.40
  -6   0  -1    0.90    0.70
   6   0   1    0.60    0.50
   6   0   1   -0.60    0.40
   6   0   1    0.00    0.40
   6   0   1    0.30    0.60
   6   0   2   99.89    3.30
   6   0   2   95.39    3.10
  -6   0  -2   99.39    3.20
  -6   0  -2  100.29    3.30
  -6   0  -2   99.89    3.30
   6   0   2  102.39    3.10
  -6   0  -3   -0.50    0.90
   6   0   3    0.20    0.60
  -6   0  -3   -0.10    0.80
   6   0   3   -0.40    0.50
   6   0   4    8.00    1.10
  -6   0  -4    6.30    1.30
  -6   0  -4    8.90    1.70
  -6   0  -5    0.80    1.50
  -6   0  -5   -1.10    1.00
   6   0   5    0.90    0.80
  -6   0  -6   -1.60    1.60
  -6   0  -6   -1.40    1.30
   6   1  -7    6.10    2.00
  -6   1   7    3.90    1.70
   6   1  -7    5.70    2.50
  -6  -1   7    4.40    2.00
   6  -1  -7    4.20    2.50
   6  -1  -7    6.20    2.50
   6   1  -6    0.10    1.80
   6   1  -6    3.20    1.50
  -6   1   6    2.70    1.40
   6  -1  -6    1.30    1.80
   6  -1  -6    2.70    1.40
  -6  -1   6    5.10    2.00
   6   1  -5   28.90    2.80
   6   1  -5   22.90    2.10
  -6   1   5   29.00    2.80
  -6  -1   5   19.80    2.40
   6  -1  -5   20.30    2.30
   6  -1  -5   28.20    2.70
   6   1  -4   19.10    1.70
   6   1  -4   19.70    1.70
  -6   1   4   18.20    1.80
  -6  -1   4   18.10    1.00
  -6  -1   4   17.40    2.10
   6  -1  -4   21.10    2.00
  -6  -1   4   18.60    1.90
   6  -1  -4   20.30    1.80
  -6   1   3  144.89    4.20
   6   1  -3  146.79    4.40
   6   1  -3  147.29    4.30
  -6   1   3  146.39    4.10
  -6   1   3  151.88    4.60
  -6   1   3  144.79    5.10
   6   1  -3  144.79    4.30
   6  -1  -3  148.79    4.50
  -6  -1   3  139.79    4.90
  -6  -1   3  146.39    4.50
  -6  -1   3  145.59    4.20
  -6  -1   3  146.29    4.20
   6  -1  -3  142.99    4.20
   6  -1  -3  148.29    4.30
   6   1  -2  574.64   15.00
  -6   1   2  574.44   11.90
   6   1  -2  599.64   12.10
   6   1  -2  582.44   12.30
  -6   1   2  575.84   12.30
  -6   1   2  593.54   15.10
  -6   1   2  576.04   12.00
   6   1  -2  574.04   12.10
   6  -1  -2  566.54   12.10
  -6  -1   2  581.34   12.10
   6  -1  -2  567.14   12.20
  -6  -1   2  566.34   14.90
   6  -1  -2  587.84   12.00
  -6  -1   2  575.94   12.00
  -6  -1   2  567.84   12.30
  -6   1   1   17.70    1.00
  -6   1   1   19.70    1.30
  -6   1   1   18.30    1.10
   6   1  -1   17.20    1.00
   6   1  -1   17.80    1.30
   6   1  -1   18.60    1.00
   6   1  -1   18.80    1.20
  -6   1   1   18.40    1.00
  -6  -1   1   18.10    1.30
   6  -1  -1   17.80    1.30
   6  -1  -1   18.30    1.00
   6  -1  -1   16.70    1.00
   6  -1  -1   17.30    1.20
  -6  -1   1   18.20    1.30
  -6  -1   1   18.00    1.00
  -6  -1   1   19.10    1.00
   6   1   0   51.69    2.30
  -6   1   0   54.79    2.20
   6   1   0   53.89    1.90
  -6   1   0   52.69    1.90
  -6   1   0   53.29    1.90
   6   1   0   53.99    1.90
   6   1   0   53.89    1.80
  -6   1   0   53.09    1.80
   6  -1   0   51.29    1.80
   6  -1   0   54.19    1.90
  -6  -1   0   53.19    1.80
   6  -1   0   51.79    1.80
   6  -1   0   50.99    2.20
  -6  -1   0   54.59    2.20
  -6  -1   0   54.59    1.90
  -6  -1   0   53.69    1.90
   6   1   1  134.89    3.50
  -6   1  -1  126.59    3.60
   6   1   1  133.99    4.20
  -6   1  -1  134.39    4.00
  -6   1  -1  135.09    3.60
   6   1   1  132.39    3.50
   6   1   1  137.59    3.60
   6  -1   1  131.39    3.50
  -6  -1  -1  131.09    3.60
  -6  -1  -1  131.99    3.60
   6  -1   1  130.39    3.50
  -6  -1  -1  127.99    4.10
   6  -1   1  131.39    4.00
   6  -1   1  134.59    3.60
  -6   1  -2   78.69    2.80
  -6   1  -2   78.89    2.90
  -6   1  -2   83.59    2.80
   6   1   2   81.39    2.70
   6   1   2   85.59    3.10
   6   1   2   82.89    2.80
  -6  -1  -2   84.39    2.90
   6  -1   2   83.99    2.80
  -6  -1  -2   81.79    3.00
   6  -1   2   83.49    2.80
   6  -1   2   83.59    2.70
  -6  -1  -2   79.19    2.80
   6   1   3    5.20    0.90
  -6   1  -3    4.10    1.20
  -6   1  -3    4.20    1.20
   6   1   3    4.10    0.90
  -6  -1  -3    3.20    1.00
   6  -1   3    3.50    1.10
  -6  -1  -3    4.30    1.00
   6  -1   3    3.90    0.70
  -6   1  -4    2.70    1.10
  -6   1  -4    2.60    1.30
   6   1   4    1.40    0.80
  -6  -1  -4    1.40    1.00
   6  -1   4    2.30    0.70
  -6  -1  -4    3.70    1.20
  -6   1  -5    4.20    1.80
  -6   1  -5    3.90    1.40
   6   1   5    1.50    0.90
   6  -1   5    2.70    0.90
  -6  -1  -5    3.20    1.70
  -6  -1  -5    2.20    1.60
  -6   1  -6   -0.20    1.80
  -6   1  -6    2.20    2.00
  -6  -1  -6    2.10    2.00
  -6  -1  -6    0.30    2.00
   6   2  -7    0.60    2.20
   6  -2  -7    1.30    1.80
   6   2  -6    4.90    1.70
  -6   2   6    1.30    1.80
   6   2  -6    2.80    1.40
  -6  -2   6    4.90    2.10
   6  -2  -6    2.50    1.90
   6  -2  -6    1.40    1.30
   6   2  -5   19.40    2.30
   6   2  -5   12.80    1.80
  -6   2   5   19.20    2.40
  -6  -2   5   15.20    2.10
   6  -2  -5   16.50    2.20
   6  -2  -5   12.50    1.80
   6   2  -4   -0.40    0.80
   6   2  -4    0.60    0.80
  -6   2   4    2.30    1.20
  -6  -2   4    0.10    1.30
  -6  -2   4   -0.20    0.80
   6  -2  -4    1.30    1.10
  -6  -2   4    0.00    0.50
   6  -2  -4    1.30    1.20
   6   2  -3   11.50    1.20
  -6   2   3   12.10    1.40
   6   2  -3   11.90    1.20
  -6   2   3   13.20    1.20
   6   2  -3   11.70    1.50
  -6   2   3    7.40    1.20
   6  -2  -3   11.40    1.40
   6  -2  -3   11.50    1.30
  -6  -2   3   11.40    1.10
  -6  -2   3   11.70    1.20
  -6  -2   3    8.80    1.30
  -6  -2   3   10.80    1.40
   6  -2  -3   12.40    1.20
   6   2  -2    7.40    1.10
   6   2  -2    5.60    1.00
  -6   2   2    6.00    0.80
   6   2  -2    4.10    0.90
  -6   2   2    5.30    0.80
   6   2  -2    5.40    0.80
  -6   2   2    6.30    1.00
  -6   2   2    3.80    0.90
  -6  -2   2    3.90    0.90
  -6  -2   2    6.30    0.90
   6  -2  -2    5.30    1.00
  -6  -2   2    5.60    0.90
   6  -2  -2    6.20    0.90
   6  -2  -2    4.70    0.90
  -6  -2   2    5.10    0.80
  -6   2   1    0.70    0.50
   6   2  -1    0.40    0.40
   6   2  -1    0.90    0.50
  -6   2   1    0.00    0.50
  -6   2   1    0.70    0.60
   6   2  -1    0.00    0.50
   6   2  -1    0.50    0.40
  -6   2   1    0.20    0.30
   6  -2  -1    0.70    0.60
  -6  -2   1    0.90    0.50
   6  -2  -1    0.60    0.60
   6  -2  -1    0.10    0.40
  -6  -2   1    0.60    0.40
  -6  -2   1    0.20    0.50
  -6  -2   1    0.70    0.40
   6   2   0    0.40    0.50
  -6   2   0    0.10    0.50
   6   2   0    0.20    0.40
  -6   2   0    0.50    0.60
   6   2   0    0.30    0.40
   6   2   0   -0.50    0.30
  -6   2   0    0.50    0.50
  -6   2   0    0.50    0.40
   6  -2   0   -0.20    0.50
  -6  -2   0    0.40    0.30
  -6  -2   0    0.20    0.60
   6  -2   0    0.20    0.40
  -6  -2   0   -0.30    0.50
   6  -2   0    0.20    0.50
   6  -2   0    0.70    0.50
   6   2   1    3.20    0.80
  -6   2  -1    3.20    0.70
   6   2   1    4.10    0.70
   6   2   1    3.30    0.60
  -6   2  -1    2.40    0.70
   6   2   1    3.80    0.70
  -6   2  -1    2.30    0.50
   6  -2   1    3.00    0.70
  -6  -2  -1    3.50    0.80
  -6  -2  -1    3.40    0.70
   6  -2   1    2.40    0.60
  -6  -2  -1    4.20    0.90
   6  -2   1    3.70    0.60
   6  -2   1    3.20    0.70
   6   2   2    1.50    0.80
  -6   2  -2    2.50    0.90
  -6   2  -2    2.20    0.40
   6   2   2    2.40    0.80
   6   2   2    1.20    0.60
  -6   2  -2    2.00    0.90
   6   2   2    0.70    0.50
  -6  -2  -2    1.10    0.90
  -6  -2  -2    2.50    0.80
   6  -2   2    2.00    0.60
   6  -2   2    2.30    0.50
   6  -2   2    1.50    0.80
  -6   2  -3   11.60    1.50
   6   2   3    9.20    1.30
   6   2   3    9.60    1.30
  -6   2  -3   11.40    1.30
  -6  -2  -3   11.10    1.40
   6  -2   3   10.20    1.00
  -6  -2  -3   10.00    1.50
   6  -2   3   11.30    1.30
   6   2   4    0.10    0.90
  -6   2  -4   -0.80    1.20
  -6   2  -4    0.20    1.30
  -6  -2  -4   -0.80    1.30
  -6  -2  -4    0.60    1.30
   6  -2   4    1.30    0.50
   6   2   5    0.40    1.10
  -6   2  -5    0.70    1.10
  -6   2  -5    2.30    1.30
  -6  -2  -5    0.90    1.20
  -6  -2  -5    2.40    1.30
   6  -2   5    1.00    0.60
   6   2   6   -0.30    1.20
  -6   2  -6    1.70    2.00
  -6   2  -6    0.10    1.70
  -6  -2  -6   -0.70    1.30
  -6  -2  -6   -1.10    1.40
   6   3  -6    3.20    1.50
  -6   3   6    3.90    1.90
   6   3  -6    6.30    1.70
  -6  -3   6    7.80    2.20
   6  -3  -6    4.30    2.00
   6  -3  -6    4.70    1.60
   6   3  -5   13.80    2.00
  -6   3   5   12.40    2.00
   6   3  -5    9.70    1.70
   6  -3  -5   14.30    2.00
   6  -3  -5   14.50    2.10
  -6  -3   5   10.00    1.90
   6   3  -4    2.50    1.20
  -6   3   4   -0.30    0.80
   6   3  -4    1.40    0.90
  -6  -3   4   -0.80    0.60
   6  -3  -4    1.50    1.30
   6  -3  -4    1.30    1.20
  -6  -3   4    2.60    1.50
   6  -3  -4    1.30    1.20
  -6  -3   4   -0.10    0.80
   6   3  -3   90.59    3.80
  -6   3   3   94.99    3.10
   6   3  -3   91.79    3.20
  -6   3   3   94.39    3.40
   6   3  -3   90.49    3.10
  -6  -3   3   95.89    3.20
  -6  -3   3   88.59    2.80
   6  -3  -3   90.19    3.20
   6  -3  -3   85.89    3.10
  -6  -3   3   92.19    3.40
   6  -3  -3   90.89    3.20
  -6  -3   3   93.19    3.70
  -6   3   2  476.05    9.80
   6   3  -2  460.65   10.20
   6   3  -2  465.65   12.40
  -6   3   2  472.55    9.90
   6   3  -2  466.05   10.00
   6   3  -2  449.06    9.90
  -6   3   2  464.05   10.10
  -6  -3   2  466.95   10.30
  -6  -3   2  449.66    9.80
  -6  -3   2  463.65   10.00
  -6  -3   2  453.15   12.20
   6  -3  -2  474.75   10.00
   6  -3  -2  475.35    9.90
   6  -3  -2  465.15   10.10
   6   3  -1    0.10    0.50
  -6   3   1   -0.10    0.40
  -6   3   1    0.00    0.30
  -6   3   1    0.00    0.50
   6   3  -1   -0.30    0.50
   6   3  -1    0.40    0.50
  -6   3   1    0.30    0.40
   6   3  -1    0.10    0.40
  -6  -3   1   -0.40    0.40
  -6  -3   1   -0.70    0.50
   6  -3  -1    0.30    0.60
   6  -3  -1   -0.40    0.50
  -6  -3   1    0.00    0.70
   6  -3  -1   -0.40    0.50
  -6   3   0    1.20    0.50
  -6   3   0    1.40    0.60
  -6   3   0    1.40    0.50
   6   3   0    1.70    0.60
  -6   3   0    1.00    0.50
   6   3   0    1.00    0.50
   6   3   0    1.50    0.60
   6   3   0    1.00    0.60
   6  -3   0    1.50    0.50
   6  -3   0    1.40    0.60
   6  -3   0    1.10    0.40
  -6  -3   0    0.90    0.60
  -6  -3   0    1.40    0.50
  -6  -3   0    0.80    0.40
  -6   3  -1   90.69    2.90
   6   3   1   86.39    2.70
  -6   3  -1   85.99    2.60
  -6   3  -1   85.79    2.70
   6   3   1   90.59    3.40
   6   3   1   88.79    2.70
   6   3   1   87.49    2.70
   6  -3   1   85.89    2.70
  -6  -3  -1   87.59    2.70
  -6  -3  -1   89.49    3.40
   6  -3   1   91.29    2.60
  -6  -3  -1   89.39    2.80
   6  -3   1   90.89    2.60
  -6   3  -2   40.80    1.50
   6   3   2   40.60    2.00
  -6   3  -2   39.00    1.90
   6   3   2   44.90    2.00
  -6   3  -2   37.70    1.90
   6   3   2   39.80    1.80
   6   3   2   39.50    2.20
   6  -3   2   39.00    1.80
  -6  -3  -2   39.80    2.10
   6  -3   2   40.40    1.90
   6  -3   2   41.40    1.60
  -6  -3  -2   37.80    2.00
   6   3   3    0.30    0.70
  -6   3  -3    0.10    0.90
   6   3   3   -0.50    0.80
  -6   3  -3   -1.20    0.80
  -6  -3  -3    0.80    0.80
   6  -3   3    0.30    0.30
  -6  -3  -3    0.00    0.70
   6  -3   3    0.90    0.70
  -6   3  -4    2.20    1.00
   6   3   4    1.70    1.10
  -6   3  -4    3.00    1.10
  -6  -3  -4    1.90    1.40
   6  -3   4    2.50    0.40
  -6  -3  -4    1.90    1.20
  -6   3  -5    1.30    1.30
   6   3   5   -1.10    1.00
  -6   3  -5    2.40    1.60
  -6  -3  -5   -0.40    1.20
  -6  -3  -5   -2.70    1.40
  -6   3  -6   -1.50    1.20
   6   3   6    0.70    1.40
  -6   3  -6   -1.00    1.70
  -6  -3  -6    1.10    1.90
  -6  -3  -6   -2.00    1.30
   6   4  -6   16.90    2.30
   6   4  -6   14.50    2.50
  -6   4   6   14.40    2.50
   6  -4  -6   14.30    2.50
  -6  -4   6   12.00    2.30
   6  -4  -6   16.50    2.50
   6   4  -5    6.10    1.60
  -6   4   5    1.20    1.10
   6   4  -5    1.20    1.20
   6  -4  -5    3.40    1.50
  -6  -4   5    1.80    1.30
   6  -4  -5    1.40    1.10
  -6   4   4    8.10    1.40
   6   4  -4   10.30    1.60
  -6   4   4   11.10    1.40
   6   4  -4    9.00    1.50
  -6  -4   4    9.10    1.40
   6  -4  -4   11.90    1.60
   6  -4  -4   12.80    1.70
  -6  -4   4   12.10    1.40
   6  -4  -4   12.70    1.70
  -6  -4   4    9.80    1.60
   6   4  -3    3.30    0.90
  -6   4   3    1.50    0.40
   6   4  -3    2.30    0.80
   6   4  -3    2.80    1.00
  -6   4   3    0.60    0.60
  -6   4   3    2.40    1.00
  -6  -4   3    1.60    0.90
  -6  -4   3    3.40    1.20
  -6  -4   3    1.70    0.70
   6  -4  -3    2.50    1.10
  -6  -4   3    0.80    0.70
   6  -4  -3    2.10    0.90
   6  -4  -3    1.80    1.00
  -6   4   2    9.60    0.90
   6   4  -2    7.40    1.20
   6   4  -2   13.20    1.20
  -6   4   2    9.10    1.10
   6   4  -2    9.40    1.00
   6   4  -2    8.30    1.00
  -6   4   2    9.50    0.90
   6  -4  -2   11.90    1.10
  -6  -4   2    8.00    1.10
   6  -4  -2   10.60    1.20
  -6  -4   2    9.80    1.00
  -6  -4   2   12.20    1.20
   6  -4  -2   12.60    1.20
  -6  -4   2    7.60    1.10
   6   4  -1    0.80    0.60
  -6   4   1    0.10    0.40
  -6   4   1    0.60    0.40
   6   4  -1    0.70    0.70
   6   4  -1    0.30    0.50
  -6   4   1   -0.20    0.50
   6   4  -1    0.70    0.60
   6  -4  -1    0.00    0.60
  -6  -4   1    0.10    0.70
   6  -4  -1    0.90    0.50
  -6  -4   1    0.40    0.40
  -6  -4   1   -0.10    0.50
   6  -4  -1    0.40    0.50
   6   4   0  363.76    7.80
   6   4   0  364.16    7.90
  -6   4   0  353.56    7.70
   6   4   0  373.96    7.90
   6   4   0  347.47    9.90
  -6   4   0  352.46    7.70
  -6   4   0  364.86    7.60
  -6   4   0  376.36    9.70
   6  -4   0  361.76    7.70
   6  -4   0  364.46    7.70
  -6  -4   0  359.26    7.90
   6  -4   0  371.66    7.70
   6  -4   0  354.46    7.50
  -6  -4   0  376.26   10.00
  -6  -4   0  360.96    7.80
   6   4   1    7.70    0.90
   6   4   1    6.20    1.10
  -6   4  -1    7.50    0.80
  -6   4  -1    8.60    1.00
   6   4   1    6.50    0.80
  -6   4  -1    6.60    0.90
   6   4   1    6.80    0.90
   6  -4   1    7.00    0.90
   6  -4   1    6.60    0.80
  -6  -4  -1    6.40    0.90
  -6  -4  -1    8.10    1.10
   6  -4   1    7.00    0.90
  -6  -4  -1    7.90    1.00
   6   4   2   38.00    1.80
   6   4   2   37.00    2.40
   6   4   2   33.80    1.90
   6   4   2   40.50    1.80
  -6   4  -2   37.80    1.90
  -6   4  -2   36.10    1.90
  -6   4  -2   37.90    1.40
  -6  -4  -2   40.70    1.90
   6  -4   2   35.90    1.80
  -6  -4  -2   39.70    2.00
   6  -4   2   37.00    1.80
  -6   4  -3   16.50    1.40
   6   4   3   15.30    1.30
   6   4   3   13.10    1.70
  -6   4  -3   16.30    1.70
  -6  -4  -3   16.70    1.80
  -6  -4  -3   14.80    1.60
   6  -4   3   16.60    1.60
  -6   4  -4    3.70    1.20
   6   4   4    3.20    1.30
  -6   4  -4    2.80    1.10
  -6  -4  -4    3.80    1.50
  -6  -4  -4    4.80    1.60
  -6   4  -5   -0.40    1.40
  -6   4  -5    2.20    1.60
   6   4   5    1.30    1.30
  -6  -4  -5    0.60    1.60
  -6  -4  -5    0.30    1.20
  -6   4  -6   -0.90    1.70
  -6   4  -6    0.70    1.40
   6   4   6    0.70    1.60
  -6  -4  -6    0.80    2.10
  -6  -4  -6    0.60    1.40
   6   5  -6    9.50    2.00
  -6   5   6    7.80    1.80
   6   5  -6   15.30    2.50
   6  -5  -6    9.30    2.20
  -6  -5   6    9.30    2.10
   6  -5  -6   12.80    2.40
   6   5  -5   12.20    1.80
   6   5  -5   14.30    2.00
  -6   5   5   10.10    2.00
   6  -5  -5   11.20    1.80
  -6  -5   5   16.70    2.40
   6  -5  -5   13.40    2.00
  -6   5   4   33.70    2.00
  -6   5   4   33.40    2.40
   6   5  -4   37.00    2.50
   6   5  -4   34.70    2.40
   6  -5  -4   31.80    2.50
   6  -5  -4   33.90    2.10
  -6  -5   4   28.70    2.20
  -6  -5   4   30.40    1.90
  -6  -5   4   33.90    2.70
   6  -5  -4   33.60    2.10
   6   5  -3   69.09    2.80
  -6   5   3   64.19    1.90
  -6   5   3   64.29    2.70
   6   5  -3   64.39    2.60
   6   5  -3   64.69    3.10
  -6   5   3   68.39    2.50
   6  -5  -3   66.89    2.60
   6  -5  -3   67.39    2.60
   6  -5  -3   67.89    2.80
  -6  -5   3   68.59    3.00
  -6  -5   3   67.49    2.70
  -6  -5   3   64.59    2.80
  -6  -5   3   68.29    2.70
   6   5  -2  142.79    3.90
  -6   5   2  139.49    3.70
   6   5  -2  138.29    4.00
   6   5  -2  138.39    3.80
   6   5  -2  144.49    4.90
  -6   5   2  144.09    4.00
  -6   5   2  144.09    3.80
   6  -5  -2  139.89    3.70
  -6  -5   2  148.89    4.20
  -6  -5   2  139.29    3.80
  -6  -5   2  143.89    3.90
   6  -5  -2  143.09    4.00
  -6  -5   2  136.89    4.70
   6  -5  -2  137.09    3.80
   6   5  -1   45.20    1.80
   6   5  -1   45.60    2.30
   6   5  -1   44.70    1.80
  -6   5   1   46.00    1.70
   6   5  -1   41.30    1.60
  -6   5   1   45.80    1.60
  -6   5   1   46.00    1.60
   6  -5  -1   41.50    1.50
  -6  -5   1   46.00    2.20
   6  -5  -1   43.30    1.80
  -6  -5   1   42.80    1.80
   6  -5  -1   45.50    1.70
  -6  -5   1   44.00    2.00
   6  -5  -1   47.20    1.70
  -6   5   0   75.49    2.30
   6   5   0   77.09    2.40
   6   5   0   77.99    3.20
  -6   5   0   79.69    2.30
   6   5   0   78.39    2.40
  -6   5   0   79.09    2.40
   6   5   0   78.99    2.40
  -6  -5   0   78.29    2.40
   6  -5   0   74.69    2.10
   6  -5   0   76.69    2.20
   6  -5   0   72.19    2.20
  -6  -5   0   78.29    2.50
  -6  -5   0   79.39    3.20
   6  -5   0   80.49    2.30
   6   5   1   33.10    1.50
   6   5   1   30.20    1.50
  -6   5  -1   29.90    1.50
  -6   5  -1   31.40    1.50
   6   5   1   30.10    1.50
  -6   5  -1   34.50    1.60
   6   5   1   29.80    2.10
  -6  -5  -1   29.90    1.50
  -6  -5  -1   29.10    1.60
   6  -5   1   31.40    1.50
   6  -5   1   31.30    1.50
  -6  -5  -1   34.20    2.00
   6  -5   1   29.10    1.30
   6   5   2   45.00    1.90
  -6   5  -2   43.50    2.10
   6   5   2   49.50    2.80
   6   5   2   44.20    2.10
   6   5   2   46.20    2.10
  -6   5  -2   44.30    1.90
  -6   5  -2   45.10    1.60
   6  -5   2   46.90    1.90
  -6  -5  -2   43.60    2.00
  -6  -5  -2   46.50    2.20
   6  -5   2   41.80    1.90
   6  -5   2   47.50    2.10
   6   5   3   13.50    1.40
   6   5   3    9.90    1.60
  -6   5  -3   12.20    1.50
  -6   5  -3   12.90    1.60
   6  -5   3   14.40    1.60
  -6  -5  -3   11.40    1.60
  -6  -5  -3   13.20    1.50
  -6   5  -4    3.20    1.10
   6   5   4    2.60    1.10
  -6   5  -4    4.00    1.40
  -6  -5  -4   -0.50    0.90
  -6  -5  -4    1.10    1.50
  -6   5  -5   10.50    2.10
  -6   5  -5    9.50    1.70
   6   5   5    8.10    1.80
  -6  -5  -5    6.00    1.90
  -6  -5  -5    5.20    1.90
  -6   5  -6    1.50    1.60
  -6   5  -6    1.00    1.40
   6   5   6    3.10    1.80
  -6  -5  -6    3.10    2.20
  -6  -5  -6    0.80    1.90
  -6   6   6    8.10    2.00
   6   6  -6    8.80    1.90
   6   6  -6    8.70    1.80
   6  -6  -6   14.30    2.20
  -6  -6   6   10.10    2.50
   6  -6  -6    9.00    2.20
   6   6  -5    3.10    1.30
   6   6  -5    5.30    1.60
  -6   6   5    2.80    1.50
  -6  -6   5    1.40    1.40
   6  -6  -5    1.40    1.60
   6  -6  -5    1.00    1.40
  -6  -6   5    2.10    1.00
   6   6  -4    2.60    1.30
  -6   6   4    1.80    0.90
  -6   6   4   -0.20    0.80
   6   6  -4    3.50    1.30
  -6  -6   4    0.50    0.80
   6  -6  -4   -0.20    1.10
  -6  -6   4    1.00    0.90
  -6  -6   4   -0.10    1.20
   6  -6  -4    2.00    1.40
   6  -6  -4   -0.20    0.90
  -6  -6   4    1.10    1.10
   6   6  -3    2.70    1.00
   6   6  -3    4.60    1.00
   6   6  -3    3.20    1.00
  -6   6   3    3.20    0.80
  -6   6   3    4.80    1.10
   6  -6  -3    2.60    1.10
  -6  -6   3    4.00    1.10
  -6  -6   3    4.00    0.90
   6  -6  -3    4.10    1.00
   6  -6  -3    2.80    1.00
  -6  -6   3    4.70    1.30
  -6  -6   3    2.70    1.00
   6   6  -2    4.10    0.80
   6   6  -2    4.50    1.00
  -6   6   2    3.30    0.70
  -6   6   2    4.40    0.90
  -6   6   2    3.90    0.70
   6   6  -2    2.00    0.80
   6   6  -2    2.50    0.80
  -6  -6   2    2.80    0.80
   6  -6  -2    4.20    1.00
  -6  -6   2    3.20    0.80
  -6  -6   2    3.90    0.70
   6  -6  -2    3.30    0.80
  -6  -6   2    2.00    1.00
   6  -6  -2    3.30    0.90
  -6   6   1    1.00    0.60
   6   6  -1    0.80    0.60
   6   6  -1    0.50    0.50
   6   6  -1    2.30    0.70
  -6   6   1    0.70    0.50
  -6   6   1    0.50    0.40
   6   6  -1    0.50    0.60
  -6  -6   1    1.80    0.60
   6  -6  -1    0.80    0.60
   6  -6  -1    0.90    0.60
  -6  -6   1    0.20    0.60
  -6  -6   1    1.90    0.80
   6  -6  -1    1.00    0.50
   6  -6  -1    0.70    0.50
   6   6   0    0.40    0.50
  -6   6   0   -0.90    0.50
   6   6   0    0.60    0.40
   6   6   0    0.40    0.60
  -6   6   0   -0.10    0.40
   6   6   0    0.60    0.50
  -6   6   0    0.60    0.40
  -6  -6   0   -0.10    0.50
  -6  -6   0   -0.60    0.60
   6  -6   0    0.70    0.50
   6  -6   0    0.70    0.50
   6  -6   0    0.20    0.40
   6  -6   0    0.10    0.40
  -6  -6   0    0.40    0.60
   6   6   1    0.10    0.80
  -6   6  -1    0.50    0.50
   6   6   1    0.50    0.50
  -6   6  -1    0.10    0.50
  -6   6  -1   -0.30    0.50
   6   6   1   -0.30    0.50
   6   6   1    0.00    0.50
   6  -6   1    0.70    0.60
   6  -6   1    0.80    0.60
  -6  -6  -1    1.50    0.80
  -6  -6  -1    0.40    0.70
   6  -6   1    0.80    0.50
  -6   6  -2    8.60    1.10
   6   6   2    6.50    1.30
  -6   6  -2    8.50    1.10
  -6   6  -2    6.60    0.70
   6   6   2    7.60    1.00
   6   6   2    9.60    1.20
   6  -6   2    8.80    1.20
  -6  -6  -2    6.20    1.10
  -6  -6  -2    9.50    1.30
   6  -6   2    8.90    1.10
   6  -6   2    8.90    1.10
  -6   6  -3    4.50    1.10
   6   6   3    4.00    1.00
   6   6   3    5.00    1.40
  -6   6  -3    5.10    1.10
  -6  -6  -3    4.90    1.30
  -6  -6  -3    4.10    1.10
   6  -6   3    4.50    1.00
   6   6   4    3.50    1.50
  -6   6  -4    5.60    1.40
  -6   6  -4    7.10    1.60
   6  -6   4    2.10    1.40
  -6  -6  -4    6.00    1.60
  -6  -6  -4    2.40    1.60
  -6   6  -5    2.30    1.50
  -6   6  -5    6.70    1.60
   6   6   5    3.10    1.30
  -6  -6  -5    5.40    2.00
  -6  -6  -5    3.00    1.40
  -6   6  -6    0.20    1.70
   6   6   6    2.20    1.70
  -6   6  -6   -0.40    1.70
  -6  -6  -6   -1.00    1.90
  -6  -6  -6    1.10    2.00
   6   7  -6    9.80    2.20
   6   7  -6    5.80    2.00
   6  -7  -6   10.40    2.10
  -6  -7   6    8.70    2.10
  -6   7   5    0.00    1.20
   6   7  -5    1.20    1.00
   6   7  -5    1.50    1.50
   6  -7  -5    1.20    1.20
  -6  -7   5    6.50    2.00
  -6  -7   5    0.80    1.10
   6  -7  -5    2.00    1.40
   6   7  -4    3.80    1.20
  -6   7   4    7.00    1.20
   6   7  -4    4.30    1.10
   6   7  -4    7.90    1.30
  -6   7   4    4.70    1.30
  -6  -7   4    4.40    1.70
   6  -7  -4    4.60    1.30
   6  -7  -4    3.60    1.40
   6  -7  -4    4.80    1.50
  -6  -7   4    5.80    1.50
  -6  -7   4    8.00    1.50
  -6  -7   4    6.50    1.30
  -6   7   3   15.30    1.40
   6   7  -3   15.50    1.50
   6   7  -3   12.00    1.60
   6   7  -3   15.40    1.60
  -6   7   3   16.50    1.30
  -6  -7   3   14.70    1.80
  -6  -7   3   13.30    1.50
   6  -7  -3   16.70    1.60
  -6  -7   3   14.10    1.50
   6  -7  -3   15.30    1.70
   6  -7  -3   14.70    1.50
  -6  -7   3   16.40    1.80
   6   7  -2   96.99    3.90
  -6   7   2   98.59    2.90
   6   7  -2   95.09    3.00
   6   7  -2   91.69    3.00
  -6   7   2   96.99    2.80
  -6   7   2   90.69    2.90
   6  -7  -2   98.39    3.10
  -6  -7   2   95.99    3.00
  -6  -7   2   94.49    3.60
   6  -7  -2   93.09    2.70
  -6  -7   2   94.69    3.80
  -6  -7   2   97.49    3.30
   6  -7  -2   96.69    2.90
  -6   7   1    0.70    0.40
   6   7  -1    0.40    0.50
   6   7  -1    0.90    0.60
  -6   7   1    0.40    0.50
   6   7  -1   -0.20    0.70
   6   7  -1   -0.20    0.40
   6  -7  -1    0.80    0.50
  -6  -7   1    0.40    0.60
  -6  -7   1    0.70    0.70
  -6  -7   1    1.00    0.70
   6  -7  -1    0.40    0.60
   6  -7  -1    1.10    0.70
   6  -7  -1   -0.40    0.30
  -6   7   0    4.40    0.60
   6   7   0    4.70    1.00
   6   7   0    3.80    0.70
  -6   7   0    5.80    0.70
   6   7   0    6.10    0.80
   6   7   0    5.20    0.80
   6  -7   0    5.90    0.70
  -6  -7   0    6.10    0.90
   6  -7   0    4.80    0.60
   6  -7   0    5.00    0.70
  -6  -7   0    3.50    0.80
  -6  -7   0    4.90    0.80
   6   7   1   11.70    1.10
  -6   7  -1   12.00    1.00
  -6   7  -1   10.90    1.00
   6   7   1   12.30    1.00
   6   7   1   11.00    1.00
   6   7   1   10.20    1.50
   6  -7   1   10.80    1.10
  -6  -7  -1   12.00    1.20
   6  -7   1   11.60    1.20
   6  -7   1   12.50    0.90
  -6  -7  -1   10.10    1.20
  -6   7  -2    3.10    0.80
  -6   7  -2    2.60    0.80
   6   7   2    2.70    0.80
  -6   7  -2    1.50    0.50
   6   7   2    3.20    0.80
   6   7   2    1.70    0.90
   6  -7   2    2.50    0.90
  -6  -7  -2    3.60    1.10
   6  -7   2    2.50    0.90
  -6  -7  -2    2.30    0.90
  -6   7  -3    0.80    1.00
   6   7   3    0.70    1.00
   6   7   3   -0.10    0.70
   6   7   3   -0.60    0.90
  -6   7  -3    1.70    1.00
  -6  -7  -3    0.80    1.20
   6  -7   3   -0.90    0.90
  -6  -7  -3    0.20    1.00
   6   7   4    3.40    1.60
  -6   7  -4    1.90    1.40
  -6   7  -4    4.30    1.20
   6  -7   4    1.60    1.40
  -6  -7  -4    2.90    1.50
  -6  -7  -4    2.30    1.10
  -6  -7  -4    1.60    1.50
  -6   7  -5    0.70    1.10
   6   7   5    1.90    1.70
  -6   7  -5    1.60    1.60
  -6  -7  -5    1.60    1.80
  -6  -7  -5    0.00    1.60
  -6   7  -6    3.00    2.00
   6   7   6    0.20    1.90
  -6  -7  -6    1.50    1.60
   6   8  -6    5.30    2.10
  -6  -8   6    6.20    2.30
   6  -8  -6    3.70    1.90
  -6   8   5    0.10    1.20
   6   8  -5    1.40    1.10
   6   8  -5    0.00    1.30
  -6  -8   5    1.30    1.70
   6  -8  -5    2.70    1.60
  -6  -8   5    0.80    1.30
   6   8  -4    1.80    1.30
   6   8  -4    0.80    1.00
  -6   8   4    2.20    1.10
   6   8  -4    1.90    1.10
  -6  -8   4    1.60    1.00
  -6  -8   4    1.30    1.20
   6  -8  -4    1.60    1.30
  -6  -8   4    5.70    1.80
  -6  -8   4    2.20    1.20
   6  -8  -4    3.00    1.10
   6   8  -3    2.50    1.00
  -6   8   3    0.60    0.80
   6   8  -3    0.90    1.00
  -6   8   3    0.30    0.60
   6   8  -3    1.50    0.90
  -6  -8   3    1.10    1.20
   6  -8  -3    1.60    1.20
   6  -8  -3   -0.10    0.70
  -6  -8   3    0.30    1.10
   6  -8  -3    1.00    0.90
  -6  -8   3    1.50    1.00
  -6  -8   3    1.00    0.80
   6   8  -2    3.30    0.80
  -6   8   2    3.90    0.80
   6   8  -2    3.10    0.80
   6   8  -2    2.30    1.00
  -6   8   2    2.80    0.60
   6  -8  -2    2.50    0.70
  -6  -8   2    3.20    1.10
  -6  -8   2    2.30    1.00
  -6  -8   2    1.10    0.80
  -6  -8   2    2.40    0.80
   6  -8  -2    2.40    0.90
   6  -8  -2    3.40    0.90
   6   8  -1    0.90    0.50
  -6   8   1    1.90    0.60
   6   8  -1    2.50    0.70
   6   8  -1    2.40    0.80
   6   8  -1    2.20    0.70
  -6   8   1    2.90    0.60
   6  -8  -1    1.30    0.50
   6  -8  -1    1.90    0.50
   6  -8  -1    1.90    0.70
  -6  -8   1    2.70    0.70
  -6  -8   1    2.60    1.00
  -6  -8   1    0.90    0.80
   6  -8  -1    1.40    0.60
   6   8   0   93.59    2.80
   6   8   0  102.09    4.30
   6   8   0   96.29    2.90
  -6   8   0   96.19    2.60
   6   8   0   92.89    2.70
   6  -8   0   96.29    2.30
  -6  -8   0   96.99    3.00
   6  -8   0   96.89    2.40
   6  -8   0  100.49    2.60
  -6  -8   0   98.69    2.90
   6   8   1    0.60    0.50
   6   8   1    0.80    0.60
   6   8   1   -0.50    0.90
  -6   8  -1    0.40    0.60
  -6   8  -1    1.10    0.50
   6   8   1    2.10    0.60
  -6  -8  -1    0.40    0.70
   6  -8   1    0.10    0.60
   6  -8   1   -0.20    0.40
   6  -8   1    0.00    0.60
   6   8   2    3.10    1.30
  -6   8  -2    3.50    0.90
  -6   8  -2    1.30    0.60
   6   8   2    2.30    0.80
   6   8   2    2.90    0.80
  -6   8  -2    1.50    0.70
  -6  -8  -2    2.30    1.00
   6  -8   2    2.80    0.90
  -6  -8  -2    2.20    1.00
   6  -8   2    2.30    0.80
  -6   8  -3   12.10    1.50
   6   8   3   11.40    1.50
   6   8   3   14.20    1.50
   6   8   3   13.00    2.00
  -6   8  -3   12.40    1.60
  -6  -8  -3   14.60    1.80
  -6  -8  -3   13.60    1.60
   6  -8   3   13.80    1.60
  -6   8  -4    1.20    1.20
  -6   8  -4    0.40    1.10
   6   8   4   -0.30    1.50
  -6  -8  -4   -0.80    1.30
  -6  -8  -4    0.30    1.40
  -6   8  -5    2.10    1.60
  -6   8  -5    3.40    1.60
   6   8   5    0.70    1.70
  -6  -8  -5    0.90    1.70
  -6  -8  -5    1.50    1.70
   6   9  -5    2.20    1.50
   6   9  -5    2.30    1.50
  -6  -9   5    6.30    2.00
  -6  -9   5    2.60    1.40
   6  -9  -5    2.60    1.70
   6   9  -4   12.60    1.80
  -6   9   4   15.00    1.80
   6   9  -4    8.50    1.50
   6   9  -4   14.00    1.70
   6  -9  -4   14.30    1.90
   6  -9  -4   12.50    1.60
  -6  -9   4   13.90    2.20
  -6  -9   4   12.90    1.80
  -6   9   3    6.10    1.00
   6   9  -3    7.80    1.40
  -6   9   3    8.30    1.30
   6   9  -3    4.10    1.20
   6   9  -3    9.30    1.30
   6  -9  -3    9.30    1.10
  -6  -9   3   11.90    1.90
   6  -9  -3    9.10    1.40
  -6  -9   3    7.40    1.30
   6  -9  -3    9.20    1.40
  -6  -9   3    9.20    1.60
  -6   9   2   11.90    1.00
  -6   9   2    9.90    1.00
   6   9  -2   15.10    1.40
   6   9  -2   12.20    1.50
   6   9  -2   11.20    1.20
   6  -9  -2   11.60    1.00
   6  -9  -2   11.30    1.20
  -6  -9   2   14.30    1.90
   6  -9  -2   12.70    1.20
  -6  -9   2   12.20    1.50
  -6  -9   2   12.00    1.20
   6   9  -1   12.20    1.20
  -6   9   1   13.60    0.80
   6   9  -1   11.90    1.60
  -6   9   1   14.10    0.90
   6   9  -1   16.00    1.10
   6  -9  -1   14.10    0.70
   6  -9  -1   15.80    1.00
   6  -9  -1   13.10    0.70
  -6  -9   1   15.50    1.40
  -6  -9   1   15.60    1.80
  -6  -9   1   12.90    1.20
   6   9   0   15.60    1.10
  -6   9   0   15.00    0.90
   6   9   0   13.40    1.10
   6   9   0   13.10    1.00
   6   9   0   15.30    1.70
  -6  -9   0   14.10    1.30
  -6  -9   0   14.20    1.20
   6  -9   0   17.10    1.00
   6  -9   0   13.60    0.50
   6  -9   0   13.70    0.90
   6  -9   0   13.90    0.50
   6   9   1    1.00    0.60
  -6   9  -1    1.20    0.60
   6   9   1    0.00    0.50
   6   9   1   -0.40    0.70
  -6   9  -1    0.70    0.50
   6  -9   1    0.50    0.40
   6  -9   1   -0.20    0.40
   6  -9   1   -0.40    0.60
  -6  -9  -1    1.10    0.80
   6  -9   1    0.20    0.60
  -6   9  -2    5.70    1.10
   6   9   2    5.70    1.70
  -6   9  -2    3.80    0.80
   6   9   2    7.30    1.00
   6   9   2    5.50    1.00
  -6   9  -2    6.40    1.00
  -6  -9  -2    6.90    1.30
  -6  -9  -2    6.50    1.10
   6  -9   2    5.70    1.10
   6  -9   2    7.40    1.10
  -6   9  -3    7.90    1.40
   6   9   3    4.80    1.10
  -6   9  -3    5.40    1.10
   6   9   3    5.20    1.30
   6   9   3    6.00    1.50
  -6  -9  -3    4.60    1.20
  -6  -9  -3    7.00    1.30
   6  -9   3    2.50    1.20
  -6  -9  -3    7.10    1.60
   6   9   4    5.70    2.00
  -6   9  -4    5.70    1.50
  -6   9  -4    5.60    1.50
   6   9   4    4.70    1.40
  -6  -9  -4    5.20    1.70
  -6  -9  -4    6.30    1.60
  -6   9  -5    5.60    1.80
   6   9   5    5.00    1.80
  -6  -9  -5    1.50    1.90
   6  10  -5   -1.10    1.30
  -6 -10   5   -0.30    1.40
   6 -10  -5   -1.00    1.40
  -6 -10   5   -1.70    1.60
   6  10  -4   -1.50    1.00
   6  10  -4    0.40    1.20
   6 -10  -4    0.00    1.20
  -6 -10   4    0.30    1.30
  -6 -10   4    2.40    1.60
  -6  10   3    0.40    0.70
   6  10  -3    0.40    0.90
   6  10  -3    1.30    1.00
   6  10  -3   -0.90    0.90
   6 -10  -3    0.20    0.80
   6 -10  -3    0.10    0.90
  -6 -10   3   -0.40    1.20
  -6 -10   3   -0.20    1.30
  -6  10   2    0.60    0.50
  -6  10   2    1.50    0.60
   6  10  -2    1.30    0.60
   6  10  -2   -0.20    0.90
   6  10  -2    0.10    0.80
  -6 -10   2    0.80    1.00
   6 -10  -2    0.30    0.50
  -6 -10   2    0.20    0.70
   6 -10  -2    0.00    0.50
   6 -10  -2    0.70    0.70
  -6 -10   2    1.20    1.10
   6 -10  -2    0.80    0.70
   6  10  -1    1.00    0.50
   6  10  -1    0.00    0.60
  -6  10   1    0.80    0.40
  -6  10   1    0.60    0.40
   6  10  -1    0.60    1.00
  -6 -10   1    1.00    0.70
   6 -10  -1    1.00    0.50
  -6 -10   1   -0.10    0.90
   6 -10  -1    0.60    0.50
  -6 -10   1   -0.10    0.80
   6  10   0    0.80    1.10
   6  10   0   -0.30    0.40
   6  10   0   -0.20    0.50
   6  10   0    0.10    0.60
  -6  10   0    0.20    0.40
   6 -10   0   -0.10    0.40
  -6 -10   0    0.20    0.80
   6 -10   0    0.10    0.40
   6  10   1    1.10    0.60
  -6  10  -1    0.90    0.50
   6  10   1    0.30    0.60
   6  10   1    1.70    1.00
  -6  10  -1    1.20    0.60
  -6 -10  -1    1.30    0.90
   6 -10   1    0.40    0.60
   6 -10   1    0.70    0.30
   6 -10   1    1.00    0.60
   6 -10   1    1.60    0.40
   6  10   2    9.00    1.10
  -6  10  -2    9.60    1.20
   6  10   2    8.50    1.10
   6  10   2    6.60    1.80
  -6  10  -2    8.10    1.10
   6 -10   2   10.70    1.20
  -6 -10  -2   10.00    1.20
   6 -10   2    9.00    1.20
  -6 -10  -2   10.00    1.50
   6  10   3    1.80    1.60
  -6  10  -3    0.50    0.90
  -6  10  -3    0.80    0.80
   6  10   3    0.00    0.90
   6 -10   3   -0.30    1.10
  -6 -10  -3    0.90    1.20
  -6 -10  -3    0.40    0.90
   6  10   4    2.30    1.50
  -6  10  -4    0.50    1.30
  -6 -10  -4    0.90    1.60
  -6  10  -5    7.20    1.90
   6  10   5    7.50    2.20
  -6 -10  -5    7.80    2.20
   6  11  -5   -1.90    1.20
  -6 -11   5   -0.80    1.70
  -6 -11   5   -1.30    1.30
   6 -11  -5   -0.50    1.70
   6  11  -4    4.40    1.50
   6  11  -4    2.80    1.30
  -6 -11   4    4.40    1.80
  -6 -11   4    4.90    1.70
   6 -11  -4    5.00    1.50
   6  11  -3   -1.40    0.90
   6  11  -3   -0.80    0.90
  -6 -11   3    2.40    1.20
  -6 -11   3   -0.30    1.40
   6 -11  -3    0.10    1.00
   6  11  -2    8.90    1.10
   6  11  -2    9.80    1.20
   6  11  -2    7.10    1.50
  -6 -11   2   10.30    1.40
   6 -11  -2    9.10    1.10
  -6 -11   2    8.40    1.70
  -6 -11   2    9.70    1.20
   6 -11  -2    7.00    0.40
   6 -11  -2    9.10    1.00
   6 -11  -2    7.50    0.40
   6  11  -1    4.40    0.90
   6  11  -1    3.50    0.80
  -6  11   1    4.20    0.50
   6  11  -1    4.30    0.70
   6  11  -1    5.40    1.40
   6 -11  -1    2.60    0.50
  -6 -11   1    4.20    1.10
   6 -11  -1    4.80    0.60
  -6 -11   1    5.60    0.90
  -6 -11   1    2.80    1.60
   6  11   0    0.80    0.60
   6  11   0    1.60    0.70
   6  11   0    0.80    0.50
  -6  11   0    1.50    0.30
   6  11   0    1.30    1.20
   6 -11   0    1.60    0.40
  -6 -11   0    2.80    1.60
  -6 -11   0    2.70    0.90
   6 -11   0    1.20    0.40
  -6  11  -1    2.10    0.50
  -6  11  -1    2.00    0.70
  -6  11  -1    2.10    0.60
   6  11   1    1.40    1.10
   6  11   1    2.60    0.70
   6  11   1    2.40    0.70
  -6 -11  -1    1.50    1.10
   6 -11   1    1.50    0.60
  -6 -11  -1    1.20    0.90
   6 -11   1    1.80    0.60
   6  11   2    2.90    0.80
   6  11   2    2.40    1.30
  -6  11  -2    2.50    0.90
   6 -11   2    3.10    0.90
  -6 -11  -2    3.60    1.10
   6 -11   2    3.30    0.90
   6  11   3    4.00    1.80
  -6  11  -3    2.90    1.20
   6 -11   3    3.40    1.30
  -6 -11  -3    2.50    1.30
  -6  11  -4    0.70    1.20
   6  11   4    2.70    1.60
  -6 -11  -4    0.70    1.50
   6  11   5   -0.10    2.10
  -6  11  -5   -0.90    1.40
  -6 -11  -5   -3.30    1.60
   6  12  -5   -0.60    1.40
   6  12  -4   -0.20    1.20
  -6 -12   4    1.50    1.50
   6 -12  -4    0.30    1.30
  -6 -12   4   -1.00    0.90
   6  12  -3    0.30    0.90
   6  12  -3   -0.90    1.10
  -6 -12   3   -1.30    1.20
  -6 -12   3   -0.90    1.50
   6 -12  -3    0.40    1.00
   6  12  -2    2.10    0.80
   6  12  -2    1.00    1.10
  -6 -12   2    0.30    1.00
   6 -12  -2    1.10    0.70
  -6 -12   2    2.30    1.60
   6  12  -1    2.20    0.70
   6  12  -1    0.30    0.80
  -6 -12   1    0.70    1.10
  -6 -12   1    0.20    0.50
  -6 -12   1    1.10    0.80
   6  12   0    9.50    1.90
   6  12   0    9.10    1.00
  -6 -12   0    8.70    1.10
  -6 -12   0    7.70    1.70
  -6  12  -1   -0.30    0.50
   6  12   1    0.00    1.30
   6 -12   1    0.80    0.50
  -6 -12  -1   -0.60    1.50
  -6 -12  -1    0.10    0.80
   6 -12   1    0.70    0.40
  -6  12  -2    1.30    0.70
   6  12   2    0.40    1.50
  -6  12  -2    1.60    0.80
  -6 -12  -2    1.50    1.10
  -6 -12  -2    0.30    1.00
   6 -12   2    1.60    0.80
  -6  12  -3    2.10    1.00
   6  12   3    0.90    1.30
   6 -12   3    2.90    1.20
  -6 -12  -3    0.00    1.30
  -6 -12  -3    3.00    1.50
  -6  12  -4   -1.10    1.10
   6  12   4    0.90    2.00
   6 -12   4   -0.10    1.30
  -6 -12  -4   -0.10    1.60
  -6 -12  -4   -0.30    1.40
   6  13  -4    1.20    1.10
  -6 -13   4   -0.30    1.40
  -6 -13   4    0.20    1.70
   6 -13  -4    0.30    1.30
   6  13  -3   -0.60    1.20
   6  13  -3    0.40    1.00
  -6 -13   3    0.90    1.70
  -6 -13   3   -0.90    1.20
   6 -13  -3    0.30    0.90
   6  13  -2    0.60    1.10
   6  13  -2    1.00    0.80
   6 -13  -2    0.90    0.50
  -6 -13   2    1.00    1.10
  -6 -13   2   -1.50    1.50
   6  13  -1    0.60    0.70
   6  13  -1    1.50    1.20
  -6 -13   1    1.70    1.70
  -6 -13   1    2.40    0.90
   6  13   0    0.40    1.30
   6  13   0   -0.30    0.60
  -6 -13   0    0.40    0.70
  -6 -13   0   -0.10    1.60
   6  13   1    0.80    1.50
  -6 -13  -1    0.50    0.80
  -6 -13  -1    1.90    1.70
   6  13   2    1.00    1.60
  -6  13  -2    0.20    0.80
  -6 -13  -2    2.30    1.50
  -6 -13  -2    0.10    1.00
   6 -13   2    0.10    0.70
  -6  13  -3    1.30    1.00
   6  13   3    1.90    1.90
  -6 -13  -3    3.70    1.50
   6 -13   3    1.30    1.10
  -6 -13  -3    4.30    1.70
   6  13   4    4.10    1.90
  -6  13  -4    5.20    1.60
  -6 -13  -4    4.90    1.80
  -6 -13  -4    5.00    1.90
   6 -13   4    3.80    1.60
   6  14  -3    0.20    1.00
   6  14  -3   -0.60    1.30
  -6 -14   3   -1.20    1.70
   6 -14  -3    0.30    0.80
  -6 -14   3    0.20    1.30
   6  14  -2   -0.60    1.10
   6  14  -2    0.80    0.80
  -6 -14   2   -0.90    1.00
  -6 -14   2   -1.20    1.60
   6  14  -1   -0.50    0.80
   6  14  -1    0.00    0.60
  -6 -14   1   -2.00    1.50
  -6 -14   1    0.30    0.70
   6  14   0   -0.80    0.60
   6  14   0   -0.20    1.00
  -6 -14   0    0.10    0.60
  -6 -14   0    0.40    1.30
   6  14   1    3.60    1.40
  -6 -14  -1    2.50    1.40
  -6 -14  -1    3.20    0.80
  -6  14  -2    6.80    1.10
   6  14   2    3.30    1.60
  -6 -14  -2    6.60    1.20
   6 -14   2    5.70    0.80
  -6 -14  -2    4.40    2.00
  -6  14  -3    0.60    1.00
   6  14   3   -0.20    1.40
   6 -14   3    0.40    1.00
  -6 -14  -3    1.40    1.70
  -6 -14  -3    1.80    1.30
   6  15  -3   -0.70    0.90
  -6 -15   3   -0.50    1.80
   6  15  -2    0.90    1.30
   6  15  -2   -0.60    0.70
  -6 -15   2    1.20    1.40
  -6 -15   2    1.70    0.90
   6  15  -1    3.10    1.50
   6  15  -1    3.50    0.80
  -6 -15   1    1.10    1.50
   6  15   0    1.10    1.50
   6  15   0   -0.50    0.50
  -6 -15   0   -0.90    1.70
   6  15   1    1.60    0.70
  -6  15  -1    1.60    1.00
   6  15   1    2.60    1.80
  -6 -15  -1    3.80    2.10
  -6  15  -2    1.60    0.80
   6  15   2    2.80    2.00
  -6 -15  -2    2.80    1.90
   6  16  -2   -0.30    1.20
   6  16  -2   -0.70    0.70
  -6 -16   2    0.20    1.30
   6  16  -1   -0.70    1.20
  -6 -16   1   -0.90    1.30
   6  16   0   -0.40    1.50
  -6 -16   0   -0.50    1.40
   6  16   1    1.20    1.30
  -6 -16  -1    1.90    1.60
   7   0  -6   12.50    2.50
  -7   0   6   18.20    2.70
   7   0  -6   14.20    2.50
   7   0  -5    1.40    1.60
  -7   0   5    0.10    1.60
   7   0  -5    2.50    1.60
  -7   0   4  108.79    4.10
   7   0  -4  108.79    3.90
  -7   0   4  104.29    2.60
   7   0  -4  109.79    3.90
   7   0  -3   -0.10    0.90
  -7   0   3    0.20    0.60
  -7   0   3   -0.40    0.50
   7   0  -3    0.40    0.70
   7   0  -3   -1.10    0.80
  -7   0   3   -1.10    0.60
  -7   0   3    1.90    0.90
  -7   0   2   54.99    2.10
   7   0  -2   48.70    2.10
   7   0  -2   54.69    2.30
  -7   0   2   49.70    2.50
   7   0  -2   53.09    2.20
  -7   0   2   52.89    2.10
  -7   0   2   46.30    2.20
  -7   0   1   -0.30    0.50
  -7   0   1   -1.20    0.60
  -7   0   1   -0.30    0.50
   7   0  -1   -0.90    0.60
   7   0  -1    0.60    0.70
   7   0  -1    0.10    0.70
   7   0  -1   -0.60    0.60
   7   0   0   38.00    1.70
   7   0   0   40.10    1.60
   7   0   0   41.50    2.10
  -7   0   0   38.40    1.70
  -7   0   0   36.00    1.80
  -7   0   0   41.40    1.60
   7   0   0   40.30    1.70
  -7   0   0   37.90    1.90
  -7   0  -1    0.50    0.40
   7   0   1    0.00    0.50
   7   0   1    0.20    0.50
   7   0   1   -0.50    0.50
  -7   0  -1    1.90    0.80
   7   0   1    0.80    0.60
  -7   0  -1    0.80    0.60
  -7   0  -2   57.79    2.50
   7   0   2   54.69    2.40
  -7   0  -2   57.19    2.40
   7   0   2   52.89    2.20
   7   0   2   55.39    2.40
   7   0   2   56.29    2.40
  -7   0  -2   53.09    2.30
  -7   0  -3    0.70    1.00
  -7   0  -3    1.40    0.80
   7   0   3    0.30    0.60
   7   0   4    2.70    0.90
  -7   0  -4    3.40    1.20
  -7   0  -4    5.50    1.60
  -7   0  -5   -1.90    1.50
   7   0   5   -0.20    0.80
  -7   0  -5    0.60    1.20
  -7   0  -6    1.80    1.50
  -7   0  -6    2.10    2.10
  -7   1   6    6.10    2.20
   7   1  -6    4.70    1.70
   7   1  -6    6.30    2.10
   7  -1  -6    4.80    1.60
   7  -1  -6    6.20    1.80
  -7  -1   6    4.50    1.70
   7   1  -5   20.90    2.20
   7   1  -5   21.40    2.50
  -7   1   5   20.90    2.70
  -7  -1   5   23.50    2.80
   7  -1  -5   18.20    2.20
   7  -1  -5   21.40    2.20
   7   1  -4   51.59    2.60
  -7   1   4   48.00    1.30
   7   1  -4   58.99    2.90
  -7   1   4   51.79    2.80
  -7  -1   4   53.49    3.10
   7  -1  -4   55.99    2.90
  -7  -1   4   49.90    1.80
   7  -1  -4   58.49    3.00
   7   1  -3   -0.40    0.60
   7   1  -3   -1.10    0.90
  -7   1   3   -0.80    0.90
  -7   1   3   -0.90    0.50
  -7   1   3   -0.40    0.50
   7   1  -3    0.40    0.90
   7  -1  -3    0.00    0.70
  -7  -1   3   -0.60    0.70
   7  -1  -3    0.10    1.00
  -7  -1   3   -0.10    0.80
  -7  -1   3    0.80    0.60
  -7  -1   3    0.70    0.70
   7  -1  -3   -0.10    0.90
   7   1  -2   94.89    3.00
  -7   1   2   95.99    3.00
  -7   1   2   90.69    3.70
   7   1  -2   87.39    3.00
  -7   1   2   92.69    3.20
  -7   1   2   91.89    2.80
   7   1  -2   90.29    3.70
   7   1  -2   96.19    3.10
  -7  -1   2   90.89    3.50
  -7  -1   2   90.29    3.00
  -7  -1   2   92.89    2.90
   7  -1  -2   92.39    3.00
   7  -1  -2   90.39    3.10
   7  -1  -2   93.39    2.90
  -7  -1   2   86.39    3.10
   7   1  -1    2.70    0.60
   7   1  -1    4.30    0.80
   7   1  -1    2.70    0.70
  -7   1   1    3.70    0.80
  -7   1   1    4.60    0.90
  -7   1   1    3.30    0.60
  -7   1   1    3.30    0.70
   7   1  -1    2.40    0.70
   7  -1  -1    3.30    0.80
  -7  -1   1    3.30    0.90
  -7  -1   1    3.50    0.80
  -7  -1   1    2.30    0.60
   7  -1  -1    3.60    0.70
   7  -1  -1    3.20    0.70
   7  -1  -1    3.90    0.70
  -7   1   0    0.80    0.40
  -7   1   0    0.90    0.60
   7   1   0    0.50    0.60
  -7   1   0    0.90    0.60
   7   1   0    0.70    0.50
  -7   1   0    0.60    0.50
   7   1   0    0.40    0.40
   7   1   0    1.20    0.70
  -7  -1   0    0.60    0.50
   7  -1   0   -0.10    0.60
   7  -1   0    0.70    0.40
  -7  -1   0    0.60    0.70
   7  -1   0   -0.40    0.60
  -7  -1   0    0.80    0.40
   7  -1   0    0.90    0.70
  -7   1  -1   83.79    2.70
   7   1   1   84.09    3.20
   7   1   1   79.99    2.60
  -7   1  -1   88.69    3.00
  -7   1  -1   81.29    2.80
   7   1   1   84.39    2.80
   7   1   1   83.79    2.70
   7  -1   1   83.69    2.70
  -7  -1  -1   83.89    3.10
  -7  -1  -1   79.09    2.70
   7  -1   1   89.29    3.10
   7  -1   1   86.69    2.80
   7  -1   1   90.69    2.80
  -7  -1  -1   84.19    2.80
   7   1   2   12.00    1.40
  -7   1  -2   12.40    1.00
   7   1   2   12.80    1.30
   7   1   2   15.70    1.40
   7   1   2   13.40    1.40
  -7   1  -2   12.40    1.30
  -7   1  -2   12.20    1.20
   7  -1   2   13.30    1.20
   7  -1   2   12.90    1.20
  -7  -1  -2   12.60    1.20
   7  -1   2   13.80    1.10
   7  -1   2   10.80    1.20
  -7  -1  -2   14.70    1.50
  -7  -1  -2   12.50    1.50
   7   1   3   44.00    2.30
  -7   1  -3   45.70    2.30
  -7   1  -3   45.50    2.30
   7  -1   3   47.50    2.10
  -7  -1  -3   42.90    2.30
  -7  -1  -3   41.60    2.50
   7  -1   3   40.40    2.20
   7   1   4   49.00    2.70
  -7   1  -4   47.00    2.70
  -7   1  -4   50.29    2.80
  -7  -1  -4   48.60    2.80
   7  -1   4   52.39    2.30
  -7  -1  -4   50.19    2.80
  -7   1  -5   20.50    2.30
   7   1   5   22.80    2.20
  -7   1  -5   23.90    2.30
  -7  -1  -5   26.70    2.50
  -7  -1  -5   25.50    2.80
   7  -1   5   20.40    1.70
  -7   1  -6    2.50    2.10
  -7   1  -6    3.10    1.50
  -7  -1  -6    2.70    1.70
  -7  -1  -6    1.40    2.10
   7   2  -6    1.40    1.70
  -7   2   6    0.50    1.30
   7   2  -6    0.70    1.80
  -7  -2   6    1.40    1.50
   7  -2  -6   -1.40    1.70
   7  -2  -6    0.10    1.30
  -7   2   5   14.10    2.10
   7   2  -5   19.60    2.40
   7   2  -5   16.40    2.10
   7  -2  -5   16.50    2.10
   7  -2  -5   15.80    2.30
  -7  -2   5   22.10    2.70
   7   2  -4    7.70    1.40
   7   2  -4    8.20    1.30
  -7   2   4   11.90    1.80
  -7  -2   4    7.80    1.00
  -7  -2   4    6.80    1.60
   7  -2  -4    7.50    1.30
   7  -2  -4    8.80    1.60
   7   2  -3   59.69    2.50
  -7   2   3   58.89    2.40
  -7   2   3   56.19    2.60
   7   2  -3   59.09    2.50
   7  -2  -3   59.79    2.50
   7  -2  -3   56.89    2.70
  -7  -2   3   58.99    2.90
  -7  -2   3   59.99    2.50
   7  -2  -3   56.49    2.50
  -7  -2   3   55.29    2.60
  -7   2   2    0.70    0.80
  -7   2   2    0.50    0.60
  -7   2   2   -0.40    0.50
   7   2  -2    0.30    0.60
   7   2  -2    0.20    0.80
   7   2  -2    1.70    0.80
  -7   2   2    1.10    0.60
   7   2  -2    0.10    0.50
  -7  -2   2   -0.10    0.50
  -7  -2   2    0.00    0.50
  -7  -2   2    0.50    0.70
   7  -2  -2    0.00    0.70
  -7  -2   2    0.90    0.60
   7  -2  -2    1.50    0.80
   7  -2  -2    0.50    0.60
   7   2  -1   71.49    2.40
  -7   2   1   70.29    2.40
  -7   2   1   73.19    2.30
   7   2  -1   68.49    3.00
   7   2  -1   69.19    2.30
   7   2  -1   68.09    2.40
  -7   2   1   72.79    3.00
  -7   2   1   73.59    2.30
  -7  -2   1   73.29    2.90
   7  -2  -1   68.39    2.30
  -7  -2   1   69.19    2.30
  -7  -2   1   65.29    2.50
   7  -2  -1   74.49    2.50
   7  -2  -1   73.59    2.30
   7   2   0    3.10    0.70
   7   2   0    2.60    0.70
  -7   2   0    3.90    0.60
  -7   2   0    4.00    0.80
  -7   2   0    2.40    0.70
   7   2   0    3.20    0.60
  -7   2   0    2.20    0.70
   7   2   0    4.30    0.80
   7  -2   0    2.50    0.60
  -7  -2   0    1.60    0.60
  -7  -2   0    3.00    0.60
   7  -2   0    4.70    0.70
   7  -2   0    3.40    0.80
  -7  -2   0    3.20    0.60
   7  -2   0    3.70    0.70
   7   2   1  112.39    3.30
  -7   2  -1  116.39    3.40
   7   2   1  118.69    4.00
  -7   2  -1  118.39    3.70
   7   2   1  117.79    3.40
  -7   2  -1  116.59    3.40
   7   2   1  118.59    3.30
  -7  -2  -1  118.49    3.40
   7  -2   1  115.59    3.30
   7  -2   1  111.19    3.70
   7  -2   1  117.89    3.30
  -7  -2  -1  115.69    3.50
   7  -2   1  114.89    3.30
  -7  -2  -1  112.09    3.90
  -7   2  -2    3.30    0.80
  -7   2  -2    1.80    0.40
   7   2   2    2.00    0.80
   7   2   2    1.40    0.80
  -7   2  -2    1.70    0.90
   7   2   2    1.70    0.70
   7   2   2    1.90    0.60
   7  -2   2    2.20    0.90
  -7  -2  -2    2.00    0.80
  -7  -2  -2    1.90    1.00
   7  -2   2    2.20    0.60
   7  -2   2    2.60    0.80
   7  -2   2    1.60    0.70
  -7  -2  -2    1.20    0.60
   7   2   3   95.19    3.70
   7   2   3   89.89    3.30
  -7   2  -3   87.69    3.30
  -7   2  -3   86.79    3.50
   7  -2   3   92.19    3.40
   7  -2   3   93.19    3.10
  -7  -2  -3   97.19    3.60
  -7  -2  -3   90.19    3.40
  -7   2  -4    6.80    1.70
   7   2   4    1.90    1.00
  -7   2  -4    3.20    1.20
   7  -2   4    3.30    0.70
  -7  -2  -4    1.50    1.10
  -7  -2  -4    2.80    1.50
  -7   2  -5    1.60    1.20
  -7   2  -5    1.30    1.30
   7   2   5    0.40    1.00
  -7  -2  -5   -2.30    1.40
  -7  -2  -5    0.20    1.20
  -7   2  -6    1.30    1.40
  -7   2  -6    2.40    1.70
  -7  -2  -6    2.40    2.00
  -7  -2  -6    0.00    2.10
   7   3  -6    7.80    2.20
  -7   3   6    7.50    2.20
   7   3  -6    7.10    2.10
   7  -3  -6    3.00    2.00
   7  -3  -6    6.30    2.10
  -7  -3   6    5.10    2.20
  -7   3   5   13.00    2.30
   7   3  -5   11.10    2.00
   7   3  -5   11.90    2.10
   7  -3  -5   10.20    2.00
   7  -3  -5   12.30    1.80
  -7  -3   5   12.20    2.30
   7   3  -4   97.99    3.70
  -7   3   4   95.19    3.80
   7   3  -4   91.59    3.60
   7  -3  -4   99.19    3.80
   7  -3  -4  107.19    4.00
  -7  -3   4   96.89    3.10
  -7  -3   4   98.29    4.00
  -7   3   3   34.20    1.80
   7   3  -3   35.60    1.90
   7   3  -3   37.50    2.50
   7   3  -3   35.60    2.10
  -7   3   3   35.60    2.20
   7  -3  -3   36.20    1.90
  -7  -3   3   36.50    2.30
   7  -3  -3   32.90    2.00
  -7  -3   3   35.10    2.10
   7  -3  -3   35.90    2.10
  -7  -3   3   32.30    1.80
  -7   3   2   64.09    2.40
   7   3  -2   66.19    2.50
  -7   3   2   59.89    2.20
   7   3  -2   61.19    2.90
   7   3  -2   62.19    2.30
   7   3  -2   60.89    2.30
  -7   3   2   64.09    3.10
  -7   3   2   62.89    2.20
  -7  -3   2   62.19    2.30
   7  -3  -2   63.19    2.30
  -7  -3   2   62.99    2.70
   7  -3  -2   65.09    2.50
  -7  -3   2   60.89    2.80
  -7  -3   2   63.99    2.40
   7  -3  -2   63.49    2.30
  -7   3   1    0.40    0.50
  -7   3   1    1.70    0.60
   7   3  -1   -0.10    0.50
   7   3  -1    0.80    0.70
  -7   3   1    0.80    0.50
   7   3  -1    1.10    0.70
   7   3  -1    1.20    0.50
  -7   3   1   -0.50    0.40
  -7  -3   1    1.10    0.60
   7  -3  -1    0.30    0.50
  -7  -3   1    0.50    0.50
  -7  -3   1    0.20    0.60
   7  -3  -1    1.90    0.60
   7  -3  -1   -0.60    0.60
   7  -3  -1    0.50    0.40
  -7   3   0    0.50    0.40
   7   3   0    0.60    0.40
   7   3   0   -0.10    0.50
   7   3   0    1.10    0.50
  -7   3   0    0.20    0.50
  -7   3   0    1.60    0.60
   7   3   0    0.60    0.70
  -7   3   0    0.90    0.60
  -7  -3   0    0.60    0.40
  -7  -3   0    0.20    0.70
   7  -3   0    0.60    0.60
  -7  -3   0    0.60    0.60
   7  -3   0    0.30    0.60
   7  -3   0    0.20    0.50
   7   3   1   79.99    2.60
   7   3   1   81.29    3.30
   7   3   1   76.39    2.60
   7   3   1   80.29    2.60
  -7   3  -1   79.99    2.70
  -7   3  -1   79.79    2.80
  -7   3  -1   80.09    2.70
   7  -3   1   80.39    2.60
   7  -3   1   75.79    2.60
  -7  -3  -1   82.79    3.30
  -7  -3  -1   76.19    2.70
   7  -3   1   80.59    2.60
   7  -3   1   79.49    2.90
  -7  -3  -1   76.89    2.70
   7   3   2   11.80    1.30
   7   3   2   12.40    1.30
  -7   3  -2   10.00    0.80
  -7   3  -2   12.90    1.30
   7   3   2   11.70    1.20
   7   3   2   10.90    1.20
  -7   3  -2   10.40    1.20
   7  -3   2   11.50    1.20
   7  -3   2    8.50    1.30
  -7  -3  -2   13.10    1.50
  -7  -3  -2   12.40    1.40
   7  -3   2   11.50    1.30
   7  -3   2    9.90    1.00
   7   3   3    1.10    0.90
  -7   3  -3    1.30    0.80
  -7   3  -3    0.80    0.70
   7   3   3    0.60    0.60
   7  -3   3    0.90    0.80
   7  -3   3    0.70    0.50
  -7  -3  -3    2.20    1.00
  -7  -3  -3    2.00    1.20
   7   3   4   45.60    2.90
  -7   3  -4   40.80    2.90
  -7   3  -4   41.40    2.50
   7  -3   4   40.50    1.60
  -7  -3  -4   40.50    2.90
  -7  -3  -4   42.20    2.70
  -7   3  -5   14.20    2.30
   7   3   5   12.60    1.80
  -7   3  -5   15.60    2.10
  -7  -3  -5   16.30    2.20
  -7  -3  -5   13.50    2.40
  -7   3  -6    0.10    1.50
  -7   3  -6    0.90    1.40
   7   3   6    1.10    1.30
  -7  -3  -6   -0.80    2.10
  -7  -3  -6    2.60    1.60
  -7   4   6    4.10    1.60
   7   4  -6    3.90    2.10
   7   4  -6    9.80    2.20
  -7  -4   6    6.20    2.30
   7  -4  -6    5.90    1.70
   7  -4  -6    7.50    2.10
  -7   4   5    3.00    1.60
   7   4  -5    3.90    1.70
   7   4  -5    1.20    1.10
   7  -4  -5    1.80    1.50
  -7  -4   5    3.20    0.90
   7  -4  -5    2.70    1.70
  -7  -4   5    4.50    2.00
   7   4  -4   85.69    3.60
   7   4  -4   73.29    3.20
  -7   4   4   72.29    3.30
  -7  -4   4   79.09    3.50
   7  -4  -4   82.19    3.40
  -7  -4   4   73.99    2.80
   7  -4  -4   72.29    3.50
   7  -4  -4   71.89    3.20
  -7   4   3   12.90    1.60
   7   4  -3   12.00    1.30
   7   4  -3   10.90    1.30
   7   4  -3   14.20    1.80
  -7   4   3   12.70    1.20
  -7  -4   3   15.10    1.80
  -7  -4   3   13.30    1.30
   7  -4  -3   11.20    1.40
  -7  -4   3   12.00    1.50
   7  -4  -3   11.70    1.50
   7  -4  -3   12.00    1.60
  -7   4   2    8.80    1.00
   7   4  -2    8.50    1.20
   7   4  -2    7.60    1.10
   7   4  -2    7.90    1.10
  -7   4   2    6.90    0.90
   7   4  -2    8.20    1.00
  -7   4   2    8.30    1.00
  -7  -4   2    7.70    1.10
   7  -4  -2    7.80    1.00
   7  -4  -2    8.30    1.00
   7  -4  -2    6.80    0.90
  -7  -4   2    6.60    1.10
  -7  -4   2    5.70    1.00
  -7  -4   2    7.10    0.90
   7   4  -1   15.30    1.40
  -7   4   1   13.20    1.00
   7   4  -1   13.90    1.10
   7   4  -1   13.50    1.20
  -7   4   1   14.40    1.40
   7   4  -1   13.90    1.20
  -7   4   1   15.70    1.00
  -7   4   1   14.50    1.00
   7  -4  -1   13.70    1.20
  -7  -4   1   13.90    1.40
   7  -4  -1   13.10    1.00
   7  -4  -1   13.60    1.10
  -7  -4   1   14.20    1.20
   7  -4  -1   14.40    1.10
  -7  -4   1   11.10    1.10
  -7   4   0   24.10    1.70
   7   4   0   26.00    1.40
   7   4   0   21.40    1.60
  -7   4   0   28.00    1.40
  -7   4   0   24.30    1.40
   7   4   0   26.20    1.40
  -7   4   0   26.50    1.30
   7   4   0   24.80    1.30
   7  -4   0   28.20    1.40
   7  -4   0   27.30    1.30
  -7  -4   0   21.70    1.30
  -7  -4   0   27.70    1.60
  -7  -4   0   24.90    1.70
   7  -4   0   25.20    1.30
   7  -4   0   27.00    1.40
  -7   4  -1   10.90    1.00
   7   4   1    9.00    1.00
   7   4   1    8.70    1.10
   7   4   1    8.40    1.30
   7   4   1   10.10    1.10
  -7   4  -1    8.60    1.10
  -7   4  -1   10.60    1.10
  -7  -4  -1    8.30    1.10
   7  -4   1    8.90    1.00
   7  -4   1    7.80    0.90
  -7  -4  -1    9.20    1.20
  -7  -4  -1    8.60    1.20
   7  -4   1    8.70    1.10
  -7   4  -2   72.59    2.70
   7   4   2   69.09    2.70
   7   4   2   74.69    3.40
  -7   4  -2   69.19    2.60
   7   4   2   69.69    2.60
  -7   4  -2   73.49    2.40
   7  -4   2   72.59    2.60
  -7  -4  -2   77.59    2.90
  -7  -4  -2   75.49    2.90
   7  -4   2   70.99    2.60
   7  -4   2   72.39    2.70
   7   4   3    2.40    1.10
  -7   4  -3    1.10    1.00
   7   4   3    0.60    0.80
  -7   4  -3    1.60    0.80
   7  -4   3    1.90    0.90
  -7  -4  -3    1.50    0.90
  -7  -4  -3    2.90    1.20
   7   4   4    1.20    1.10
  -7   4  -4    2.60    1.40
  -7   4  -4    2.80    1.50
  -7  -4  -4    1.90    1.50
  -7  -4  -4    1.30    1.50
   7   4   5    1.30    1.30
  -7   4  -5    2.80    1.70
  -7   4  -5   -0.40    1.50
  -7  -4  -5   -0.40    1.70
  -7  -4  -5   -1.40    1.50
  -7   4  -6    1.80    1.90
  -7   4  -6    1.80    2.00
   7   4   6   -1.30    1.30
  -7  -4  -6   -0.40    2.00
  -7  -4  -6   -1.00    2.10
  -7   5   6    1.00    1.70
   7   5  -6    2.80    2.00
   7   5  -6    2.10    1.50
   7  -5  -6    2.80    1.90
  -7  -5   6    3.80    2.10
   7  -5  -6    1.40    1.50
   7   5  -5    7.40    1.80
   7   5  -5    5.90    1.80
  -7   5   5    3.50    1.30
   7  -5  -5    2.60    1.60
  -7  -5   5    1.70    1.40
  -7  -5   5    5.30    1.10
   7  -5  -5    3.90    1.40
  -7   5   4    3.00    1.00
  -7   5   4    4.50    1.00
   7   5  -4    5.00    1.20
   7   5  -4    3.50    1.10
   7  -5  -4    3.70    1.10
  -7  -5   4    6.00    1.70
  -7  -5   4    5.30    1.10
   7  -5  -4    2.70    1.20
   7  -5  -4    5.00    1.20
   7   5  -3   22.00    1.80
  -7   5   3   19.10    1.10
   7   5  -3   23.20    2.10
  -7   5   3   23.40    1.80
   7   5  -3   21.40    1.60
  -7   5   3   20.20    1.50
  -7  -5   3   20.50    1.80
  -7  -5   3   19.70    1.70
  -7  -5   3   21.00    1.60
   7  -5  -3   19.40    1.60
  -7  -5   3   20.90    1.80
   7  -5  -3   23.90    1.80
   7  -5  -3   20.10    1.60
   7   5  -2   24.30    2.00
   7   5  -2   23.50    1.60
   7   5  -2   24.50    1.80
  -7   5   2   23.60    1.30
  -7   5   2   24.60    1.60
  -7   5   2   23.70    1.40
   7   5  -2   20.30    1.40
   7  -5  -2   21.20    1.50
  -7  -5   2   27.20    1.60
  -7  -5   2   24.40    1.80
   7  -5  -2   25.90    1.50
  -7  -5   2   27.00    1.90
  -7  -5   2   24.00    1.40
   7  -5  -2   22.00    1.50
  -7   5   1    8.40    1.00
   7   5  -1    7.00    0.90
  -7   5   1    6.80    0.80
   7   5  -1    7.80    1.00
   7   5  -1    7.80    1.00
   7   5  -1    5.70    1.10
   7  -5  -1    7.00    0.90
  -7  -5   1    6.20    1.10
  -7  -5   1    6.50    0.90
  -7  -5   1    5.00    0.90
   7  -5  -1    7.70    1.00
   7  -5  -1    6.80    0.80
   7  -5  -1    6.50    0.80
  -7   5   0    1.10    0.60
   7   5   0    1.70    0.60
  -7   5   0    2.30    0.70
  -7   5   0    1.80    0.60
  -7   5   0    0.50    0.60
   7   5   0    1.90    0.70
   7   5   0    0.70    0.60
   7   5   0    2.40    0.60
   7  -5   0    0.60    0.60
  -7  -5   0    1.30    0.70
   7  -5   0    0.40    0.60
  -7  -5   0    1.50    0.70
   7  -5   0    1.30    0.70
   7  -5   0    0.80    0.60
  -7  -5   0    1.00    0.80
  -7   5  -1    9.10    1.10
   7   5   1    8.90    0.90
   7   5   1    6.20    1.10
   7   5   1    8.80    0.90
   7   5   1    8.80    1.10
  -7   5  -1    6.60    0.90
  -7   5  -1    7.50    1.00
   7  -5   1    9.80    1.10
  -7  -5  -1    9.90    1.20
  -7  -5  -1   10.50    1.30
   7  -5   1   10.40    1.10
   7  -5   1    9.10    0.90
  -7  -5  -1   11.40    1.40
   7   5   2   60.79    2.50
   7   5   2   55.19    2.30
  -7   5  -2   56.49    2.40
  -7   5  -2   59.59    2.10
   7   5   2   65.99    3.40
  -7   5  -2   61.79    2.50
   7  -5   2   58.59    2.50
  -7  -5  -2   59.19    2.70
  -7  -5  -2   61.29    2.70
   7  -5   2   63.69    2.50
   7   5   3   63.69    2.80
  -7   5  -3   65.39    2.90
  -7   5  -3   56.29    2.60
   7   5   3   63.99    3.60
   7   5   3   68.19    2.90
  -7  -5  -3   63.99    3.00
  -7  -5  -3   62.99    2.80
   7  -5   3   59.99    2.60
  -7   5  -4   16.90    2.10
  -7   5  -4   18.00    2.10
   7   5   4   12.40    2.00
  -7  -5  -4   16.60    2.20
  -7  -5  -4   11.00    1.70
  -7   5  -5   14.30    2.30
  -7   5  -5   13.80    2.20
   7   5   5    9.80    2.00
  -7  -5  -5    9.80    2.20
  -7  -5  -5   16.50    2.50
   7   5   6    1.00    1.60
  -7   5  -6    1.90    1.90
  -7   5  -6    0.60    1.50
  -7  -5  -6    0.80    1.50
  -7  -5  -6    0.30    1.60
  -7   6   6    2.50    1.80
   7   6  -6   -0.60    1.70
   7   6  -6    2.10    1.90
  -7  -6   6   -0.20    1.50
   7  -6  -6   -0.20    1.70
   7  -6  -6    1.70    1.90
   7   6  -5    0.40    1.50
  -7   6   5    0.10    1.00
   7   6  -5    3.60    1.50
   7  -6  -5    0.70    1.40
   7  -6  -5    1.40    1.50
  -7  -6   5   -2.20    1.60
  -7  -6   5   -0.60    1.00
   7   6  -4   21.50    2.30
   7   6  -4   29.30    2.30
  -7   6   4   24.90    2.00
  -7   6   4   28.90    1.90
   7   6  -4   27.00    2.00
   7  -6  -4   22.60    2.30
   7  -6  -4   20.90    2.10
   7  -6  -4   24.40    2.20
  -7  -6   4   22.90    1.90
  -7  -6   4   22.50    2.20
   7   6  -3   33.50    1.90
  -7   6   3   35.60    1.80
   7   6  -3   35.80    2.10
  -7   6   3   34.70    2.10
   7   6  -3   37.90    2.60
   7  -6  -3   32.50    2.10
   7  -6  -3   40.40    2.00
  -7  -6   3   39.10    2.20
  -7  -6   3   36.70    2.30
   7  -6  -3   34.70    1.90
  -7  -6   3   34.70    2.10
  -7  -6   3   40.70    2.50
   7   6  -2    0.20    0.60
  -7   6   2   -0.10    0.40
   7   6  -2   -0.10    0.70
  -7   6   2   -0.30    0.60
   7   6  -2   -0.30    0.50
  -7  -6   2   -0.30    1.00
   7  -6  -2   -0.30    0.70
  -7  -6   2   -0.70    0.70
   7  -6  -2   -0.30    0.70
  -7  -6   2   -0.30    0.60
   7  -6  -2    0.30    0.70
   7   6  -1   25.60    1.40
   7   6  -1   22.50    1.30
  -7   6   1   22.80    1.30
   7   6  -1   22.80    1.30
   7   6  -1   22.80    2.00
  -7   6   1   22.20    1.20
   7  -6  -1   22.90    1.40
   7  -6  -1   21.70    1.30
   7  -6  -1   24.60    1.30
  -7  -6   1   23.10    1.40
  -7  -6   1   19.20    1.40
  -7  -6   1   22.50    1.80
   7  -6  -1   21.50    1.20
   7   6   0   11.10    1.00
   7   6   0   10.40    1.00
   7   6   0   12.90    1.10
  -7   6   0   12.50    1.00
  -7   6   0   10.40    0.90
   7   6   0   11.10    1.50
  -7   6   0   11.50    0.90
   7  -6   0   12.60    0.90
  -7  -6   0   12.20    1.30
  -7  -6   0   10.30    1.20
  -7  -6   0   13.00    1.10
   7  -6   0   13.50    1.00
   7  -6   0   12.10    1.10
   7  -6   0   11.30    1.00
  -7   6  -1   47.00    2.20
   7   6   1   47.30    2.00
  -7   6  -1   47.10    2.00
  -7   6  -1   45.60    1.90
   7   6   1   49.30    2.70
   7   6   1   44.00    1.90
   7   6   1   45.50    1.90
   7  -6   1   48.40    1.90
  -7  -6  -1   48.00    2.00
   7  -6   1   48.30    1.90
   7  -6   1   42.90    1.90
  -7  -6  -1   45.90    2.10
  -7   6  -2    5.20    0.60
  -7   6  -2    6.20    1.10
  -7   6  -2    7.50    1.10
   7   6   2    4.70    1.30
   7   6   2    5.40    1.00
   7   6   2    4.30    1.00
  -7  -6  -2    5.20    1.00
   7  -6   2    7.50    1.20
   7  -6   2    4.50    1.00
  -7  -6  -2    4.30    1.10
  -7   6  -3   69.89    3.10
   7   6   3   70.49    2.90
  -7   6  -3   75.99    3.10
   7   6   3   70.19    3.10
   7   6   3   82.19    4.20
   7  -6   3   71.29    3.00
  -7  -6  -3   78.89    3.30
  -7  -6  -3   70.99    3.20
  -7   6  -4    7.00    1.60
   7   6   4    8.80    1.70
  -7   6  -4    7.40    1.70
  -7  -6  -4    9.80    2.00
  -7  -6  -4    8.30    1.80
  -7   6  -5    2.40    1.50
   7   6   5    0.40    1.40
  -7   6  -5    0.30    1.10
  -7  -6  -5    1.40    1.70
  -7  -6  -5    0.50    1.70
  -7   6  -6   -0.20    1.30
  -7   6  -6    0.80    1.50
   7   6   6    1.30    1.90
  -7  -6  -6    2.40    2.10
  -7  -6  -6    1.20    1.60
   7   7  -6    3.50    1.60
   7   7  -6    2.10    1.40
   7  -7  -6    6.70    2.30
  -7  -7   6    3.10    2.20
   7   7  -5    2.80    1.50
   7   7  -5    0.20    1.00
  -7   7   5   -0.10    1.20
  -7  -7   5    1.70    1.20
  -7  -7   5   -0.70    1.20
   7  -7  -5    1.50    1.50
   7  -7  -5   -0.30    1.30
   7   7  -4   49.70    2.80
  -7   7   4   52.89    2.60
  -7   7   4   51.89    2.80
   7   7  -4   52.39    2.90
   7   7  -4   47.80    3.10
   7  -7  -4   58.49    3.00
   7  -7  -4   54.29    3.00
  -7  -7   4   47.70    2.70
  -7  -7   4   48.20    2.80
   7  -7  -4   51.79    2.70
  -7  -7   4   52.79    3.30
   7   7  -3   41.30    2.90
   7   7  -3   39.00    2.30
  -7   7   3   34.40    1.90
   7   7  -3   37.20    2.00
  -7   7   3   38.20    2.10
   7  -7  -3   39.90    2.00
   7  -7  -3   39.30    2.20
  -7  -7   3   35.70    2.30
  -7  -7   3   47.90    2.70
  -7  -7   3   41.50    2.10
   7  -7  -3   34.90    2.20
   7   7  -2    6.60    1.10
   7   7  -2    8.10    1.10
   7   7  -2   10.00    1.20
  -7   7   2    8.60    0.90
  -7   7   2    7.90    1.00
  -7  -7   2    8.10    1.10
   7  -7  -2    8.50    1.10
  -7  -7   2    4.90    1.10
  -7  -7   2    7.30    1.30
   7  -7  -2    6.30    0.90
   7  -7  -2    8.20    1.20
   7   7  -1    0.60    0.60
  -7   7   1    0.90    0.50
  -7   7   1   -0.20    0.50
   7   7  -1   -0.60    0.50
   7   7  -1    0.10    0.60
   7   7  -1    0.80    0.60
   7  -7  -1    0.20    0.50
   7  -7  -1    0.70    0.50
  -7  -7   1    0.60    0.70
   7  -7  -1    1.10    0.70
  -7  -7   1   -0.60    0.80
  -7  -7   1   -0.20    0.70
   7  -7  -1    1.20    0.70
  -7   7   0    5.60    0.70
   7   7   0    4.80    1.00
   7   7   0    7.70    0.90
   7   7   0    8.50    1.00
  -7   7   0    7.30    0.80
   7   7   0    8.30    1.00
  -7  -7   0    8.40    1.00
   7  -7   0    7.50    0.90
   7  -7   0    6.40    0.70
   7  -7   0    6.10    0.70
   7  -7   0    7.90    0.90
  -7  -7   0    6.90    1.10
  -7   7  -1   10.30    1.30
  -7   7  -1   10.10    1.20
   7   7   1    7.40    1.30
   7   7   1   11.50    1.10
  -7   7  -1   10.60    1.00
   7   7   1   10.50    1.10
   7  -7   1   10.40    1.10
   7  -7   1   11.80    1.00
   7  -7   1    9.50    1.00
  -7  -7  -1    9.90    1.30
  -7  -7  -1   12.00    1.30
  -7   7  -2   19.00    1.20
  -7   7  -2   19.60    1.50
   7   7   2   18.20    1.50
   7   7   2   19.80    1.50
  -7   7  -2   22.30    1.70
   7   7   2   21.20    2.10
  -7  -7  -2   17.50    1.70
   7  -7   2   18.00    1.60
  -7  -7  -2   21.40    1.70
   7  -7   2   22.70    1.60
   7   7   3   11.20    1.60
  -7   7  -3   11.40    1.50
   7   7   3    8.60    1.80
   7   7   3    8.30    1.30
  -7   7  -3    8.70    1.50
   7  -7   3    7.70    1.40
  -7  -7  -3    7.00    1.60
  -7  -7  -3    8.80    1.50
  -7   7  -4    4.80    1.20
  -7   7  -4    8.50    1.60
   7   7   4    3.70    1.70
  -7  -7  -4    5.30    1.80
  -7  -7  -4    4.50    1.50
   7  -7   4    7.40    1.70
   7   7   5    6.70    2.00
  -7   7  -5    3.00    1.30
  -7   7  -5    1.20    1.20
  -7  -7  -5    3.20    1.50
  -7  -7  -5    0.00    1.20
  -7   7  -6    2.10    2.00
   7   8  -6   -0.80    1.80
  -7  -8   6    2.50    2.20
   7  -8  -6    3.90    2.10
   7   8  -5    3.80    1.50
   7   8  -5    4.80    1.70
   7  -8  -5    4.20    1.80
  -7  -8   5    2.10    1.20
  -7  -8   5    3.10    1.90
   7   8  -4   34.10    2.40
   7   8  -4   29.40    2.20
  -7   8   4   28.20    2.20
   7   8  -4   27.40    2.50
  -7  -8   4   28.50    2.80
   7  -8  -4   29.20    2.40
  -7  -8   4   32.70    2.30
   7  -8  -4   29.60    2.10
  -7  -8   4   30.10    2.40
   7   8  -3   10.90    1.60
   7   8  -3   15.10    1.50
  -7   8   3   11.70    1.20
   7   8  -3   12.70    1.60
  -7   8   3   11.80    1.40
  -7  -8   3   12.00    1.90
   7  -8  -3   12.40    1.40
  -7  -8   3   13.40    1.90
   7  -8  -3   11.90    1.50
   7  -8  -3   12.80    1.60
  -7  -8   3   13.40    1.60
   7   8  -2    1.70    1.00
   7   8  -2    2.20    0.80
   7   8  -2    0.90    0.70
  -7   8   2    1.90    0.70
  -7   8   2    2.70    0.60
   7  -8  -2    1.30    0.90
   7  -8  -2    1.10    0.90
  -7  -8   2    2.40    0.90
  -7  -8   2    1.50    1.20
   7  -8  -2    1.70    0.70
  -7  -8   2    0.30    0.90
   7   8  -1    1.40    0.70
   7   8  -1    3.60    0.80
  -7   8   1    2.80    0.60
  -7   8   1    1.70    0.60
   7   8  -1    3.00    1.10
   7  -8  -1    3.80    0.80
  -7  -8   1    4.00    1.10
  -7  -8   1    3.90    0.90
   7  -8  -1    2.60    0.80
   7  -8  -1    3.60    0.70
   7   8   0    8.70    0.90
   7   8   0    6.30    1.40
  -7   8   0    9.30    0.90
   7   8   0    8.90    1.00
  -7  -8   0   10.30    1.30
   7  -8   0    9.00    0.80
  -7  -8   0    8.80    1.10
   7  -8   0    6.80    0.90
   7  -8   0    9.30    1.00
  -7   8  -1    1.70    0.70
   7   8   1    1.10    0.60
  -7   8  -1    0.80    0.60
   7   8   1    0.00    1.00
   7   8   1    1.80    0.70
  -7  -8  -1    0.80    0.80
   7  -8   1    0.10    0.70
   7  -8   1    1.10    0.70
   7  -8   1    1.40    0.60
   7   8   2   72.69    3.90
   7   8   2   79.39    2.80
  -7   8  -2   78.19    2.90
   7   8   2   74.49    2.80
  -7   8  -2   78.49    2.80
  -7   8  -2   78.19    2.80
  -7  -8  -2   79.69    3.10
   7  -8   2   80.99    2.90
  -7  -8  -2   73.49    2.90
   7  -8   2   85.09    3.00
   7   8   3    1.90    1.00
  -7   8  -3    3.70    1.20
   7   8   3    1.30    1.10
   7   8   3    1.20    0.90
  -7   8  -3   -0.50    0.80
  -7  -8  -3    2.40    1.30
   7  -8   3    1.90    1.20
  -7  -8  -3    0.70    1.10
   7  -8   3    0.30    1.00
  -7   8  -4   -0.20    1.30
  -7   8  -4    0.30    1.10
   7   8   4   -1.20    1.10
   7   8   4   -0.60    1.50
  -7  -8  -4    1.70    1.50
  -7  -8  -4   -0.50    1.40
  -7   8  -5    1.50    1.70
   7   8   5   -1.20    1.70
  -7  -8  -5   -0.30    1.70
   7   9  -5    1.90    1.50
   7  -9  -5   -0.20    1.50
  -7  -9   5    0.10    1.90
  -7  -9   5    2.30    1.40
   7   9  -4    1.10    1.20
   7   9  -4   -0.60    1.10
   7   9  -4    1.40    1.10
  -7   9   4    1.00    1.10
  -7  -9   4    2.60    1.60
  -7  -9   4    2.00    1.30
   7  -9  -4    2.10    1.30
   7   9  -3   17.70    2.20
   7   9  -3   19.60    1.80
   7   9  -3   16.60    1.60
  -7   9   3   15.20    1.30
  -7   9   3   16.10    1.50
   7  -9  -3   15.80    1.50
  -7  -9   3   16.90    2.00
  -7  -9   3   15.00    1.90
  -7  -9   3   14.30    1.60
   7  -9  -3   17.90    1.80
   7  -9  -3   16.30    1.60
   7   9  -2    0.70    0.80
  -7   9   2    0.20    0.50
   7   9  -2   -0.40    0.70
   7   9  -2    1.00    1.00
  -7   9   2   -0.10    0.50
   7  -9  -2    0.10    0.50
   7  -9  -2   -0.40    0.80
  -7  -9   2   -1.40    0.90
  -7  -9   2    0.30    0.80
   7  -9  -2    0.70    0.90
  -7  -9   2    0.20    0.90
   7   9  -1    0.90    1.00
  -7   9   1    0.50    0.50
  -7   9   1    0.40    0.50
   7   9  -1    0.70    0.60
   7   9  -1    0.10    0.50
   7   9  -1   -0.80    0.60
  -7  -9   1   -0.70    0.90
   7  -9  -1    0.10    0.40
  -7  -9   1    0.80    0.80
   7  -9  -1    0.10    0.60
   7  -9  -1    0.40    0.60
   7  -9  -1    0.30    0.40
   7   9   0    2.60    0.70
   7   9   0    2.50    0.70
  -7   9   0    3.50    0.60
   7   9   0    3.70    1.10
  -7  -9   0    2.50    1.00
  -7  -9   0    2.80    0.80
   7  -9   0    3.50    0.50
   7  -9   0    2.60    0.70
   7  -9   0    2.90    0.50
  -7   9  -1    0.10    0.50
   7   9   1    0.30    0.50
   7   9   1    0.60    0.60
  -7   9  -1    0.30    0.60
   7   9   1   -0.70    0.70
  -7  -9  -1    0.60    0.90
   7  -9   1   -0.10    0.50
   7  -9   1   -0.30    0.70
   7  -9   1   -0.10    0.40
   7  -9   1    0.20    0.60
  -7   9  -2   33.10    1.90
  -7   9  -2   38.70    1.90
   7   9   2   37.50    1.90
   7   9   2   44.40    3.40
   7   9   2   38.30    2.00
  -7   9  -2   39.50    2.10
   7  -9   2   37.30    2.10
  -7  -9  -2   40.50    2.40
  -7  -9  -2   40.10    2.20
   7  -9   2   33.80    1.80
  -7   9  -3   26.40    2.10
   7   9   3   24.80    1.90
   7   9   3   23.10    2.70
  -7   9  -3   24.00    2.00
   7  -9   3   24.60    2.30
  -7  -9  -3   25.10    2.00
  -7  -9  -3   25.40    2.30
  -7   9  -4   -1.20    1.10
   7   9   4   -1.00    1.10
   7   9   4    1.60    1.70
  -7  -9  -4   -0.40    1.40
  -7  -9  -4   -0.20    1.20
   7   9   5    0.70    1.90
  -7   9  -5    1.10    1.60
  -7  -9  -5   -0.40    1.80
   7  10  -5    0.40    1.50
  -7 -10   5    3.10    1.60
  -7 -10   5    1.40    1.80
   7 -10  -5    1.60    1.70
   7  10  -4    6.00    1.50
   7  10  -4    9.10    1.60
   7 -10  -4    5.20    1.50
  -7 -10   4    5.90    1.70
  -7 -10   4   10.70    2.00
   7  10  -3   21.20    2.40
   7  10  -3   19.40    1.90
   7  10  -3   15.60    1.60
   7 -10  -3   18.10    1.80
  -7 -10   3   16.90    2.10
  -7 -10   3   15.80    1.90
   7  10  -2   -1.40    0.80
  -7  10   2   -0.60    0.50
  -7  10   2   -0.80    0.50
   7  10  -2   -0.80    0.80
   7  10  -2    0.10    0.70
  -7 -10   2   -0.30    1.00
  -7 -10   2   -1.00    1.20
  -7 -10   2   -0.60    0.70
   7 -10  -2    0.00    0.80
   7 -10  -2    0.00    0.70
   7 -10  -2   -0.70    0.50
   7  10  -1    5.60    1.00
  -7  10   1    6.60    0.80
   7  10  -1    5.80    0.90
   7  10  -1    5.10    1.20
   7  10  -1    6.30    1.00
  -7  10   1    5.90    0.70
  -7 -10   1    6.40    1.20
   7 -10  -1    5.10    0.50
   7 -10  -1    5.30    0.80
   7 -10  -1    6.50    0.90
  -7 -10   1    2.80    1.50
  -7 -10   1    7.30    1.10
   7 -10  -1    4.80    0.40
   7  10   0    4.30    1.40
  -7  10   0    6.20    0.70
   7  10   0    5.90    1.00
   7  10   0    5.60    0.90
   7  10   0    5.70    0.80
  -7 -10   0    6.20    1.10
  -7 -10   0    6.40    1.00
   7 -10   0    5.40    0.70
   7 -10   0    5.00    0.30
   7 -10   0    7.00    0.90
  -7  10  -1   16.00    1.10
   7  10   1   15.90    1.30
   7  10   1   15.30    1.20
   7  10   1   17.50    2.20
  -7  10  -1   14.50    1.30
   7 -10   1   13.50    0.90
   7 -10   1   12.40    0.80
   7 -10   1   14.80    1.20
  -7 -10  -1   16.00    1.60
  -7  10  -2    2.80    0.90
  -7  10  -2    1.20    0.80
  -7  10  -2    6.20    1.20
   7  10   2    5.10    1.00
   7  10   2    0.70    1.50
   7  10   2    1.80    0.80
   7 -10   2    1.80    1.00
  -7 -10  -2    3.90    1.30
  -7 -10  -2    2.80    1.00
   7 -10   2    3.60    1.00
   7  10   3   38.90    2.30
  -7  10  -3   38.40    2.40
   7  10   3   40.60    3.40
  -7 -10  -3   39.90    2.70
  -7 -10  -3   37.10    2.30
   7 -10   3   37.70    2.30
  -7  10  -4    2.20    1.30
   7  10   4    1.50    1.80
  -7 -10  -4    2.80    1.70
   7 -10   4   -0.10    1.40
   7  10   5    1.40    2.00
  -7  10  -5   -0.30    1.50
  -7 -10  -5    1.40    1.80
   7  11  -5    1.60    1.60
   7 -11  -5    1.50    1.60
  -7 -11   5   -0.10    1.70
  -7 -11   5    2.10    1.70
   7  11  -4    5.90    1.50
   7  11  -4    8.10    1.60
  -7 -11   4    5.90    1.80
  -7 -11   4    7.10    1.90
   7 -11  -4    9.00    1.60
   7  11  -3    8.70    1.70
   7  11  -3    7.70    1.40
  -7 -11   3    7.00    1.60
  -7 -11   3    7.80    1.70
   7 -11  -3    9.50    1.50
   7  11  -2    1.30    0.80
   7  11  -2   -1.80    0.90
   7  11  -2   -0.10    0.70
   7 -11  -2    0.50    0.40
  -7 -11   2   -3.30    1.20
   7 -11  -2    0.50    0.50
  -7 -11   2   -1.00    0.90
   7 -11  -2    1.10    0.80
   7  11  -1    0.00    1.10
   7  11  -1    0.20    0.60
   7  11  -1    0.60    0.60
  -7  11   1    0.30    0.40
   7  11  -1   -0.20    0.60
  -7 -11   1   -1.40    0.90
  -7 -11   1   -1.10    0.90
   7 -11  -1    0.80    0.60
   7 -11  -1   -0.10    0.50
  -7 -11   1    0.90    0.70
   7  11   0    3.00    0.80
   7  11   0    3.10    0.70
   7  11   0    4.20    1.50
   7  11   0    3.00    0.70
  -7  11   0    3.80    0.60
   7 -11   0    2.90    0.60
  -7 -11   0    3.20    1.10
   7 -11   0    3.80    0.70
  -7 -11   0    2.30    1.30
   7  11   1   -0.40    0.60
  -7  11  -1   -0.90    0.50
   7  11   1    0.50    1.00
  -7  11  -1    1.20    0.70
   7  11   1   -0.20    0.50
   7 -11   1   -0.50    0.60
   7 -11   1    0.00    0.10
   7 -11   1    0.00    0.20
   7 -11   1    0.80    0.60
  -7 -11  -1    1.40    1.00
  -7  11  -2    6.90    1.20
   7  11   2    4.80    1.80
   7 -11   2    4.50    1.10
  -7 -11  -2    6.90    1.30
  -7  11  -3    6.30    1.30
   7  11   3    6.20    2.00
   7 -11   3    7.50    1.40
  -7 -11  -3    4.10    1.50
   7  11   4    1.40    1.50
  -7  11  -4    1.10    1.30
   7 -11   4   -1.00    1.30
  -7 -11  -4    0.80    1.60
   7  12  -4    3.80    1.40
  -7 -12   4    8.60    2.10
  -7 -12   4   10.20    2.10
   7 -12  -4    6.20    1.60
   7  12  -3    2.30    1.30
   7  12  -3    3.30    1.10
   7 -12  -3    2.90    1.10
  -7 -12   3    3.20    1.40
  -7 -12   3    4.50    1.60
   7  12  -2    4.10    1.00
   7  12  -2    0.90    1.20
  -7 -12   2    3.40    1.40
  -7 -12   2    0.70    1.10
   7 -12  -2    1.60    0.80
   7  12  -1    0.10    0.70
   7  12  -1   -0.60    1.10
  -7 -12   1   -1.70    1.40
  -7 -12   1    1.50    1.00
   7 -12  -1    0.30    0.40
   7 -12  -1    0.10    0.40
   7  12   0    2.80    0.80
   7  12   0    2.10    1.20
  -7 -12   0    3.50    1.70
   7 -12   0    2.00    0.40
  -7 -12   0    3.50    1.00
   7 -12   0    1.40    0.40
  -7  12  -1    0.20    0.60
   7  12   1    1.40    1.10
   7 -12   1    0.50    0.60
  -7 -12  -1   -1.00    1.40
  -7 -12  -1    1.00    0.90
   7 -12   1   -0.20    0.60
  -7  12  -2   42.90    2.20
   7  12   2   40.40    3.40
   7 -12   2   38.80    2.00
  -7 -12  -2   44.10    2.40
  -7  12  -3    1.30    1.10
   7  12   3    0.40    1.80
  -7 -12  -3   -0.10    1.20
   7 -12   3   -0.30    1.10
  -7  12  -4   -0.80    1.30
   7  12   4   -0.40    1.30
  -7 -12  -4   -1.00    1.50
   7 -12   4    0.80    1.40
  -7 -12  -4   -1.40    1.40
   7  13  -4    0.70    1.10
  -7 -13   4    2.60    1.80
   7 -13  -4    1.40    1.40
  -7 -13   4    0.50    1.50
   7  13  -3    3.20    1.20
   7  13  -3    1.00    1.40
  -7 -13   3    5.60    1.70
   7 -13  -3    3.30    1.20
  -7 -13   3    2.20    1.50
   7  13  -2    0.30    0.80
   7  13  -2    0.60    1.30
  -7 -13   2    0.50    1.60
   7 -13  -2    0.30    0.60
  -7 -13   2   -1.20    1.00
   7  13  -1    0.00    1.20
   7  13  -1    0.50    0.70
  -7 -13   1    1.90    1.00
  -7 -13   1   -0.80    1.00
   7  13   0    1.60    0.80
   7  13   0   -1.20    1.20
  -7 -13   0   -0.10    1.20
  -7 -13   0    1.30    0.90
   7  13   1    0.30    1.40
  -7 -13  -1    0.10    1.20
  -7 -13  -1    0.10    0.90
   7 -13   1    0.00    0.40
  -7  13  -2    9.10    1.30
   7  13   2    8.50    2.30
  -7 -13  -2    9.60    2.20
  -7 -13  -2   13.30    1.60
   7 -13   2   11.40    1.20
  -7  13  -3    2.30    1.10
   7  13   3    3.50    1.70
  -7 -13  -3    2.10    1.50
  -7 -13  -3    1.80    1.80
   7 -13   3    0.50    1.10
   7  13   4   -0.10    2.00
  -7  13  -4    1.30    1.40
  -7 -13  -4    0.10    1.60
   7 -13   4    2.10    1.50
   7  14  -3    2.60    1.50
   7  14  -3    4.60    1.20
  -7 -14   3    4.00    1.60
   7 -14  -3    3.20    1.00
  -7 -14   3    4.60    1.80
   7  14  -2   -0.20    1.30
   7  14  -2    0.60    0.90
  -7 -14   2   -0.30    1.10
  -7 -14   2   -1.90    1.60
   7  14  -1    1.90    0.80
   7  14  -1    1.70    1.40
  -7 -14   1    0.70    0.90
  -7 -14   1    1.50    1.80
   7  14   0    0.10    0.70
   7  14   0   -1.50    1.30
  -7 -14   0    1.60    1.80
  -7 -14   0   -0.20    0.80
   7  14   1    3.50    1.80
  -7 -14  -1    5.60    1.10
  -7 -14  -1    4.60    2.00
  -7  14  -2    0.90    0.90
   7  14   2    0.10    1.70
  -7 -14  -2    1.60    1.70
  -7 -14  -2    1.60    1.10
   7 -14   2    0.80    0.70
  -7  14  -3    9.50    1.60
   7  14   3    8.90    2.40
  -7 -14  -3    5.20    2.10
   7 -14   3    7.10    1.40
  -7 -14  -3    9.20    1.80
   7  15  -3   -0.30    1.00
  -7 -15   3    0.70    1.40
  -7 -15   3   -1.60    1.20
   7  15  -2    0.60    0.90
   7  15  -2   -2.50    1.10
  -7 -15   2    1.20    1.10
  -7 -15   2    0.90    2.00
   7  15  -1   -1.20    1.30
   7  15  -1   -0.80    0.60
  -7 -15   1    2.10    1.90
   7  15   0    0.00    0.60
   7  15   0    1.50    1.50
  -7 -15   0   -0.10    1.70
   7  15   1    1.20    1.30
   7  15   1    0.70    0.70
  -7 -15  -1    1.30    1.90
   7  15   2   -0.40    1.20
  -7  15  -2    1.90    0.90
  -7 -15  -2    0.80    1.00
  -7 -15  -2   -0.30    1.30
   7  16  -2    0.70    0.90
   7  16  -1    0.10    1.50
  -7 -16   1    0.00    1.30
   7  16   0   -0.10    1.10
  -7 -16   0    1.60    2.10
   7  16   1    0.40    1.70
  -7 -16  -1    0.10    2.00
   8   0  -6    1.20    1.80
   8   0  -6    0.50    1.40
  -8   0   6    1.70    1.50
   8   0  -5   -0.50    1.10
  -8   0   5    0.10    1.20
   8   0  -5   -0.50    1.40
   8   0  -4   55.29    3.00
  -8   0   4   54.99    3.00
   8   0  -4   49.30    2.90
   8   0  -3   -0.70    0.60
   8   0  -3    0.60    1.00
  -8   0   3    0.40    1.10
   8   0  -3    1.30    1.00
  -8   0   2   15.50    1.20
   8   0  -2   15.70    1.60
   8   0  -2   16.80    1.30
  -8   0   2   14.50    1.10
   8   0  -2   16.20    1.50
  -8   0   2   14.40    1.40
   8   0  -2   14.60    1.20
  -8   0   2   15.70    1.60
   8   0  -1    1.50    0.80
   8   0  -1    0.20    0.70
  -8   0   1    0.30    0.60
  -8   0   1    0.70    0.80
  -8   0   1    0.30    0.50
   8   0  -1   -0.20    0.50
   8   0  -1    0.60    0.60
   8   0   0    2.80    0.70
   8   0   0    2.90    0.70
  -8   0   0    3.20    0.80
  -8   0   0    2.50    0.70
  -8   0   0    2.80    0.70
   8   0   0    3.70    0.80
  -8   0   0    2.80    0.70
   8   0   0    3.20    0.70
   8   0   1    0.50    0.50
  -8   0  -1    1.50    0.60
   8   0   1    1.90    0.70
  -8   0  -1    2.00    0.70
   8   0   1    1.00    0.50
   8   0   1    1.70    0.70
  -8   0  -1    2.30    0.90
  -8   0  -1    0.80    0.60
   8   0   2   34.00    2.00
  -8   0  -2   35.80    2.10
  -8   0  -2   29.60    1.80
  -8   0  -2   31.10    1.80
   8   0   2   27.30    1.80
   8   0   2   31.20    1.70
   8   0   2   26.30    1.60
  -8   0  -3    0.60    1.10
  -8   0  -3    0.20    0.80
   8   0   3   -0.70    0.70
  -8   0  -4   17.60    2.30
   8   0   4   13.10    1.70
  -8   0  -4   12.10    1.80
  -8   0  -5    0.20    1.20
  -8   0  -5   -0.50    1.70
   8   0   5    1.40    0.90
  -8   0  -6    0.70    2.10
  -8   0  -6    4.30    2.20
  -8   1   6    0.80    1.90
   8   1  -6   -0.50    1.30
   8   1  -6   -0.60    1.30
  -8  -1   6    1.10    1.50
   8  -1  -6   -1.20    1.80
   8  -1  -6    0.60    1.70
   8   1  -5    0.60    1.10
   8   1  -5    1.90    1.70
  -8   1   5    3.10    2.00
  -8  -1   5   -1.80    1.10
   8  -1  -5   -1.50    1.40
   8  -1  -5    0.90    1.60
   8   1  -4    1.40    1.00
   8   1  -4    2.30    1.30
  -8   1   4    3.10    1.50
   8  -1  -4    2.20    1.00
  -8  -1   4    3.90    1.30
   8  -1  -4    1.80    1.10
  -8  -1   4    2.70    0.70
   8   1  -3    0.90    1.00
   8   1  -3    1.20    0.80
  -8   1   3    1.60    1.10
  -8   1   3    0.40    0.70
   8  -1  -3    0.60    0.80
   8  -1  -3    1.30    0.80
   8  -1  -3    1.00    0.80
  -8  -1   3   -1.10    0.70
  -8  -1   3    1.10    0.90
   8   1  -2   22.70    1.50
  -8   1   2   24.30    1.40
   8   1  -2   23.20    1.70
  -8   1   2   27.30    2.00
   8   1  -2   23.80    1.60
   8   1  -2   23.50    1.80
  -8   1   2   23.10    1.60
  -8   1   2   24.00    1.40
  -8  -1   2   23.80    1.90
   8  -1  -2   26.10    1.70
   8  -1  -2   21.80    1.40
  -8  -1   2   22.10    1.30
   8  -1  -2   22.30    1.70
  -8  -1   2   24.70    1.40
  -8  -1   2   20.60    1.80
   8   1  -1   17.00    1.40
   8   1  -1   17.80    1.20
   8   1  -1   19.10    1.80
  -8   1   1   17.80    1.30
  -8   1   1   18.70    1.50
   8   1  -1   16.50    1.20
  -8   1   1   18.40    1.50
  -8  -1   1   17.40    1.50
   8  -1  -1   16.70    1.20
  -8  -1   1   19.80    1.30
   8  -1  -1   17.80    1.60
   8  -1  -1   19.10    1.40
  -8  -1   1   18.30    1.50
   8  -1  -1   16.70    1.20
   8   1   0  197.38    4.90
  -8   1   0  197.78    5.90
   8   1   0  192.68    4.90
  -8   1   0  181.18    4.80
  -8   1   0  193.08    4.80
  -8   1   0  196.18    5.00
   8   1   0  188.48    5.90
   8   1   0  194.78    4.80
   8  -1   0  190.38    4.80
   8  -1   0  190.78    4.90
   8  -1   0  193.28    6.00
  -8  -1   0  187.68    5.80
  -8  -1   0  186.68    4.80
  -8  -1   0  186.58    4.90
   8  -1   0  199.88    4.90
  -8   1  -1  402.66    9.00
  -8   1  -1  408.06   10.60
   8   1   1  393.46    8.90
   8   1   1  413.86   10.90
   8   1   1  389.06    8.90
  -8   1  -1  396.86    8.90
  -8   1  -1  401.66    9.00
   8   1   1  396.76    8.90
  -8  -1  -1  404.36    8.90
   8  -1   1  416.46   10.70
  -8  -1  -1  380.06    9.00
  -8  -1  -1  398.46    9.00
   8  -1   1  403.96    8.90
  -8  -1  -1  396.66   10.70
   8  -1   1  403.36    9.00
   8  -1   1  402.86    8.90
   8   1   2  171.18    4.70
   8   1   2  170.28    4.80
   8   1   2  177.98    5.50
  -8   1  -2  176.68    5.00
   8   1   2  171.88    4.80
  -8   1  -2  176.18    4.90
  -8   1  -2  170.68    5.20
   8  -1   2  173.68    4.90
   8  -1   2  175.48    5.30
  -8  -1  -2  164.88    4.80
  -8  -1  -2  180.08    5.00
  -8  -1  -2  177.18    5.50
   8  -1   2  163.78    4.70
   8  -1   2  170.68    4.80
  -8   1  -3   10.20    1.40
   8   1   3    8.00    1.20
  -8   1  -3    9.60    1.40
   8  -1   3    8.80    1.10
  -8  -1  -3    7.30    1.50
  -8  -1  -3   11.10    1.70
  -8   1  -4   23.30    2.20
  -8   1  -4   19.40    2.00
   8   1   4   20.30    2.10
  -8  -1  -4   22.30    2.20
   8  -1   4   17.80    1.60
  -8  -1  -4   16.10    2.00
   8   1   5    0.10    1.00
  -8   1  -5   -0.10    1.10
  -8   1  -5    1.20    1.30
  -8  -1  -5   -0.40    1.30
   8  -1   5    1.30    0.80
  -8  -1  -5    1.40    1.20
  -8   1  -6    8.30    2.40
  -8   1  -6    4.40    1.90
  -8  -1  -6    5.10    1.80
  -8  -1  -6    0.90    2.30
   8   2  -6    6.10    2.30
  -8   2   6    2.00    1.90
   8   2  -6    2.20    1.40
   8  -2  -6    4.10    2.00
  -8  -2   6    2.40    1.70
   8  -2  -6    3.50    1.60
  -8   2   5   13.10    2.30
   8   2  -5   14.90    2.20
   8   2  -5   14.50    2.00
   8  -2  -5    9.90    1.80
  -8  -2   5   11.50    2.00
  -8  -2   5   12.20    1.00
   8  -2  -5   14.70    2.20
  -8   2   4    0.10    0.90
   8   2  -4   -1.10    1.20
   8   2  -4    1.90    1.30
  -8  -2   4    0.70    1.00
  -8  -2   4   -1.50    0.60
   8  -2  -4   -0.70    0.90
   8  -2  -4   -0.30    0.90
   8   2  -3    5.50    1.30
  -8   2   3    6.00    1.10
   8   2  -3    7.20    1.30
  -8   2   3    8.10    1.10
   8  -2  -3    4.50    1.20
  -8  -2   3    6.50    1.20
  -8  -2   3    5.10    1.00
   8  -2  -3    5.70    1.10
  -8  -2   3    5.40    1.20
   8  -2  -3    5.90    1.20
  -8   2   2   -0.30    0.60
  -8   2   2    0.50    0.50
  -8   2   2   -0.10    0.80
   8   2  -2   -0.10    0.60
   8   2  -2    0.20    0.60
   8   2  -2   -0.30    0.80
   8   2  -2   -0.50    0.60
  -8   2   2   -0.40    0.70
  -8  -2   2   -0.90    0.70
   8  -2  -2    1.20    0.90
  -8  -2   2   -2.00    0.80
   8  -2  -2   -0.40    0.80
   8  -2  -2    0.20    0.80
  -8  -2   2   -0.30    0.50
  -8  -2   2    0.20    0.50
   8   2  -1  317.37    7.30
   8   2  -1  319.27    7.40
   8   2  -1  321.87    9.20
   8   2  -1  327.47    7.30
  -8   2   1  330.37    9.20
  -8   2   1  316.87    7.40
  -8   2   1  324.57    7.30
  -8  -2   1  314.27    7.30
   8  -2  -1  331.47    7.50
   8  -2  -1  320.87    7.30
  -8  -2   1  317.57    7.50
   8  -2  -1  328.17    7.20
   8  -2  -1  329.17    7.40
  -8  -2   1  320.27    9.10
  -8   2   0    6.50    1.00
   8   2   0    6.40    1.10
   8   2   0    8.10    1.10
   8   2   0    8.00    1.00
  -8   2   0    7.20    0.90
  -8   2   0    7.40    0.90
   8   2   0    8.20    1.00
  -8   2   0    8.90    1.20
   8  -2   0    6.50    1.10
  -8  -2   0    8.00    1.00
   8  -2   0    8.40    0.90
  -8  -2   0    9.50    1.10
  -8  -2   0    6.80    1.20
   8  -2   0    8.20    1.10
   8  -2   0    7.70    1.10
   8   2   1  445.86    9.60
  -8   2  -1  437.66   11.40
  -8   2  -1  445.36    9.70
   8   2   1  434.96    9.60
  -8   2  -1  427.66    9.60
   8   2   1  446.06   11.80
   8   2   1  429.56    9.60
   8  -2   1  444.56    9.60
  -8  -2  -1  432.76    9.70
  -8  -2  -1  437.56   11.70
   8  -2   1  434.96   11.50
  -8  -2  -1  447.16    9.60
   8  -2   1  433.96    9.50
   8  -2   1  418.36    9.50
  -8  -2  -1  425.36    9.60
   8   2   2    0.20    0.50
   8   2   2    2.40    0.90
  -8   2  -2    1.50    0.80
  -8   2  -2    0.60    0.40
   8   2   2    0.70    0.60
  -8   2  -2    1.90    0.90
   8   2   2    0.40    0.70
  -8  -2  -2    0.80    0.70
   8  -2   2    0.70    0.60
  -8  -2  -2    0.40    0.40
   8  -2   2    1.60    0.90
   8  -2   2    0.70    0.50
   8  -2   2    0.30    0.60
  -8  -2  -2    0.00    0.90
   8   2   3    9.00    1.30
   8   2   3   13.50    1.60
  -8   2  -3   13.30    1.60
  -8   2  -3   11.30    1.60
  -8  -2  -3   10.40    1.50
   8  -2   3   11.80    1.30
  -8  -2  -3   12.60    1.60
  -8   2  -4    1.40    1.10
   8   2   4    0.90    1.00
  -8   2  -4    1.40    1.50
  -8  -2  -4    0.60    1.50
  -8  -2  -4    3.20    1.60
   8  -2   4    0.40    0.60
   8   2   5    1.30    1.10
  -8   2  -5   -0.20    1.70
  -8   2  -5    1.90    1.30
  -8  -2  -5    0.20    1.60
  -8  -2  -5    3.40    1.90
  -8   2  -6    0.60    2.20
  -8   2  -6    0.90    2.00
  -8  -2  -6    0.50    1.40
  -8  -2  -6   -0.40    2.10
  -8   3   6    1.10    1.30
   8   3  -6    1.00    1.70
   8   3  -6    0.50    1.90
  -8  -3   6    2.10    1.60
   8  -3  -6    1.30    1.50
   8  -3  -6    0.40    1.80
  -8   3   5   -0.10    1.20
   8   3  -5    3.50    1.40
   8   3  -5    2.60    1.60
   8  -3  -5    1.70    1.60
   8  -3  -5    3.90    1.70
  -8  -3   5    2.40    1.40
  -8  -3   5    2.90    0.80
  -8   3   4   -0.10    0.20
  -8   3   4    0.90    1.30
   8   3  -4    2.50    1.40
   8   3  -4    0.20    1.20
   8  -3  -4   -0.20    0.90
   8  -3  -4    0.10    1.20
  -8  -3   4   -0.90    0.60
  -8  -3   4    4.10    1.60
   8   3  -3    0.80    1.00
   8   3  -3    0.00    0.70
  -8   3   3    1.30    1.00
   8   3  -3   -1.90    0.80
  -8   3   3    1.50    0.60
  -8  -3   3   -0.60    1.10
  -8  -3   3    0.00    0.70
   8  -3  -3   -0.60    0.90
   8  -3  -3    0.00    0.70
   8  -3  -3   -0.30    1.00
  -8  -3   3   -0.10    0.90
  -8   3   2   11.10    1.40
   8   3  -2    8.70    1.20
  -8   3   2   11.00    1.10
   8   3  -2   10.00    1.30
   8   3  -2    8.30    1.20
  -8   3   2   10.20    1.10
  -8   3   2   10.70    1.00
   8   3  -2   10.50    1.20
  -8  -3   2   11.70    1.40
   8  -3  -2   11.00    1.10
   8  -3  -2   10.60    1.20
  -8  -3   2   10.10    1.30
  -8  -3   2   12.00    1.00
   8  -3  -2   11.20    1.30
  -8  -3   2   10.00    1.00
   8   3  -1    3.90    0.90
  -8   3   1    5.70    1.10
   8   3  -1    4.20    0.90
   8   3  -1    5.00    1.00
   8   3  -1    4.20    0.90
  -8   3   1    6.60    0.90
  -8   3   1    7.30    1.00
   8  -3  -1    3.70    0.70
  -8  -3   1    5.20    0.90
  -8  -3   1    3.00    0.80
   8  -3  -1    4.70    0.90
   8  -3  -1    5.50    0.80
  -8  -3   1    5.40    1.00
   8  -3  -1    4.50    0.80
  -8   3   0  140.49    4.00
  -8   3   0  145.19    4.00
   8   3   0  150.28    5.10
  -8   3   0  148.29    3.90
   8   3   0  146.49    4.00
  -8   3   0  149.19    4.80
   8   3   0  144.89    4.00
   8   3   0  145.09    4.00
  -8  -3   0  139.19    4.00
   8  -3   0  147.59    4.00
  -8  -3   0  152.18    5.00
   8  -3   0  137.29    3.80
   8  -3   0  146.49    3.90
  -8  -3   0  140.79    3.90
  -8   3  -1  140.39    4.00
  -8   3  -1  143.79    4.50
   8   3   1  146.89    4.10
   8   3   1  146.49    5.00
  -8   3  -1  148.79    4.20
   8   3   1  148.19    4.10
   8   3   1  145.49    4.10
   8  -3   1  147.19    4.00
   8  -3   1  145.09    4.00
  -8  -3  -1  142.19    4.00
   8  -3   1  141.79    4.60
   8  -3   1  138.29    4.00
  -8  -3  -1  143.89    4.10
  -8  -3  -1  141.99    4.10
  -8  -3  -1  142.79    4.90
  -8   3  -2  134.69    4.10
  -8   3  -2  131.79    4.10
  -8   3  -2  136.09    4.10
   8   3   2  139.79    4.10
   8   3   2  137.39    4.90
   8   3   2  130.39    4.00
   8  -3   2  126.89    3.90
   8  -3   2  133.19    4.00
   8  -3   2  136.39    4.20
  -8  -3  -2  130.99    4.10
  -8  -3  -2  129.99    4.10
  -8  -3  -2  133.59    4.80
  -8   3  -3   34.00    2.30
   8   3   3   33.70    2.40
   8   3   3   34.10    2.30
  -8   3  -3   34.50    2.40
   8  -3   3   31.50    2.20
  -8  -3  -3   34.10    2.20
   8  -3   3   33.30    1.70
  -8  -3  -3   33.40    2.40
  -8   3  -4   11.80    2.00
   8   3   4   13.00    1.70
  -8   3  -4   13.80    1.80
  -8  -3  -4   14.50    2.10
  -8  -3  -4   12.40    1.90
   8  -3   4   11.10    1.10
   8   3   5    5.80    1.50
  -8   3  -5   11.70    2.30
  -8   3  -5    5.60    1.60
  -8  -3  -5   10.10    2.00
  -8  -3  -5    9.60    2.30
  -8   3  -6   12.50    2.80
  -8   3  -6    8.80    2.40
  -8  -3  -6   13.90    2.50
  -8  -3  -6    9.40    2.60
   8   4  -6   -2.30    1.70
  -8   4   6   -0.50    1.70
   8   4  -6    2.90    1.90
   8  -4  -6    3.10    1.60
  -8  -4   6   -1.20    1.40
   8  -4  -6    1.20    1.50
   8   4  -5   -2.20    1.30
   8   4  -5   -0.70    1.10
  -8   4   5   -1.60    1.30
  -8  -4   5   -0.50    0.70
   8  -4  -5   -2.70    0.80
   8  -4  -5   -0.50    1.50
  -8  -4   5   -3.20    1.50
   8   4  -4   24.90    2.30
  -8   4   4   23.10    2.30
   8   4  -4   22.40    1.90
  -8  -4   4   26.30    2.70
  -8  -4   4   20.20    1.60
   8  -4  -4   25.80    2.00
   8  -4  -4   29.90    2.50
   8   4  -3   31.90    1.90
   8   4  -3   34.40    2.60
  -8   4   3   30.90    1.70
  -8   4   3   32.00    2.20
   8   4  -3   27.90    1.80
  -8  -4   3   32.90    2.50
   8  -4  -3   34.10    2.00
   8  -4  -3   30.50    2.00
  -8  -4   3   35.50    2.10
   8  -4  -3   35.90    2.20
  -8  -4   3   31.50    2.40
  -8   4   2   11.30    1.00
  -8   4   2   11.90    1.20
   8   4  -2    9.60    1.50
   8   4  -2   14.30    1.40
   8   4  -2   12.70    1.30
  -8  -4   2   14.70    1.60
  -8  -4   2   12.80    1.50
   8  -4  -2   10.10    1.30
   8  -4  -2   10.80    1.20
   8  -4  -2   10.80    1.20
  -8  -4   2   12.70    1.40
  -8   4   1    7.40    1.00
   8   4  -1    5.80    1.00
  -8   4   1    7.50    0.90
  -8   4   1    4.50    1.10
   8   4  -1    8.90    1.10
   8   4  -1    8.90    1.10
   8   4  -1    6.60    0.90
  -8  -4   1    8.40    1.00
  -8  -4   1    5.50    0.90
   8  -4  -1    7.20    0.90
   8  -4  -1    6.50    0.90
   8  -4  -1    7.10    1.00
  -8  -4   1    8.20    1.20
   8  -4  -1    7.30    0.90
  -8   4   0    1.90    0.70
   8   4   0    4.10    0.80
  -8   4   0    4.00    0.90
  -8   4   0    3.40    0.80
  -8   4   0    3.00    0.70
   8   4   0    3.50    0.90
   8   4   0    3.00    0.70
   8   4   0    3.70    0.80
  -8  -4   0    3.00    0.80
  -8  -4   0    2.40    0.80
   8  -4   0    4.20    0.80
   8  -4   0    2.30    0.80
   8  -4   0    3.70    0.80
  -8  -4   0    3.40    0.80
   8  -4   0    3.10    0.70
  -8   4  -1   14.80    1.40
   8   4   1   15.00    1.50
  -8   4  -1   14.50    1.30
   8   4   1   15.40    1.30
   8   4   1   13.70    1.10
   8   4   1   16.50    1.40
  -8   4  -1   11.80    1.20
  -8  -4  -1   13.20    1.20
   8  -4   1   16.90    1.40
  -8  -4  -1   15.30    1.40
   8  -4   1   13.40    1.10
  -8  -4  -1   14.80    1.50
   8  -4   1   13.60    1.20
   8   4   2   18.50    1.80
  -8   4  -2   18.70    1.70
   8   4   2   18.30    1.40
  -8   4  -2   14.80    1.10
  -8   4  -2   19.60    1.50
   8   4   2   18.70    1.50
   8  -4   2   17.10    1.60
  -8  -4  -2   20.40    1.80
   8  -4   2   18.30    1.40
  -8  -4  -2   18.40    1.60
  -8   4  -3   23.10    2.00
   8   4   3   22.20    2.20
  -8   4  -3   22.00    2.10
   8   4   3   22.50    2.00
  -8  -4  -3   21.60    1.90
   8  -4   3   22.40    1.80
  -8  -4  -3   18.20    2.10
   8  -4   3   22.30    2.00
  -8   4  -4   12.40    1.90
  -8   4  -4   11.30    1.90
   8   4   4    7.30    1.60
  -8  -4  -4   14.80    2.20
  -8  -4  -4   11.60    2.00
   8   4   5    0.30    1.30
  -8   4  -5    3.70    1.70
  -8   4  -5    1.70    1.80
  -8  -4  -5   -1.40    1.70
  -8  -4  -5    2.90    1.80
   8   4   6    0.50    1.40
  -8   4  -6   -1.90    1.90
  -8   4  -6    1.30    1.50
  -8  -4  -6    0.00    1.50
  -8  -4  -6    0.00    2.10
  -8   5   6    0.90    1.80
   8   5  -6    1.50    2.00
   8   5  -6   -0.50    1.10
  -8  -5   6   -0.50    1.90
   8  -5  -6    0.60    1.80
   8  -5  -6    0.60    1.30
   8   5  -5    1.80    1.30
  -8   5   5   -1.30    1.40
   8   5  -5    0.70    1.10
  -8  -5   5   -0.50    0.80
  -8  -5   5   -1.20    1.70
   8  -5  -5    0.10    1.50
   8  -5  -5    1.90    1.60
  -8   5   4    0.10    0.90
   8   5  -4    2.90    1.40
   8   5  -4    2.00    1.30
  -8  -5   4    1.00    0.90
   8  -5  -4    2.40    1.40
   8  -5  -4    0.80    1.20
  -8  -5   4    2.80    1.30
   8  -5  -4    2.90    1.50
   8   5  -3    0.90    0.90
   8   5  -3    0.50    1.00
   8   5  -3    0.50    1.00
  -8   5   3    0.90    1.00
  -8   5   3    0.70    0.70
   8  -5  -3    1.30    1.10
  -8  -5   3    0.80    0.70
  -8  -5   3   -0.30    1.10
   8  -5  -3    0.30    1.00
   8  -5  -3    0.00    0.80
   8   5  -2    3.80    1.00
   8   5  -2    3.10    0.90
  -8   5   2    2.80    0.70
  -8   5   2    3.10    0.90
   8   5  -2    1.80    0.90
  -8  -5   2    5.40    1.10
  -8  -5   2    2.60    0.90
   8  -5  -2    4.10    0.90
  -8  -5   2    2.80    0.80
   8  -5  -2    1.40    0.90
   8  -5  -2    1.60    0.90
  -8   5   1   12.40    1.00
   8   5  -1   13.00    1.00
   8   5  -1   14.30    1.50
   8   5  -1   12.50    1.10
  -8   5   1   13.60    1.00
  -8   5   1   13.20    1.50
   8   5  -1   12.90    1.20
   8  -5  -1   12.10    1.20
   8  -5  -1   12.30    1.20
  -8  -5   1   13.00    1.10
   8  -5  -1   14.30    1.10
   8  -5  -1   13.30    1.10
  -8  -5   1   13.10    1.50
  -8  -5   1   14.30    1.50
  -8   5   0   62.19    2.20
  -8   5   0   63.59    2.40
  -8   5   0   62.89    2.90
   8   5   0   60.89    2.30
  -8   5   0   66.39    2.30
   8   5   0   64.99    3.10
   8   5   0   64.89    2.30
   8   5   0   65.39    2.40
   8  -5   0   65.69    2.30
   8  -5   0   62.09    2.20
  -8  -5   0   63.09    3.00
   8  -5   0   66.79    2.20
  -8  -5   0   66.09    2.40
   8  -5   0   64.69    2.30
  -8  -5   0   65.99    2.50
  -8   5  -1  222.68    5.50
   8   5   1  226.08    5.60
  -8   5  -1  218.68    5.60
   8   5   1  222.58    7.10
   8   5   1  214.78    5.50
  -8   5  -1  221.38    6.40
   8   5   1  220.78    5.60
   8  -5   1  218.48    5.30
   8  -5   1  221.38    5.50
  -8  -5  -1  220.38    7.10
  -8  -5  -1  215.88    5.60
   8  -5   1  226.78    5.50
  -8  -5  -1  223.18    5.70
   8   5   2   47.90    2.20
   8   5   2   54.69    2.40
  -8   5  -2   52.59    2.50
  -8   5  -2   50.59    2.40
   8   5   2   49.99    2.90
  -8   5  -2   49.50    2.00
   8  -5   2   50.49    2.20
  -8  -5  -2   51.29    2.60
  -8  -5  -2   57.19    2.60
   8  -5   2   48.60    2.20
  -8   5  -3    0.80    1.00
   8   5   3    1.60    0.90
  -8   5  -3    1.40    1.20
   8   5   3    0.60    1.10
   8   5   3    0.60    1.10
   8  -5   3    0.00    1.10
  -8  -5  -3    1.40    1.00
  -8  -5  -3    2.80    1.40
   8  -5   3    1.00    1.20
  -8   5  -4    9.60    1.90
  -8   5  -4    9.20    1.70
   8   5   4   10.40    1.90
  -8  -5  -4   10.60    2.00
  -8  -5  -4   13.60    2.10
  -8   5  -5    4.00    1.80
  -8   5  -5    8.60    2.10
   8   5   5    7.10    1.80
  -8  -5  -5    5.70    1.70
  -8  -5  -5    3.00    1.90
  -8   5  -6   -1.70    1.70
  -8   5  -6   -0.70    2.10
   8   5   6   -0.50    1.50
  -8  -5  -6    0.30    2.00
  -8  -5  -6   -0.20    2.10
  -8   6   6   13.30    2.40
   8   6  -6   12.00    2.60
   8   6  -6   13.70    2.50
   8  -6  -6   12.60    2.60
  -8  -6   6   16.70    2.60
   8  -6  -6    9.10    2.40
   8   6  -5    0.50    1.40
   8   6  -5   -0.60    1.50
  -8   6   5    1.50    1.50
  -8  -6   5    0.40    1.30
  -8  -6   5    1.10    1.00
   8  -6  -5   -1.00    1.30
   8  -6  -5    1.60    1.60
   8   6  -4   -0.20    0.80
  -8   6   4    0.60    1.20
   8   6  -4    0.30    1.30
   8   6  -4    1.40    1.20
  -8   6   4   -1.70    0.80
  -8  -6   4    0.20    1.50
   8  -6  -4   -0.40    1.20
   8  -6  -4   -1.70    1.10
  -8  -6   4    0.60    0.90
   8  -6  -4   -0.20    1.00
   8   6  -3    1.40    1.00
   8   6  -3    0.80    1.00
  -8   6   3   -0.20    0.70
   8   6  -3    2.20    1.00
  -8   6   3    1.10    1.00
  -8  -6   3    1.40    0.80
   8  -6  -3    0.30    0.70
  -8  -6   3    0.30    0.80
   8  -6  -3    0.70    0.90
  -8  -6   3    0.10    0.90
   8  -6  -3    1.20    1.10
  -8   6   2    1.70    0.80
  -8   6   2    1.10    0.60
   8   6  -2    1.30    1.00
   8   6  -2    1.20    0.60
   8   6  -2    0.30    0.70
   8  -6  -2    0.60    0.70
  -8  -6   2    0.90    1.00
   8  -6  -2    0.90    0.80
  -8  -6   2    0.00    0.80
   8  -6  -2    0.00    0.80
   8   6  -1   99.19    3.00
  -8   6   1   93.69    2.80
   8   6  -1   86.69    2.90
  -8   6   1   95.09    3.00
   8   6  -1   95.89    4.00
   8  -6  -1   97.29    2.90
   8  -6  -1   96.99    2.90
  -8  -6   1   93.19    3.30
  -8  -6   1   90.59    3.90
   8  -6  -1   91.99    3.00
  -8  -6   1   90.69    2.90
   8  -6  -1   91.09    2.80
  -8   6   0    8.80    1.00
   8   6   0   10.20    1.10
   8   6   0    9.00    1.40
   8   6   0   10.20    1.00
  -8   6   0    8.70    1.20
   8   6   0    9.40    0.90
  -8   6   0   10.00    1.00
   8  -6   0    9.60    1.10
   8  -6   0   10.50    1.20
  -8  -6   0   11.50    1.30
   8  -6   0   11.60    1.10
  -8  -6   0    9.30    1.30
   8  -6   0   10.10    0.90
  -8   6  -1  114.59    3.40
  -8   6  -1  112.39    3.50
   8   6   1  108.89    4.50
  -8   6  -1  111.99    3.90
   8   6   1  117.89    3.60
   8   6   1  117.19    3.50
  -8  -6  -1  112.19    3.60
  -8  -6  -1  111.79    3.70
   8  -6   1  114.09    3.40
   8  -6   1  114.39    3.30
   8  -6   1  109.49    3.30
  -8   6  -2    2.00    0.80
   8   6   2    1.40    0.90
  -8   6  -2   -0.20    0.40
   8   6   2    0.20    0.70
  -8   6  -2    0.80    0.80
   8   6   2    0.60    0.80
  -8  -6  -2    0.90    1.00
  -8  -6  -2    1.30    1.00
   8  -6   2    0.60    0.90
   8  -6   2    0.20    0.90
  -8   6  -3    1.90    1.10
  -8   6  -3    1.20    0.80
   8   6   3    1.30    1.00
   8   6   3    0.60    0.90
   8   6   3    1.40    1.10
  -8  -6  -3    2.30    1.10
  -8  -6  -3    2.20    1.20
   8  -6   3    0.90    0.90
   8  -6   3    2.00    1.20
   8   6   4   -0.50    1.30
   8   6   4   -0.50    1.20
  -8   6  -4    1.70    1.30
  -8   6  -4   -0.40    1.30
  -8  -6  -4    0.20    1.50
  -8  -6  -4    1.70    1.20
   8   6   5    2.10    1.50
  -8   6  -5    1.60    1.20
  -8   6  -5    1.90    1.80
  -8  -6  -5    1.20    1.70
  -8  -6  -5    0.70    1.30
  -8   6  -6    0.90    2.10
  -8  -6  -6    2.60    2.30
   8   7  -6    3.00    1.80
   8   7  -6    0.90    2.00
   8  -7  -6    5.20    2.20
  -8  -7   6    5.30    2.40
   8   7  -5    6.90    1.50
   8   7  -5    4.20    1.70
  -8   7   5    4.40    1.70
  -8  -7   5    7.80    1.60
   8  -7  -5    4.90    1.80
   8  -7  -5    6.90    1.80
  -8  -7   5    8.10    2.30
  -8   7   4   -0.30    0.60
   8   7  -4    1.40    1.20
  -8   7   4    0.90    1.20
   8   7  -4    2.10    1.10
   8   7  -4    0.30    1.10
   8  -7  -4    1.70    1.20
   8  -7  -4    2.10    1.40
   8  -7  -4    1.40    1.40
  -8  -7   4    2.50    1.60
  -8  -7   4   -1.00    0.90
   8   7  -3    2.00    0.90
  -8   7   3    1.10    0.80
  -8   7   3    1.40    1.00
   8   7  -3    1.30    1.00
   8   7  -3    1.90    1.20
   8  -7  -3    1.90    1.10
  -8  -7   3    1.50    1.10
   8  -7  -3    0.80    1.00
   8  -7  -3    2.40    1.20
  -8  -7   3    0.70    1.10
  -8  -7   3    1.60    1.30
   8   7  -2    2.20    0.90
   8   7  -2    3.40    0.90
   8   7  -2    2.00    0.90
  -8   7   2    1.90    0.80
  -8   7   2    1.40    0.60
   8  -7  -2    2.00    0.90
  -8  -7   2    1.50    0.90
  -8  -7   2    2.70    1.00
   8  -7  -2    2.90    0.90
   8  -7  -2    1.40    0.80
   8   7  -1   10.60    1.20
   8   7  -1   10.20    1.10
   8   7  -1    9.20    1.50
  -8   7   1   10.30    1.00
  -8   7   1   10.50    0.90
   8  -7  -1   11.40    1.20
  -8  -7   1   11.80    1.30
   8  -7  -1   11.00    1.00
   8  -7  -1   10.90    1.20
  -8  -7   1   10.50    1.40
   8  -7  -1   10.70    1.00
   8   7   0   32.70    1.70
  -8   7   0   32.00    1.60
   8   7   0   35.40    1.70
  -8   7   0   35.40    1.60
   8   7   0   36.80    2.50
   8  -7   0   33.90    1.70
   8  -7   0   35.80    1.50
  -8  -7   0   35.40    1.80
  -8  -7   0   34.00    1.90
   8  -7   0   34.00    1.70
   8  -7   0   37.00    1.50
   8   7   1   23.70    2.10
  -8   7  -1   22.80    1.80
   8   7   1   25.30    1.60
  -8   7  -1   25.80    1.70
  -8   7  -1   23.70    1.50
   8   7   1   29.00    1.60
   8  -7   1   24.40    1.60
  -8  -7  -1   25.70    1.80
   8  -7   1   23.00    1.50
   8  -7   1   28.50    1.60
  -8   7  -2   25.60    1.50
   8   7   2   24.60    2.30
  -8   7  -2   26.70    1.70
   8   7   2   24.90    1.80
   8   7   2   24.00    1.60
  -8   7  -2   27.20    1.90
  -8  -7  -2   30.30    2.10
   8  -7   2   25.90    1.80
  -8  -7  -2   27.80    2.00
   8  -7   2   22.20    1.70
  -8   7  -3   30.60    2.30
   8   7   3   32.10    3.10
   8   7   3   31.70    2.20
   8   7   3   29.30    1.90
  -8   7  -3   29.70    2.10
  -8  -7  -3   33.20    2.40
   8  -7   3   30.50    2.30
   8  -7   3   28.00    2.10
  -8  -7  -3   32.40    2.60
   8   7   4    1.60    1.40
  -8   7  -4    5.50    1.30
   8   7   4    5.20    1.80
  -8   7  -4    3.20    1.30
  -8  -7  -4    6.10    1.80
  -8  -7  -4    6.50    1.80
   8   7   5    9.60    2.30
   8   7   5   10.40    1.90
  -8   7  -5   13.40    2.20
  -8   7  -5   12.00    2.00
  -8  -7  -5   12.70    2.50
  -8  -7  -5   12.90    2.40
   8   8  -6    0.70    1.40
  -8  -8   6   -1.50    1.50
   8   8  -5    3.00    1.50
   8   8  -5   -1.10    1.00
   8  -8  -5    1.60    1.60
  -8  -8   5    0.80    1.90
  -8  -8   5    0.90    1.20
   8   8  -4    0.80    1.20
   8   8  -4    0.20    1.20
   8   8  -4    1.20    1.30
  -8   8   4    0.20    1.10
   8  -8  -4    3.90    1.40
   8  -8  -4    1.50    1.20
  -8  -8   4    0.80    1.20
  -8  -8   4    0.80    1.20
  -8   8   3   38.10    2.00
  -8   8   3   40.90    2.30
   8   8  -3   35.80    2.20
   8   8  -3   37.40    2.90
   8   8  -3   37.60    2.40
  -8  -8   3   37.80    2.40
   8  -8  -3   36.10    2.30
   8  -8  -3   39.40    2.00
  -8  -8   3   39.00    2.70
   8  -8  -3   38.20    2.40
  -8  -8   3   33.70    2.20
   8   8  -2    2.80    0.90
   8   8  -2    1.70    0.80
  -8   8   2    2.50    0.80
  -8   8   2    4.40    0.90
   8   8  -2    2.60    1.20
   8  -8  -2    3.30    1.10
   8  -8  -2    2.90    0.80
  -8  -8   2    4.60    1.30
  -8  -8   2    4.20    1.00
   8  -8  -2    2.50    0.90
   8   8  -1    1.80    0.70
   8   8  -1    2.80    1.20
   8   8  -1    2.30    0.80
  -8   8   1    2.40    0.70
   8   8  -1    1.80    0.80
   8  -8  -1    2.00    0.80
   8  -8  -1    1.30    0.60
  -8  -8   1    1.80    0.90
  -8  -8   1    1.90    1.00
   8  -8  -1    3.60    0.90
   8  -8  -1    0.80    0.50
  -8   8   0   13.40    1.10
   8   8   0   15.80    1.20
  -8   8   0   12.90    1.00
   8   8   0   13.30    1.20
   8   8   0   14.90    1.80
  -8  -8   0   14.70    1.30
   8  -8   0   13.10    1.00
   8  -8   0   14.20    1.20
   8  -8   0   15.00    1.00
  -8  -8   0   13.20    1.40
   8  -8   0   15.00    1.20
   8   8   1    5.10    1.40
  -8   8  -1    5.80    0.90
  -8   8  -1    2.70    0.90
   8   8   1    5.20    1.00
   8   8   1    6.60    1.00
  -8   8  -1    5.50    1.00
   8  -8   1    4.80    1.00
   8  -8   1    7.20    1.10
  -8  -8  -1    6.60    1.20
  -8   8  -2    6.30    1.20
   8   8   2    6.40    1.10
  -8   8  -2    7.30    1.10
  -8   8  -2    5.30    0.80
   8   8   2    4.20    1.30
   8   8   2    6.20    1.10
  -8  -8  -2    6.50    1.30
  -8  -8  -2    7.80    1.40
   8  -8   2    9.20    1.40
   8  -8   2    7.90    1.30
   8   8   3   25.60    2.70
  -8   8  -3   27.30    2.20
  -8   8  -3   24.10    2.00
   8   8   3   25.50    2.00
   8   8   3   27.50    2.10
  -8  -8  -3   28.20    2.30
   8  -8   3   27.60    2.20
  -8  -8  -3   23.40    2.40
   8  -8   3   25.20    2.10
  -8   8  -4    6.50    1.60
   8   8   4    4.80    1.90
  -8   8  -4    5.20    1.60
   8   8   4    7.00    1.60
  -8  -8  -4    5.50    1.60
  -8  -8  -4    7.10    1.90
   8  -8   4    5.60    1.50
   8   8   5   -0.80    1.70
   8   8   5    4.70    1.50
  -8   8  -5    3.90    1.90
  -8  -8  -5    3.50    2.00
   8   9  -5    0.80    1.60
  -8  -9   5   -2.00    1.10
  -8  -9   5   -0.30    1.90
   8  -9  -5    1.50    1.60
   8   9  -4    0.00    1.10
   8   9  -4    1.20    1.20
   8   9  -4    0.50    0.90
  -8  -9   4   -0.80    1.20
   8  -9  -4    0.50    1.30
  -8  -9   4   -0.70    1.40
   8   9  -3   -0.30    1.10
   8   9  -3    2.00    1.00
   8   9  -3    3.00    1.20
  -8   9   3    1.80    1.00
   8  -9  -3    1.00    1.20
   8  -9  -3    1.60    0.90
  -8  -9   3    1.70    1.30
  -8  -9   3    2.00    1.10
   8  -9  -3    2.10    1.10
  -8  -9   3    0.00    1.20
   8   9  -2    0.60    1.10
  -8   9   2    0.50    0.50
   8   9  -2   -0.10    0.80
   8   9  -2   -0.10    0.80
  -8   9   2    0.70    0.70
  -8  -9   2    0.10    1.10
  -8  -9   2   -0.70    0.90
   8  -9  -2   -0.20    0.90
   8  -9  -2   -1.60    0.60
   8  -9  -2    0.90    0.90
  -8  -9   2    0.00    1.20
   8   9  -1    1.40    0.70
   8   9  -1    0.90    1.10
  -8   9   1    0.70    0.50
   8   9  -1    0.50    0.60
   8   9  -1    2.20    0.80
   8  -9  -1    1.60    0.70
  -8  -9   1    2.10    1.00
   8  -9  -1    0.40    0.70
  -8  -9   1    2.10    0.80
   8  -9  -1    1.90    0.60
   8  -9  -1    0.00    0.40
  -8   9   0   13.60    1.10
   8   9   0   11.10    1.80
   8   9   0   11.50    1.10
   8   9   0   12.70    1.20
  -8  -9   0   14.20    1.40
   8  -9   0   12.60    1.20
   8  -9   0   11.40    1.10
   8  -9   0   10.90    0.90
  -8  -9   0   11.20    1.40
   8  -9   0   14.00    0.90
  -8   9  -1   39.60    1.80
  -8   9  -1   40.70    2.50
   8   9   1   35.10    2.80
  -8   9  -1   37.20    2.00
   8   9   1   38.50    1.90
   8   9   1   40.20    2.00
   8  -9   1   38.60    1.90
   8  -9   1   40.90    1.90
  -8  -9  -1   38.60    2.20
  -8   9  -2    1.10    0.70
  -8   9  -2    3.70    1.00
   8   9   2    4.70    1.10
   8   9   2    4.70    1.00
  -8   9  -2    3.80    1.10
   8   9   2    1.80    1.50
   8  -9   2    2.60    1.20
   8  -9   2    1.70    1.00
  -8  -9  -2    2.80    1.00
  -8  -9  -2    2.30    1.30
  -8   9  -3    1.20    1.10
   8   9   3    2.10    1.30
  -8   9  -3    2.30    1.00
   8   9   3    2.20    1.10
  -8  -9  -3   -0.30    1.10
   8  -9   3    1.10    1.20
  -8  -9  -3    2.30    1.40
  -8   9  -4    0.50    1.20
   8   9   4    1.00    1.20
   8   9   4    0.00    1.70
   8  -9   4    0.60    1.60
  -8  -9  -4   -0.20    1.50
   8   9   5    4.90    2.30
  -8   9  -5    3.60    1.80
  -8  -9  -5    8.40    1.90
   8  10  -5    3.80    1.70
   8 -10  -5    2.10    1.70
  -8 -10   5    3.80    2.00
  -8 -10   5    2.00    1.50
   8  10  -4    1.90    1.30
   8  10  -4   -1.90    1.10
   8 -10  -4   -0.90    1.20
  -8 -10   4    1.20    1.40
  -8 -10   4    0.90    1.60
   8  10  -3    1.10    1.00
   8  10  -3    1.30    1.00
   8  10  -3    0.40    1.10
  -8 -10   3    1.50    1.40
  -8 -10   3    2.50    1.40
   8 -10  -3    1.10    1.10
   8  10  -2    2.80    0.90
   8  10  -2    3.70    1.00
  -8  10   2    1.40    0.70
  -8  10   2    2.70    0.70
   8  10  -2    3.00    1.30
   8 -10  -2    0.50    0.60
  -8 -10   2    2.90    1.20
  -8 -10   2    2.80    1.20
   8 -10  -2    1.90    0.90
   8 -10  -2    2.40    0.90
  -8 -10   2    2.10    1.00
   8  10  -1   15.20    1.30
   8  10  -1   13.60    1.40
   8  10  -1   19.50    2.40
  -8  10   1   15.40    1.10
   8  10  -1   16.00    1.40
  -8 -10   1   15.70    1.60
   8 -10  -1   14.10    0.80
  -8 -10   1   15.20    1.30
   8 -10  -1   13.80    0.90
   8 -10  -1   14.90    1.20
   8  10   0   -0.40    0.60
  -8  10   0    0.20    0.50
   8  10   0    0.30    0.90
   8  10   0    1.60    0.80
   8  10   0   -0.40    0.60
  -8 -10   0    2.20    0.90
   8 -10   0    0.60    0.40
   8 -10   0   -0.20    0.30
  -8 -10   0    0.00    0.80
   8 -10   0    1.40    0.70
   8 -10   0    0.60    0.40
  -8  10  -1    9.60    1.30
   8  10   1   13.10    1.30
  -8  10  -1   10.80    1.10
   8  10   1   12.00    1.40
   8  10   1    9.70    1.70
   8 -10   1   10.00    0.90
   8 -10   1   13.40    1.20
   8 -10   1   12.80    1.30
  -8 -10  -1   11.60    1.50
   8  10   2    2.60    1.60
  -8  10  -2    1.30    0.90
  -8  10  -2    1.60    0.80
   8  10   2    1.30    0.90
  -8 -10  -2    0.40    1.10
   8 -10   2    1.60    1.00
   8 -10   2    1.30    1.00
  -8 -10  -2    2.10    0.90
   8  10   3    0.70    1.00
   8  10   3    1.30    1.30
  -8  10  -3    0.10    1.00
   8 -10   3    1.50    1.20
  -8 -10  -3    1.40    1.40
   8  10   4    3.10    2.00
  -8  10  -4    0.70    1.30
   8 -10   4   -0.50    1.40
  -8 -10  -4   -0.20    1.60
  -8  10  -5    2.40    1.70
   8  10   5    4.60    2.40
  -8 -10  -5    1.80    2.10
   8 -10   5    3.80    2.00
   8  11  -5    3.90    1.70
   8 -11  -5    6.40    1.90
  -8 -11   5   -0.20    1.40
  -8 -11   5    4.00    2.10
   8  11  -4   -2.60    1.00
   8  11  -4    1.50    1.20
  -8 -11   4   -1.00    1.40
  -8 -11   4   -0.70    1.50
   8 -11  -4    0.30    1.20
   8  11  -3    0.80    1.00
   8  11  -3    2.70    1.50
   8 -11  -3    4.10    1.20
  -8 -11   3    3.70    1.60
  -8 -11   3    1.00    1.50
   8  11  -2    6.10    1.10
   8  11  -2    7.60    1.70
   8  11  -2    7.20    1.20
   8 -11  -2    8.20    1.10
  -8 -11   2    7.90    1.60
  -8 -11   2    7.90    2.00
   8  11  -1    2.30    0.80
   8  11  -1    1.60    1.00
   8  11  -1    0.80    0.80
  -8 -11   1    1.20    1.00
  -8 -11   1    3.20    1.00
  -8 -11   1   -2.10    1.30
   8 -11  -1    1.60    0.70
   8 -11  -1    1.60    0.70
  -8  11   0    6.40    0.80
   8  11   0    6.30    1.00
   8  11   0    3.70    1.20
   8  11   0    6.90    0.90
  -8 -11   0    5.20    1.20
   8 -11   0    5.20    0.80
   8 -11   0    4.60    0.80
  -8  11  -1    4.00    0.90
   8  11   1    5.60    0.90
   8  11   1    4.70    1.70
   8 -11   1    4.70    0.60
   8 -11   1    6.50    1.00
  -8 -11  -1    8.00    1.40
   8  11   2    0.90    1.50
  -8  11  -2    1.20    1.00
  -8 -11  -2    1.80    1.20
   8 -11   2    0.90    1.00
   8  11   3    8.50    2.00
  -8  11  -3    7.90    1.50
  -8 -11  -3   11.00    1.90
   8 -11   3    9.40    1.50
  -8  11  -4    0.70    1.30
   8  11   4    0.20    1.80
   8 -11   4    2.00    1.50
  -8 -11  -4   -1.80    1.70
   8  12  -4    1.10    1.20
   8  12  -4    0.20    1.40
  -8 -12   4    4.00    1.80
   8 -12  -4    1.80    1.50
  -8 -12   4    1.50    1.90
   8  12  -3    9.10    1.90
   8  12  -3   10.40    1.60
  -8 -12   3    6.60    1.90
  -8 -12   3   12.30    1.90
   8 -12  -3   11.30    1.50
   8  12  -2   -0.20    0.90
   8  12  -2   -0.30    1.10
   8 -12  -2   -0.30    0.80
  -8 -12   2    0.50    1.60
  -8 -12   2    0.00    1.20
   8  12  -1    0.00    1.20
   8  12  -1   -0.80    0.70
  -8 -12   1   -0.30    1.00
  -8 -12   1    0.60    1.20
   8 -12  -1    0.20    0.60
   8  12   0    7.80    1.80
   8  12   0    8.40    1.10
  -8 -12   0    8.50    1.40
  -8 -12   0    5.10    1.80
   8 -12   0    6.60    0.80
   8 -12   0    6.30    0.80
  -8  12  -1   -0.30    0.70
   8  12   1    2.80    1.60
   8 -12   1    0.00    0.70
  -8 -12  -1    0.00    1.00
   8  12   2    3.60    1.80
  -8  12  -2    1.10    0.90
  -8 -12  -2    3.20    1.40
   8 -12   2    2.10    1.00
   8  12   3    6.70    2.20
  -8  12  -3    9.10    1.60
   8 -12   3   10.40    1.60
  -8 -12  -3    7.60    1.80
   8  12   4    1.40    2.10
  -8  12  -4    1.50    1.50
   8 -12   4    2.30    1.70
  -8 -12  -4    2.90    1.80
   8  13  -4   -1.50    1.00
   8 -13  -4    0.80    1.30
  -8 -13   4    0.90    1.70
  -8 -13   4    0.20    1.70
   8  13  -3    0.30    1.30
   8  13  -3   -0.20    1.10
  -8 -13   3   -0.30    1.40
   8 -13  -3   -0.10    1.00
  -8 -13   3    0.30    1.20
   8  13  -2   -0.10    1.30
   8  13  -2    1.70    1.00
  -8 -13   2    0.80    1.20
   8 -13  -2    0.10    0.70
  -8 -13   2    1.00    1.20
   8  13  -1   -0.30    0.80
   8  13  -1   -0.90    1.20
   8 -13  -1    0.00    0.40
  -8 -13   1    0.90    1.20
  -8 -13   1   -1.60    0.90
   8  13   0    2.60    0.90
   8  13   0    1.20    1.50
  -8 -13   0    2.70    1.10
   8 -13   0    2.40    0.40
  -8 -13   0    0.90    1.30
   8  13   1    2.50    1.40
  -8 -13  -1    2.60    1.10
  -8 -13  -1    3.20    1.90
   8 -13   1    1.70    0.60
  -8  13  -2    0.80    0.90
   8  13   2   -0.90    1.10
   8 -13   2    0.50    0.90
  -8 -13  -2    0.00    1.20
  -8 -13  -2   -0.70    1.60
  -8  13  -3   -1.30    0.90
   8  13   3   -1.40    1.80
  -8 -13  -3   -0.10    1.40
   8 -13   3   -0.80    1.10
  -8 -13  -3    2.20    1.80
   8  14  -3    1.80    1.00
   8  14  -3   -2.80    1.20
  -8 -14   3    1.40    1.40
  -8 -14   3   -0.40    1.50
   8 -14  -3    1.20    1.00
   8  14  -2    1.80    1.50
   8  14  -2    1.00    1.00
  -8 -14   2    2.30    1.40
  -8 -14   2    4.20    2.00
   8  14  -1   -0.40    1.40
   8  14  -1    0.70    0.80
  -8 -14   1   -0.20    1.20
  -8 -14   1    1.10    1.10
   8  14   0    0.60    0.80
   8  14   0    0.10    1.10
  -8 -14   0   -1.00    0.90
  -8 -14   0    0.40    1.70
   8  14   1    0.70    1.20
  -8 -14  -1    2.20    1.20
  -8 -14  -1    1.10    1.90
  -8  14  -2    1.80    1.00
   8  14   2    0.80    1.40
  -8 -14  -2    2.70    1.40
  -8 -14  -2    3.70    1.60
   8 -14   2    1.30    0.90
   8  14   3    4.30    1.80
  -8  14  -3    1.60    1.20
   8 -14   3    2.10    1.30
  -8 -14  -3    0.70    1.80
  -8 -14  -3   -0.50    1.50
   8  15  -2    0.10    1.50
   8  15  -2    2.60    1.00
  -8 -15   2    2.90    1.30
  -8 -15   2    3.30    2.20
   8  15  -1   -1.50    1.40
   8  15  -1   -0.10    0.80
  -8 -15   1    1.90    1.80
  -8 -15   1    0.80    1.00
   8  15   0    0.40    0.70
   8  15   0    0.60    1.30
  -8 -15   0    0.70    1.00
  -8 -15   0   -0.10    1.30
   8  15   1    1.00    0.80
   8  15   1    2.70    2.00
  -8 -15  -1   -2.60    1.10
  -8 -15  -1    1.30    1.00
   8  15   2    1.20    2.00
  -8  15  -2    0.80    0.80
  -8 -15  -2   -0.40    1.20
  -8 -15  -2    0.50    2.00
   8  16  -1    0.20    0.80
   8  16  -1    1.20    1.50
  -8 -16   1    1.70    1.50
   8  16   0    0.70    0.80
   8  16   0    2.10    1.80
  -8 -16   0    3.00    2.10
   8  16   1   -0.40    0.70
  -9   0   6    1.20    1.50
   9   0  -6    1.20    1.40
   9   0  -6   -0.30    1.30
   9   0  -5   -1.50    1.00
  -9   0   5   -0.70    1.60
   9   0  -5   -1.50    1.00
   9   0  -4    5.70    1.30
  -9   0   4    5.10    1.40
   9   0  -4    7.50    1.40
   9   0  -3   -0.60    0.70
  -9   0   3   -0.60    0.70
   9   0  -3   -0.70    0.70
  -9   0   2  119.49    4.00
   9   0  -2  132.29    3.90
   9   0  -2  128.99    4.10
  -9   0   2  129.69    3.80
   9   0  -2  129.89    4.00
   9   0  -2  130.09    5.00
  -9   0   2  124.79    4.70
  -9   0   2  125.99    3.80
   9   0  -1    0.00    0.60
   9   0  -1   -0.70    0.50
  -9   0   1    0.00    0.50
   9   0  -1    0.00    0.60
   9   0  -1   -0.70    0.70
   9   0  -1    0.00    0.60
  -9   0   1   -0.40    0.60
  -9   0   1   -0.10    0.50
   9   0   0  462.65   12.30
   9   0   0  439.86    9.90
   9   0   0  456.55   10.00
  -9   0   0  455.95   10.10
  -9   0   0  455.75    9.90
   9   0   0  444.86    9.90
  -9   0   0  453.45   12.10
  -9   0  -1   -0.80    0.70
   9   0   1    0.20    0.80
  -9   0  -1   -0.40    0.60
  -9   0  -1   -0.20    0.30
  -9   0  -1   -1.90    0.80
   9   0   1   -1.50    0.50
   9   0   1   -0.70    0.70
   9   0   1   -0.50    0.80
  -9   0  -2   56.29    2.60
  -9   0  -2   57.49    2.60
   9   0   2   55.49    2.70
   9   0   2   56.19    2.60
  -9   0  -2   58.99    2.70
   9   0   2   57.39    2.50
  -9   0  -3    1.30    1.20
   9   0   3    1.20    0.80
  -9   0  -3    0.60    1.10
   9   0   3    2.00    1.20
  -9   0  -4   92.09    4.20
  -9   0  -4   87.49    3.90
   9   0   4   87.29    3.70
  -9   0  -5    0.00    1.60
  -9   0  -5   -2.10    1.10
   9   0   5    0.50    0.90
  -9   0  -6    2.40    1.80
  -9   0  -6    4.50    2.20
   9   1  -6    0.50    1.20
  -9   1   6   -0.30    1.40
   9   1  -6   -0.40    1.90
   9  -1  -6   -0.10    1.80
   9  -1  -6    0.30    2.00
  -9  -1   6    4.30    2.10
   9   1  -5    1.30    1.70
   9   1  -5    1.50    1.20
  -9   1   5    2.00    1.40
   9  -1  -5    1.80    1.30
  -9  -1   5    0.90    1.70
   9  -1  -5    2.70    1.70
  -9   1   4    1.10    1.10
   9   1  -4   -0.40    1.30
   9   1  -4    0.50    1.00
   9  -1  -4    0.10    1.30
  -9  -1   4    0.20    1.40
   9  -1  -4    0.30    1.30
  -9   1   3    0.60    0.90
   9   1  -3    1.80    0.90
   9   1  -3    1.90    1.10
   9  -1  -3    1.70    1.20
   9  -1  -3    1.70    1.10
   9  -1  -3    1.60    1.10
  -9  -1   3    1.00    1.10
  -9   1   2   59.59    3.00
  -9   1   2   59.79    2.40
   9   1  -2   56.89    2.50
   9   1  -2   55.69    2.30
   9   1  -2   58.49    3.20
  -9   1   2   56.39    2.60
  -9   1   2   56.19    2.20
   9   1  -2   58.89    2.60
  -9  -1   2   55.39    2.20
   9  -1  -2   54.29    2.40
  -9  -1   2   57.29    2.40
  -9  -1   2   54.99    2.90
   9  -1  -2   54.69    2.50
   9  -1  -2   57.99    2.30
  -9  -1   2   60.39    2.60
  -9   1   1    1.20    0.70
  -9   1   1    0.40    0.70
   9   1  -1    0.10    0.70
   9   1  -1    0.40    0.80
   9   1  -1    0.60    0.60
   9   1  -1    0.10    0.50
  -9   1   1    1.20    0.70
   9   1  -1    1.20    0.80
   9  -1  -1    0.60    0.70
   9  -1  -1    1.10    0.90
  -9  -1   1    1.60    0.70
   9  -1  -1    0.10    0.60
   9  -1  -1    0.40    0.50
  -9  -1   1    0.60    0.60
   9  -1  -1    1.10    0.80
  -9  -1   1    0.70    0.70
   9   1   0   20.00    1.70
  -9   1   0   25.50    1.70
   9   1   0   23.00    1.40
  -9   1   0   23.20    1.50
   9   1   0   24.80    1.60
  -9   1   0   22.00    1.70
  -9   1   0   22.40    1.50
   9   1   0   21.90    1.50
  -9  -1   0   26.10    1.80
  -9  -1   0   20.80    1.30
   9  -1   0   23.10    2.00
   9  -1   0   20.00    1.30
   9  -1   0   21.20    1.40
   9  -1   0   23.60    1.60
  -9  -1   0   19.50    1.60
  -9   1  -1    0.50    0.70
   9   1   1    0.10    0.60
   9   1   1    0.20    0.80
   9   1   1    0.20    0.60
  -9   1  -1    0.60    0.70
  -9   1  -1    0.50    0.50
   9   1   1    1.60    0.80
  -9   1  -1    1.00    0.80
   9  -1   1    0.70    0.60
  -9  -1  -1    1.00    0.50
  -9  -1  -1    1.20    0.60
   9  -1   1    0.10    0.80
  -9  -1  -1    1.00    0.90
   9  -1   1   -0.40    0.80
   9  -1   1    0.50    0.50
  -9  -1  -1    1.70    1.00
   9   1   2   53.69    2.80
   9   1   2   56.09    2.40
  -9   1  -2   54.09    2.40
  -9   1  -2   55.89    2.70
   9   1   2   52.19    2.40
  -9   1  -2   53.79    2.70
  -9  -1  -2   51.59    2.60
   9  -1   2   56.89    2.70
  -9  -1  -2   57.09    2.60
   9  -1   2   55.29    2.60
  -9  -1  -2   57.09    2.80
   9  -1   2   57.99    2.60
  -9   1  -3   72.29    3.20
  -9   1  -3   72.09    3.20
   9   1   3   75.99    3.20
   9   1   3   76.79    3.40
   9  -1   3   79.09    3.20
  -9  -1  -3   79.19    3.50
   9  -1   3   74.99    3.40
  -9  -1  -3   76.49    3.50
  -9   1  -4  151.28    5.20
   9   1   4  141.69    5.20
  -9   1  -4  142.49    5.10
   9  -1   4  146.69    4.90
  -9  -1  -4  154.68    5.20
  -9  -1  -4  140.79    5.10
   9   1   5   21.90    2.30
  -9   1  -5   23.60    2.70
  -9   1  -5   27.10    3.00
  -9  -1  -5   25.50    2.80
  -9  -1  -5   19.20    2.80
  -9   1  -6    0.20    2.20
  -9   1  -6   -0.20    2.00
  -9  -1  -6    0.00    2.10
  -9  -1  -6    0.30    2.00
   9   2  -6    0.80    2.00
   9   2  -6    1.20    1.30
  -9   2   6   -0.60    1.80
   9  -2  -6    0.20    1.80
   9  -2  -6    1.50    1.50
  -9  -2   6    5.30    2.30
  -9   2   5   -0.80    1.50
   9   2  -5   -0.90    1.00
   9   2  -5    0.10    1.10
   9  -2  -5   -2.00    1.00
  -9  -2   5   -1.90    1.60
   9  -2  -5   -2.70    1.40
  -9  -2   5    0.30    0.60
  -9   2   4    5.20    1.70
   9   2  -4    3.60    1.20
   9   2  -4    4.10    1.20
  -9  -2   4    2.30    1.60
   9  -2  -4    4.00    1.50
   9  -2  -4    5.60    1.60
  -9   2   3   12.40    1.70
   9   2  -3    9.30    1.30
   9   2  -3   13.60    1.50
  -9   2   3   11.00    1.30
   9   2  -3    7.40    1.30
  -9  -2   3    8.30    1.70
   9  -2  -3   11.10    1.50
   9  -2  -3   11.90    1.70
   9  -2  -3    9.00    1.50
  -9   2   2    3.00    0.80
   9   2  -2    0.80    0.90
  -9   2   2    0.50    0.90
   9   2  -2    0.40    0.70
   9   2  -2   -0.10    0.60
  -9   2   2    0.90    0.70
   9   2  -2    2.80    1.00
  -9  -2   2    1.10    0.50
  -9  -2   2    1.30    0.80
   9  -2  -2    0.50    0.60
  -9  -2   2    1.10    0.60
   9  -2  -2    1.40    0.70
  -9  -2   2    2.10    0.90
   9  -2  -2    0.80    0.70
   9   2  -1   47.20    2.10
  -9   2   1   52.79    2.80
   9   2  -1   55.19    2.20
   9   2  -1   55.49    3.00
   9   2  -1   52.69    2.30
  -9   2   1   51.69    2.10
  -9   2   1   56.49    2.40
   9  -2  -1   53.09    2.20
   9  -2  -1   53.99    2.30
  -9  -2   1   55.89    2.70
  -9  -2   1   55.99    2.30
   9  -2  -1   60.49    2.30
  -9  -2   1   54.19    2.30
   9  -2  -1   51.49    2.20
  -9   2   0    1.00    0.60
   9   2   0    1.90    0.80
  -9   2   0    1.60    0.70
  -9   2   0    1.20    0.60
   9   2   0    2.30    0.90
   9   2   0    0.90    0.50
  -9   2   0    1.90    0.70
   9   2   0    1.70    0.70
  -9  -2   0    1.30    0.60
   9  -2   0    3.30    0.90
   9  -2   0    1.40    0.70
   9  -2   0    1.40    0.70
   9  -2   0    0.60    0.70
  -9  -2   0    1.60    0.60
  -9  -2   0    1.70    0.80
  -9   2  -1   78.99    3.00
   9   2   1   88.09    3.00
   9   2   1   84.99    2.90
  -9   2  -1   82.59    3.20
   9   2   1   91.19    3.70
  -9   2  -1   87.69    3.10
   9   2   1   83.49    3.00
   9  -2   1   88.49    3.10
   9  -2   1   87.99    3.00
   9  -2   1   87.69    3.00
  -9  -2  -1   86.49    2.90
  -9  -2  -1   85.79    3.10
  -9  -2  -1   87.69    3.10
  -9  -2  -1   83.19    3.40
   9  -2   1   86.79    3.40
   9   2   2   12.10    1.20
  -9   2  -2   10.30    1.50
  -9   2  -2    9.40    1.30
  -9   2  -2   10.60    1.00
   9   2   2   11.10    1.50
   9   2   2    9.70    1.50
  -9  -2  -2    9.50    1.30
   9  -2   2   10.50    1.30
   9  -2   2    8.10    1.10
   9  -2   2    9.70    1.50
  -9  -2  -2   10.40    1.30
  -9  -2  -2    9.20    1.60
   9   2   3    4.00    1.10
  -9   2  -3    5.60    1.20
  -9   2  -3    6.70    1.50
   9   2   3    3.00    1.10
   9  -2   3    4.00    1.50
  -9  -2  -3    5.90    1.30
   9  -2   3    3.80    0.90
  -9  -2  -3    3.80    1.10
  -9   2  -4    5.80    1.70
   9   2   4    2.70    1.10
  -9   2  -4    3.30    1.20
  -9  -2  -4    5.00    1.70
   9  -2   4    1.60    0.80
  -9   2  -5    4.10    1.90
  -9   2  -5    2.40    2.00
   9   2   5    0.50    1.20
  -9  -2  -5    0.10    1.20
  -9  -2  -5    8.10    2.20
  -9   2  -6   -0.50    1.90
  -9   2  -6    4.60    2.40
  -9  -2  -6    1.40    1.70
  -9  -2  -6   -0.40    2.00
  -9   3   6    2.80    1.60
   9   3  -6    0.40    1.30
   9   3  -6    1.20    1.60
   9  -3  -6    0.80    1.50
   9  -3  -6    0.80    1.40
  -9  -3   6    2.70    1.70
   9   3  -5    2.30    1.30
  -9   3   5    2.90    1.40
   9   3  -5    3.90    1.40
  -9  -3   5    3.90    0.90
   9  -3  -5    0.80    1.30
  -9  -3   5    5.20    2.10
   9  -3  -5    3.10    1.40
   9   3  -4   -1.30    0.80
  -9   3   4   -0.50    0.90
   9   3  -4   -1.30    0.90
  -9  -3   4   -0.40    0.80
   9  -3  -4   -0.10    1.30
   9  -3  -4    0.20    1.20
  -9  -3   4    0.80    1.20
   9   3  -3    3.70    1.00
  -9   3   3    3.60    1.00
   9   3  -3    3.20    1.00
  -9   3   3    2.50    0.90
   9   3  -3    5.10    1.40
  -9  -3   3    4.00    1.20
   9  -3  -3    5.40    1.30
   9  -3  -3    2.80    1.20
   9  -3  -3    1.90    1.10
   9   3  -2   26.40    2.10
   9   3  -2   28.10    1.80
   9   3  -2   27.40    1.70
  -9   3   2   27.30    1.60
  -9   3   2   27.00    1.90
   9  -3  -2   26.90    1.80
   9  -3  -2   27.20    1.90
  -9  -3   2   26.50    1.60
  -9  -3   2   24.20    1.90
  -9  -3   2   24.70    2.00
   9  -3  -2   27.80    1.80
   9   3  -1   26.00    1.60
   9   3  -1   25.70    1.50
  -9   3   1   23.80    1.40
  -9   3   1   22.30    1.50
   9   3  -1   23.50    1.90
  -9   3   1   22.40    1.90
   9   3  -1   24.80    1.60
  -9  -3   1   24.60    1.40
   9  -3  -1   21.20    1.40
   9  -3  -1   22.90    1.60
  -9  -3   1   24.40    1.80
   9  -3  -1   22.90    1.40
   9  -3  -1   24.60    1.60
  -9  -3   1   23.80    1.80
  -9   3   0   36.40    2.00
  -9   3   0   37.00    1.70
  -9   3   0   33.40    2.10
   9   3   0   33.20    2.20
  -9   3   0   34.30    1.90
   9   3   0   34.00    1.70
   9   3   0   33.20    1.70
   9   3   0   33.10    1.70
   9  -3   0   36.40    1.90
   9  -3   0   33.50    1.70
   9  -3   0   32.70    1.70
  -9  -3   0   34.20    2.00
  -9  -3   0   35.90    2.00
  -9  -3   0   36.70    1.80
   9   3   1    0.70    0.60
   9   3   1   -0.70    0.40
  -9   3  -1   -0.30    0.80
  -9   3  -1   -0.50    0.40
  -9   3  -1    0.40    0.80
   9   3   1    0.30    0.60
   9   3   1    0.10    0.50
  -9  -3  -1   -0.50    0.50
  -9  -3  -1    1.00    0.90
   9  -3   1    0.40    0.60
  -9  -3  -1   -0.40    0.80
  -9  -3  -1    0.80    0.80
   9  -3   1    0.70    0.70
   9  -3   1   -0.10    0.80
   9  -3   1    0.30    0.70
   9   3   2   57.59    3.10
  -9   3  -2   57.29    2.40
  -9   3  -2   59.69    2.80
  -9   3  -2   50.79    2.40
   9   3   2   62.79    2.60
   9   3   2   54.99    2.50
  -9  -3  -2   60.59    2.90
   9  -3   2   59.79    2.50
   9  -3   2   62.49    2.70
  -9  -3  -2   61.89    3.00
  -9  -3  -2   60.59    2.70
   9  -3   2   58.49    2.60
   9   3   3   20.60    2.20
   9   3   3   18.90    2.10
  -9   3  -3   18.30    2.00
  -9   3  -3   21.80    2.10
   9  -3   3   16.40    2.00
   9  -3   3   18.30    1.50
  -9  -3  -3   16.20    1.90
  -9  -3  -3   25.80    2.40
  -9   3  -4  159.18    5.40
   9   3   4  158.88    6.00
   9   3   4  146.59    5.20
  -9   3  -4  160.28    5.60
  -9  -3  -4  174.18    5.80
  -9  -3  -4  149.69    5.40
   9  -3   4  154.18    4.60
   9   3   5    2.00    1.30
  -9   3  -5    4.40    1.80
  -9   3  -5    2.60    2.00
  -9  -3  -5    4.10    1.60
  -9  -3  -5    0.80    1.80
  -9   3  -6    1.80    1.70
  -9   3  -6    5.00    2.30
  -9  -3  -6    1.60    1.70
  -9  -3  -6   -0.60    2.20
  -9   4   6   -0.10    1.90
   9   4  -6    6.80    2.10
   9   4  -6    0.10    1.40
   9  -4  -6    1.90    2.00
  -9  -4   6    1.10    1.70
   9  -4  -6    3.10    2.10
   9   4  -5    0.90    1.20
   9   4  -5    0.80    1.10
  -9   4   5   -1.40    1.40
  -9  -4   5    0.30    1.30
  -9  -4   5   -0.50    0.70
   9  -4  -5   -0.10    1.60
   9  -4  -5   -0.70    1.10
   9   4  -4    9.00    1.70
  -9   4   4    4.20    1.60
   9   4  -4    6.30    1.40
   9  -4  -4    7.80    1.50
  -9  -4   4    5.30    1.60
  -9  -4   4    6.10    1.30
   9  -4  -4    7.00    1.60
   9   4  -3   11.80    1.80
   9   4  -3   14.20    1.70
   9   4  -3   11.40    1.40
  -9   4   3   12.40    1.40
  -9   4   3    9.10    1.40
  -9  -4   3   13.80    1.90
   9  -4  -3   12.30    1.70
   9  -4  -3   12.50    1.50
   9  -4  -3   14.10    1.70
  -9  -4   3   12.90    1.60
   9   4  -2   48.40    3.00
   9   4  -2   49.20    2.30
   9   4  -2   48.20    2.30
  -9   4   2   46.90    2.00
  -9   4   2   49.80    2.40
   9  -4  -2   45.70    2.20
   9  -4  -2   46.40    2.20
  -9  -4   2   45.70    2.30
   9  -4  -2   46.90    2.20
  -9  -4   2   42.90    2.10
   9   4  -1   24.20    1.50
  -9   4   1   22.40    1.40
   9   4  -1   20.90    1.40
   9   4  -1   23.10    1.60
   9   4  -1   22.90    2.10
  -9   4   1   24.40    1.60
  -9   4   1   22.70    1.80
  -9  -4   1   22.30    1.60
  -9  -4   1   24.80    1.90
   9  -4  -1   22.60    1.50
   9  -4  -1   23.00    1.40
  -9  -4   1   25.00    1.60
   9  -4  -1   23.50    1.60
   9  -4  -1   26.20    1.60
   9   4   0  247.48    6.10
  -9   4   0  250.47    7.40
  -9   4   0  243.78    6.00
   9   4   0  243.08    6.00
  -9   4   0  241.68    6.00
   9   4   0  241.98    6.10
  -9   4   0  249.08    5.90
   9   4   0  255.87    7.80
  -9  -4   0  243.38    6.20
  -9  -4   0  245.48    6.00
  -9  -4   0  242.58    7.50
   9  -4   0  236.68    5.90
   9  -4   0  239.88    5.80
   9  -4   0  241.98    6.00
   9  -4   0  246.48    5.90
   9   4   1    3.40    1.00
   9   4   1    3.60    0.80
  -9   4  -1    1.70    0.90
  -9   4  -1    3.20    0.70
  -9   4  -1    4.60    1.00
   9   4   1    3.50    0.90
  -9  -4  -1    3.30    1.10
   9  -4   1    2.60    0.90
  -9  -4  -1    4.10    0.90
   9  -4   1    3.60    0.80
   9  -4   1    2.70    1.00
  -9  -4  -1    1.80    1.00
  -9  -4  -1    3.80    0.90
   9   4   2   26.70    1.70
   9   4   2   29.70    2.50
   9   4   2   30.40    1.90
  -9   4  -2   29.30    2.00
  -9   4  -2   30.10    2.10
  -9   4  -2   26.50    1.50
   9  -4   2   27.00    2.00
  -9  -4  -2   26.10    2.10
  -9  -4  -2   24.60    1.80
   9  -4   2   26.80    1.90
  -9   4  -3    1.60    0.90
  -9   4  -3    1.30    0.40
  -9   4  -3    3.20    1.30
   9   4   3    0.20    1.10
   9   4   3    1.90    1.10
   9  -4   3    1.60    1.00
  -9  -4  -3    0.90    1.00
   9  -4   3    1.80    1.00
  -9  -4  -3    1.20    1.00
   9   4   4   56.79    3.30
   9   4   4   49.90    3.40
  -9   4  -4   53.69    3.30
  -9   4  -4   49.50    3.10
  -9  -4  -4   53.39    3.50
  -9  -4  -4   48.70    3.30
  -9   4  -5    0.40    1.70
   9   4   5    3.10    1.60
  -9   4  -5    0.90    1.20
  -9  -4  -5    4.60    1.70
  -9  -4  -5    4.70    1.70
  -9   4  -6   -0.70    1.60
   9   4   6    1.40    1.70
  -9   4  -6    0.10    2.00
  -9  -4  -6   -0.30    2.00
  -9  -4  -6   -0.60    2.20
   9   5  -6    0.80    1.80
  -9   5   6   -0.80    1.30
   9   5  -6    0.40    1.40
  -9  -5   6   -1.20    2.10
   9  -5  -6    1.20    1.90
   9  -5  -6   -0.80    1.90
   9   5  -5   -0.60    1.40
  -9   5   5   -0.90    1.40
   9   5  -5    1.50    1.30
   9  -5  -5   -0.80    1.60
  -9  -5   5   -0.50    1.70
   9  -5  -5    0.10    1.10
  -9  -5   5    1.60    1.00
  -9   5   4    0.90    1.20
   9   5  -4    2.30    1.10
   9   5  -4    0.90    1.20
   9   5  -4    0.70    1.00
  -9  -5   4    1.60    1.60
   9  -5  -4    1.60    1.30
  -9  -5   4    1.60    0.90
   9  -5  -4    0.40    1.30
   9   5  -3    7.50    1.20
  -9   5   3    8.90    1.20
   9   5  -3    6.40    1.50
  -9   5   3   10.00    1.50
   9   5  -3    7.00    1.20
  -9  -5   3    9.30    1.80
   9  -5  -3    7.80    1.30
   9  -5  -3    6.80    1.20
  -9  -5   3    7.70    1.30
   9  -5  -3    8.70    1.40
   9   5  -2   46.80    2.20
  -9   5   2   48.40    2.30
  -9   5   2   49.50    2.10
   9   5  -2   46.20    3.00
   9   5  -2   42.80    2.30
  -9  -5   2   49.50    2.30
   9  -5  -2   47.70    2.20
  -9  -5   2   47.50    2.60
   9  -5  -2   46.80    2.30
   9  -5  -2   44.10    2.20
   9   5  -1    3.00    0.80
   9   5  -1    3.00    0.90
  -9   5   1    1.80    1.00
  -9   5   1    2.20    0.70
   9   5  -1    1.50    0.70
   9   5  -1    1.80    0.80
  -9  -5   1    4.70    1.00
   9  -5  -1    1.60    0.80
  -9  -5   1    1.30    0.80
   9  -5  -1    3.10    0.90
   9  -5  -1    2.60    0.80
   9  -5  -1    1.10    0.80
  -9   5   0    1.70    0.60
  -9   5   0   -0.40    0.60
   9   5   0    1.60    0.80
   9   5   0    1.90    0.80
   9   5   0    1.10    0.70
  -9   5   0    1.30    0.70
   9  -5   0    1.10    0.60
   9  -5   0    1.20    0.80
  -9  -5   0    1.10    0.60
  -9  -5   0    2.80    1.00
   9  -5   0    1.80    0.70
   9  -5   0    1.90    0.80
   9   5   1    2.00    0.90
  -9   5  -1    3.00    0.80
  -9   5  -1    3.20    1.00
  -9   5  -1    4.70    1.00
   9   5   1    3.80    0.80
   9   5   1    3.20    1.20
  -9  -5  -1    3.90    1.20
   9  -5   1    3.50    1.00
  -9  -5  -1    3.60    1.20
   9  -5   1    3.00    1.00
  -9   5  -2   14.00    1.60
  -9   5  -2   13.20    1.30
   9   5   2   12.00    1.50
  -9   5  -2   11.70    1.10
   9   5   2   14.10    1.40
   9   5   2   10.60    1.60
  -9  -5  -2   15.30    1.70
   9  -5   2   13.20    1.40
  -9  -5  -2   12.90    1.70
   9  -5   2   11.30    1.50
  -9   5  -3   85.99    3.60
   9   5   3   81.09    4.10
  -9   5  -3   90.89    3.70
   9   5   3   86.49    3.60
  -9   5  -3   82.29    2.60
  -9  -5  -3   87.29    3.80
   9  -5   3   82.59    3.30
   9  -5   3   85.29    3.60
  -9  -5  -3   81.59    3.50
  -9   5  -4   45.00    3.00
   9   5   4   47.60    3.10
   9   5   4   43.40    3.10
  -9   5  -4   48.50    3.20
  -9  -5  -4   48.00    3.30
  -9  -5  -4   53.99    3.40
   9   5   5   16.50    2.20
  -9   5  -5   22.70    2.90
  -9   5  -5   17.90    2.60
   9   5   5   12.50    2.30
  -9  -5  -5   18.70    2.80
  -9  -5  -5   23.30    2.90
  -9   5  -6    2.40    1.80
  -9  -5  -6    2.40    1.80
   9   6  -6    2.50    2.20
   9   6  -6    2.50    1.50
  -9   6   6    1.60    1.50
  -9  -6   6   -1.10    2.10
   9  -6  -6    1.60    1.50
   9   6  -5    2.30    1.20
   9   6  -5    0.60    1.30
  -9   6   5    0.30    1.10
  -9  -6   5   -0.50    1.80
   9  -6  -5    0.70    1.50
  -9  -6   5    1.60    1.10
   9  -6  -5   -0.10    1.60
   9   6  -4   14.10    1.80
  -9   6   4   16.20    2.00
   9   6  -4    9.80    1.90
   9   6  -4   15.60    2.00
   9  -6  -4   11.60    1.90
   9  -6  -4   12.50    2.00
  -9  -6   4   13.30    2.00
   9  -6  -4    9.90    1.70
  -9  -6   4   12.60    1.70
   9   6  -3   12.90    1.70
   9   6  -3   10.40    1.80
   9   6  -3   12.40    1.60
  -9   6   3    9.20    1.40
  -9   6   3   13.10    1.20
  -9  -6   3   13.20    1.60
   9  -6  -3   11.00    1.30
  -9  -6   3   11.60    1.90
   9  -6  -3   12.90    1.80
   9  -6  -3   10.50    1.60
  -9   6   2    2.70    0.80
   9   6  -2    2.90    1.20
   9   6  -2    1.70    0.90
   9   6  -2    1.40    0.90
  -9   6   2    3.40    1.00
   9  -6  -2    2.10    0.90
   9  -6  -2    2.20    0.80
  -9  -6   2    2.40    1.30
   9  -6  -2    1.80    0.80
  -9  -6   2    1.70    1.00
  -9   6   1   36.90    1.90
   9   6  -1   39.10    2.00
   9   6  -1   39.50    2.00
   9   6  -1   40.80    2.80
   9   6  -1   38.40    1.90
  -9  -6   1   41.20    2.00
   9  -6  -1   39.30    1.90
  -9  -6   1   37.60    2.20
   9  -6  -1   40.10    1.90
   9  -6  -1   40.30    1.80
  -9   6   0    5.80    1.00
  -9   6   0    4.50    1.10
   9   6   0    6.60    1.10
   9   6   0    4.50    1.10
   9   6   0    5.90    1.00
   9  -6   0    6.60    0.90
   9  -6   0    7.10    0.90
  -9  -6   0    4.30    1.00
   9  -6   0    6.90    1.10
  -9  -6   0    6.80    1.30
   9  -6   0    6.90    1.10
  -9   6  -1   16.20    1.60
  -9   6  -1   16.10    1.40
   9   6   1   17.20    1.50
   9   6   1   15.70    1.40
   9   6   1   14.50    1.80
  -9   6  -1   16.10    1.50
  -9  -6  -1   16.80    1.70
   9  -6   1   15.50    1.40
  -9  -6  -1   15.80    1.60
   9  -6   1   17.00    1.50
  -9   6  -2   27.60    1.90
   9   6   2   28.90    2.40
   9   6   2   27.70    1.90
   9   6   2   29.20    1.80
  -9   6  -2   28.20    2.00
  -9   6  -2   28.40    1.60
   9  -6   2   27.50    1.70
   9  -6   2   32.30    2.10
  -9  -6  -2   29.30    2.20
  -9  -6  -2   29.10    2.30
  -9   6  -3    0.30    0.80
  -9   6  -3    1.90    1.00
  -9   6  -3    0.90    0.30
   9   6   3    2.60    1.20
   9   6   3    3.20    1.40
   9  -6   3    1.70    1.20
   9  -6   3    1.20    1.00
  -9  -6  -3    1.90    1.10
  -9  -6  -3    3.60    1.40
   9   6   4   11.20    2.00
   9   6   4    8.30    1.80
  -9   6  -4    3.50    1.60
  -9   6  -4    7.90    1.70
  -9  -6  -4    7.50    1.60
   9  -6   4    8.30    1.90
  -9  -6  -4   10.80    2.10
   9   6   5    1.10    1.50
   9   6   5    1.50    1.60
  -9   6  -5    2.10    1.30
  -9   6  -5   -0.10    1.80
  -9  -6  -5    1.20    1.40
  -9  -6  -5   -0.10    1.80
   9   7  -6    3.10    2.10
   9   7  -6    0.30    1.80
   9  -7  -6    1.50    1.60
  -9  -7   6   -0.50    2.10
  -9   7   5   -2.10    1.30
   9   7  -5   -0.60    1.50
   9   7  -5   -0.40    1.40
  -9  -7   5    0.90    1.10
   9  -7  -5    2.00    1.70
  -9  -7   5   -1.40    1.80
   9  -7  -5   -0.10    1.40
   9   7  -4   -1.10    1.10
   9   7  -4   -0.50    0.80
  -9   7   4   -0.50    1.10
   9   7  -4    0.40    1.30
  -9  -7   4   -0.70    1.10
   9  -7  -4   -0.40    1.30
   9  -7  -4    0.20    1.20
  -9  -7   4   -1.60    1.50
   9   7  -3    7.00    1.40
   9   7  -3    8.10    1.70
  -9   7   3    7.50    1.40
  -9   7   3    8.70    1.20
   9   7  -3   11.80    1.70
  -9  -7   3    7.20    1.40
   9  -7  -3    9.60    1.60
   9  -7  -3    7.80    1.50
  -9  -7   3    8.00    1.70
   9  -7  -3    9.60    1.40
  -9  -7   3    8.80    1.50
   9   7  -2    9.30    1.30
   9   7  -2    6.30    1.30
   9   7  -2    6.60    1.20
  -9   7   2    8.50    1.20
  -9   7   2    9.40    1.10
   9  -7  -2    8.90    1.30
   9  -7  -2    5.50    1.20
   9  -7  -2    7.80    1.10
  -9  -7   2    7.20    1.50
  -9  -7   2    9.00    1.30
   9   7  -1   11.50    1.60
  -9   7   1   12.30    1.30
   9   7  -1   13.20    1.40
   9   7  -1   12.10    1.30
   9   7  -1   13.10    1.30
   9  -7  -1   13.40    1.30
   9  -7  -1   15.50    1.30
  -9  -7   1   13.20    1.40
  -9  -7   1   13.60    1.60
   9  -7  -1   12.90    1.20
   9   7   0    2.60    0.80
  -9   7   0    1.70    0.90
   9   7   0    2.70    1.00
   9   7   0    2.70    0.80
  -9   7   0    3.60    0.90
   9  -7   0    1.80    0.70
   9  -7   0    3.00    0.90
  -9  -7   0    3.40    1.10
   9  -7   0    3.40    0.90
  -9  -7   0    4.90    0.90
  -9   7  -1    0.90    0.80
   9   7   1    0.00    0.60
  -9   7  -1    1.20    0.80
   9   7   1    0.80    0.90
   9   7   1    2.60    0.90
  -9   7  -1    2.10    0.80
   9  -7   1    0.70    0.80
   9  -7   1    0.20    0.80
  -9  -7  -1    2.70    1.10
   9   7   2   26.20    2.80
  -9   7  -2   25.20    2.00
   9   7   2   22.50    1.80
  -9   7  -2   21.70    1.50
   9   7   2   22.60    1.60
  -9   7  -2   22.80    1.80
  -9  -7  -2   24.00    2.20
  -9  -7  -2   22.20    2.00
   9  -7   2   18.70    1.70
   9  -7   2   23.30    1.90
   9   7   3    1.10    1.00
  -9   7  -3   -0.10    1.10
   9   7   3    2.60    1.30
  -9   7  -3    0.60    1.00
   9   7   3    2.10    1.50
  -9  -7  -3    0.90    1.40
   9  -7   3    0.70    1.20
   9  -7   3    1.80    1.20
  -9  -7  -3    0.70    1.00
  -9   7  -4   49.99    2.90
   9   7   4   57.09    3.20
  -9   7  -4   47.40    2.90
   9   7   4   59.89    4.20
   9  -7   4   50.69    3.00
  -9  -7  -4   52.09    3.10
  -9  -7  -4   53.79    3.10
   9   7   5    2.50    1.90
   9   7   5    1.20    1.60
  -9   7  -5    4.30    1.80
  -9   7  -5   -0.30    1.60
  -9  -7  -5   -2.90    1.60
  -9  -7  -5    5.70    2.10
   9   8  -5    1.20    1.60
   9   8  -5    2.00    1.50
   9  -8  -5   -0.80    1.50
  -9  -8   5    0.40    1.20
  -9  -8   5   -0.70    1.40
  -9   8   4    0.80    1.20
   9   8  -4   -0.50    1.30
   9   8  -4    3.50    1.20
   9   8  -4    1.10    1.00
  -9  -8   4   -0.10    1.60
   9  -8  -4    0.90    1.20
   9  -8  -4    3.10    1.50
  -9  -8   4    1.90    1.40
   9   8  -3    6.30    1.40
   9   8  -3    8.20    1.40
  -9   8   3    7.60    1.40
  -9   8   3    6.80    1.10
   9   8  -3    5.20    1.30
   9  -8  -3    6.40    1.40
  -9  -8   3    9.40    1.60
  -9  -8   3    8.40    1.80
   9  -8  -3    7.00    1.40
  -9  -8   3    5.60    1.60
   9  -8  -3    6.10    1.20
   9   8  -2   -0.60    1.10
  -9   8   2   -0.10    0.60
  -9   8   2    0.60    0.60
   9   8  -2    0.60    0.90
   9   8  -2    0.10    0.80
   9  -8  -2    1.40    1.10
  -9  -8   2   -0.20    0.80
   9  -8  -2    1.20    0.70
  -9  -8   2    2.10    1.30
   9  -8  -2    0.90    0.90
  -9   8   1   12.10    1.20
   9   8  -1   13.80    1.30
   9   8  -1   11.80    1.30
   9   8  -1   12.50    1.30
   9   8  -1    9.10    1.70
   9  -8  -1   10.40    1.20
  -9  -8   1   12.70    1.40
   9  -8  -1   11.80    1.10
   9  -8  -1   12.30    1.30
  -9  -8   1   13.10    1.60
   9   8   0   55.29    2.40
  -9   8   0   55.89    2.20
  -9   8   0   54.49    3.10
   9   8   0   53.49    2.20
   9   8   0   58.89    3.30
   9  -8   0   50.89    1.90
  -9  -8   0   55.59    2.50
   9  -8   0   54.79    2.20
  -9  -8   0   55.09    2.40
   9  -8   0   53.69    2.20
  -9   8  -1    0.30    0.70
  -9   8  -1    0.70    0.60
  -9   8  -1   -0.60    0.80
   9   8   1   -0.40    1.10
   9   8   1    0.30    0.70
   9   8   1   -0.30    0.70
  -9  -8  -1   -0.20    1.00
   9  -8   1   -0.20    0.70
   9  -8   1    0.40    0.80
  -9   8  -2    3.80    1.00
   9   8   2    4.60    1.10
  -9   8  -2    3.30    0.80
  -9   8  -2    6.20    1.30
   9   8   2    3.90    1.30
   9   8   2    3.40    1.10
   9  -8   2    5.60    1.20
   9  -8   2    3.00    1.10
  -9  -8  -2    3.30    1.30
  -9  -8  -2    4.90    1.40
  -9   8  -3    1.30    1.10
  -9   8  -3   -0.90    0.90
   9   8   3    1.60    1.20
   9   8   3    0.30    1.00
   9   8   3    0.30    1.00
   9  -8   3    0.00    1.20
  -9  -8  -3   -0.30    1.30
   9  -8   3   -0.10    1.20
  -9  -8  -3    1.60    1.20
  -9   8  -4    2.70    1.50
   9   8   4    6.50    2.00
  -9   8  -4    5.00    1.50
   9   8   4    5.10    1.60
  -9  -8  -4    6.60    1.90
  -9  -8  -4    8.90    2.00
   9  -8   4    4.70    1.80
   9   8   5    3.50    2.00
  -9   8  -5    2.30    1.80
   9  -8   5    1.10    1.80
  -9  -8  -5    3.20    2.10
   9   9  -5   -2.30    1.40
   9  -9  -5   -1.90    1.40
  -9  -9   5   -1.40    1.90
  -9  -9   5   -0.40    1.30
   9   9  -4   -1.50    1.20
   9   9  -4   -0.30    1.30
   9   9  -4   -1.70    1.00
  -9  -9   4   -1.20    1.20
   9  -9  -4    0.10    1.20
  -9  -9   4    1.40    1.60
   9   9  -3    6.40    1.40
   9   9  -3    5.60    1.60
  -9   9   3    6.70    1.30
   9   9  -3    5.70    1.30
   9  -9  -3    5.80    1.50
  -9  -9   3    6.40    1.70
  -9  -9   3    4.40    1.50
   9  -9  -3    5.70    1.20
   9   9  -2   23.20    2.60
   9   9  -2   18.50    1.70
   9   9  -2   20.10    1.70
  -9   9   2   20.70    1.40
  -9   9   2   21.80    1.50
   9  -9  -2   18.80    1.70
   9  -9  -2   20.50    1.60
  -9  -9   2   19.30    1.70
  -9  -9   2   22.70    2.30
   9  -9  -2   22.40    1.40
   9   9  -1    2.60    0.80
  -9   9   1    0.70    0.70
   9   9  -1    0.70    1.10
   9   9  -1    0.50    0.70
   9   9  -1    1.40    0.80
  -9  -9   1    1.90    1.20
   9  -9  -1    1.60    0.60
   9  -9  -1    2.50    0.90
   9  -9  -1    1.10    0.90
  -9  -9   1    0.40    0.90
   9   9   0    4.70    1.50
   9   9   0    3.70    0.90
   9   9   0    2.80    0.90
   9   9   0    3.40    0.80
  -9   9   0    3.40    0.80
   9  -9   0    4.50    1.00
  -9  -9   0    4.60    1.30
   9  -9   0    5.20    1.00
  -9  -9   0    3.30    1.10
   9  -9   0    1.20    0.50
  -9   9  -1    4.50    1.10
   9   9   1    5.00    1.00
  -9   9  -1    4.00    1.10
   9   9   1    4.70    1.40
   9   9   1    5.60    1.10
  -9   9  -1    4.80    0.90
   9  -9   1    4.50    1.10
   9  -9   1    6.70    0.90
  -9  -9  -1    4.70    1.40
   9  -9   1    7.50    1.20
   9   9   2    0.40    0.80
  -9   9  -2   -0.10    0.90
  -9   9  -2   -0.10    0.70
   9   9   2    1.20    1.50
   9   9   2    0.50    0.90
  -9   9  -2    0.80    0.80
   9  -9   2    2.60    1.10
  -9  -9  -2   -0.10    1.00
  -9  -9  -2    3.40    1.30
   9  -9   2    1.00    1.00
  -9   9  -3   29.40    2.20
  -9   9  -3   31.70    2.40
   9   9   3   33.80    2.30
   9   9   3   30.00    3.00
  -9  -9  -3   32.20    2.70
   9  -9   3   35.10    2.50
  -9  -9  -3   32.00    2.70
   9   9   4    4.70    2.00
  -9   9  -4    2.30    1.10
   9  -9   4    1.00    1.50
  -9  -9  -4    1.40    1.70
   9   9   5    7.10    2.30
  -9   9  -5    3.70    1.90
  -9  -9  -5    4.50    2.30
   9  -9   5    5.50    2.00
   9  10  -5    1.30    1.60
   9 -10  -5    1.30    1.70
  -9 -10   5    1.10    1.40
  -9 -10   5    2.40    2.20
   9  10  -4    2.50    1.40
   9  10  -4   -0.10    1.30
  -9 -10   4    0.60    1.40
  -9 -10   4    2.10    1.70
   9 -10  -4    3.10    1.50
   9  10  -3    9.70    1.50
   9  10  -3    9.10    1.80
   9  10  -3    8.70    1.50
  -9 -10   3    6.80    1.80
   9 -10  -3    7.30    1.50
  -9 -10   3    7.80    1.60
   9  10  -2    1.10    1.20
   9  10  -2    1.70    1.10
  -9  10   2    0.50    0.70
   9  10  -2    0.60    0.90
   9 -10  -2    1.00    1.00
  -9 -10   2    2.70    1.50
  -9 -10   2   -0.10    1.20
  -9 -10   2   -0.10    0.90
   9 -10  -2    0.50    0.50
   9  10  -1   15.60    1.40
   9  10  -1    9.40    1.70
   9  10  -1   13.70    1.50
   9  10  -1   14.40    1.30
  -9  10   1   12.40    1.20
   9 -10  -1   12.80    1.30
   9 -10  -1   12.30    1.00
   9 -10  -1   13.70    1.30
  -9 -10   1   17.40    1.90
  -9 -10   1   13.00    1.50
  -9  10   0    6.00    0.90
   9  10   0    4.00    0.90
   9  10   0    3.50    1.30
   9  10   0    3.40    0.90
   9  10   0    5.10    0.90
  -9 -10   0    6.10    1.40
   9 -10   0    4.10    0.90
   9 -10   0    4.30    0.60
  -9 -10   0    4.20    1.00
   9 -10   0    6.00    1.00
   9  10   1   -0.40    1.40
  -9  10  -1    0.40    0.70
   9  10   1    0.00    0.70
  -9  10  -1   -1.20    0.80
  -9  10  -1    0.40    0.80
   9  10   1   -0.30    0.70
   9 -10   1    0.10    0.30
   9 -10   1   -0.10    0.80
  -9 -10  -1    0.70    1.20
   9 -10   1   -0.10    0.80
  -9  10  -2    9.90    1.40
  -9  10  -2    9.60    1.30
   9  10   2   10.90    1.50
   9  10   2   11.70    2.00
  -9 -10  -2   10.30    1.70
   9 -10   2   11.10    1.40
  -9  10  -3    0.30    1.10
   9  10   3    0.50    1.20
   9 -10   3    1.10    1.30
  -9 -10  -3    0.20    1.40
  -9  10  -4   -0.90    1.30
   9  10   4    1.90    1.50
   9 -10   4    0.50    1.60
  -9 -10  -4    3.90    1.80
   9  11  -4   -1.90    1.20
   9  11  -4    0.70    1.20
  -9 -11   4   -2.00    1.30
   9 -11  -4    0.70    1.30
  -9 -11   4   -1.00    1.50
   9  11  -3    3.70    1.30
   9  11  -3    1.60    1.50
   9 -11  -3    3.00    1.10
  -9 -11   3    1.20    1.50
  -9 -11   3    2.80    1.60
   9  11  -2   -1.20    1.20
   9  11  -2    0.10    0.90
  -9 -11   2    2.00    1.20
   9 -11  -2    0.40    0.90
  -9 -11   2   -0.20    1.00
   9  11  -1   -0.50    0.80
   9  11  -1   -0.20    0.70
   9  11  -1    0.30    1.20
   9 -11  -1    0.50    0.40
   9 -11  -1    0.40    0.70
  -9 -11   1    0.90    1.20
   9  11   0    0.20    0.60
   9  11   0    1.10    1.40
   9  11   0   -0.10    0.80
  -9 -11   0    1.50    1.20
   9 -11   0    0.50    0.70
   9 -11   0    0.50    0.40
   9 -11   0   -0.50    0.40
  -9  11  -1    1.10    0.90
   9  11   1    1.70    1.50
   9  11   1    2.90    0.80
   9 -11   1    1.60    0.90
  -9 -11  -1    3.00    1.30
   9  11   2    6.90    1.80
  -9  11  -2    5.50    1.30
   9 -11   2    6.80    1.30
  -9 -11  -2   11.60    1.80
   9  11   3    0.20    1.20
  -9  11  -3    0.90    1.20
   9 -11   3    3.00    1.40
  -9 -11  -3    0.10    1.60
   9  11   4    5.80    1.90
  -9  11  -4    6.00    1.60
  -9 -11  -4    2.80    1.90
   9 -11   4    4.30    1.70
   9  12  -4   -0.20    1.20
   9  12  -4   -0.80    1.40
   9 -12  -4   -1.50    1.40
  -9 -12   4   -2.10    1.60
  -9 -12   4    1.00    1.60
   9  12  -3   -1.60    1.20
   9  12  -3    0.60    1.30
  -9 -12   3    0.10    1.60
   9 -12  -3    0.80    1.10
  -9 -12   3   -0.50    1.60
   9  12  -2    2.80    1.00
   9  12  -2    1.50    1.10
  -9 -12   2    4.30    1.80
   9 -12  -2    2.90    1.00
  -9 -12   2    3.40    1.50
   9  12  -1    0.00    1.00
   9  12  -1    1.40    0.90
  -9 -12   1   -0.80    1.10
   9 -12  -1    0.40    0.70
  -9 -12   1    0.80    1.20
   9  12   0    7.20    1.80
   9  12   0    6.40    1.20
   9 -12   0    6.90    0.90
  -9 -12   0    7.50    1.40
   9  12   1   -0.70    1.40
  -9  12  -1    0.70    0.80
  -9 -12  -1    1.20    1.20
   9 -12   1    0.10    0.80
   9  12   2    0.30    1.20
  -9  12  -2    1.40    0.90
   9 -12   2    1.50    1.00
  -9 -12  -2    1.20    1.40
   9  12   3    1.80    1.50
  -9  12  -3    0.40    1.20
  -9 -12  -3    1.10    1.70
   9 -12   3    0.70    1.30
   9  12   4    1.40    2.20
  -9  12  -4    0.10    1.30
  -9 -12  -4    1.00    2.00
   9 -12   4   -2.20    1.50
   9  13  -4    0.70    1.40
  -9 -13   4   -0.80    1.10
   9  13  -3    1.20    1.60
   9  13  -3    0.50    1.00
  -9 -13   3    2.70    1.90
  -9 -13   3    2.10    1.70
   9 -13  -3   -0.10    1.10
   9  13  -2   10.00    2.00
   9  13  -2    5.50    1.30
  -9 -13   2    8.40    1.90
   9 -13  -2    7.00    1.10
  -9 -13   2    3.60    1.40
   9  13  -1   -0.20    0.80
   9  13  -1    0.20    1.00
  -9 -13   1   -0.90    1.60
  -9 -13   1    0.30    1.10
   9 -13  -1   -0.10    0.60
   9  13   0    0.70    0.90
   9  13   0    1.80    1.30
  -9 -13   0    0.20    1.30
   9 -13   0    1.20    0.60
  -9 -13   0    0.90    1.20
   9  13   1    2.50    1.80
   9 -13   1    3.00    0.80
  -9 -13  -1    2.30    1.30
  -9  13  -2   -1.30    0.90
   9  13   2    3.50    1.90
   9 -13   2   -0.10    1.00
  -9 -13  -2    0.70    1.30
  -9  13  -3    4.90    1.40
   9  13   3    4.40    1.80
  -9 -13  -3    2.90    1.70
   9 -13   3    3.60    1.40
   9  14  -3   -2.60    1.20
   9  14  -3    1.80    1.30
  -9 -14   3    2.30    1.60
  -9 -14   3    1.30    1.70
   9 -14  -3    1.50    1.20
   9  14  -2    0.80    1.50
[truncated: 3,249,092 more chars]
