# Supplementary material for: Conversion of di­aryl­chalcones into 4,5-di­hydro­pyrazole-1-carbo­thio­amides: mol­ecular and supra­molecular structures of two precursors and three products
Source: Acta Crystallogr E Crystallogr Commun. 2020 Feb 14;76(Pt 3):360–5. doi: 10.1107/S2056989020001735 (PMC7057378; doi:10.1107/S2056989020001735)
Supplement: Supplementary file 2 [file e-76-00360-Isup2.hkl]

data_I                                                                          
_shelx_title ' c1cg'                                                            
_shelx_refln_list_code          4                                               
_shelx_F_calc_maximum      343.65                                               
_exptl_crystal_F_000       616.00                                               
_reflns_d_resolution_high  0.8139                                               
                                                                                
loop_                                                                           
 _space_group_symop_operation_xyz                                               
 'x, y, z'                                                                      
 '-x, y+1/2, -z+1/2'                                                            
 '-x, -y, -z'                                                                   
 'x, -y-1/2, z-1/2'                                                             
                                                                                
_cell_length_a    17.9904                                                       
_cell_length_b    14.2529                                                       
_cell_length_c     5.8661                                                       
_cell_angle_alpha  90.000                                                       
_cell_angle_beta   94.419                                                       
_cell_angle_gamma  90.000                                                       
                                                                                
_shelx_F_squared_multiplier     1.000                                           
                                                                                
loop_                                                                           
 _refln_index_h                                                                 
 _refln_index_k                                                                 
 _refln_index_l                                                                 
 _refln_F_squared_calc                                                          
 _refln_F_squared_meas                                                          
 _refln_F_squared_sigma                                                         
 _refln_observed_status                                                         
   2   0   0       3626.10       3364.84        86.43 o                         
   3   0   0         71.32        103.22         2.33 o                         
   4   0   0        637.99        615.27         6.69 o                         
   5   0   0         66.73         58.80         2.43 o                         
   6   0   0       5718.50       5371.49        41.08 o                         
   7   0   0        410.82        429.53         6.74 o                         
   8   0   0         19.33         32.73         2.79 o                         
   9   0   0       5132.89       4941.56        43.25 o                         
  10   0   0         10.92         33.61         3.32 o                         
  11   0   0         17.36         17.45         3.42 o                         
  12   0   0        818.42        766.36        20.49 o                         
  13   0   0         13.91         19.35         9.20 o                         
  14   0   0        755.24        714.88        21.15 o                         
  15   0   0        280.75        342.94        20.87 o                         
  16   0   0       1035.42        943.59        25.87 o                         
  17   0   0         55.17         89.57        10.49 o                         
  18   0   0         66.01         91.07        11.19 o                         
  19   0   0          0.49         -5.71         7.18 o                         
  20   0   0         45.22         27.68        10.55 o                         
  21   0   0        104.46         96.56        14.08 o                         
  22   0   0         95.55        128.95        25.13 o                         
   2   1   0        638.23        654.12        11.83 o                         
   3   1   0          0.57          2.10         0.64 o                         
   4   1   0         85.86        103.39         2.11 o                         
   5   1   0        491.30        490.84         4.47 o                         
   6   1   0        523.44        581.90         5.28 o                         
   7   1   0          6.62          6.65         1.45 o                         
   8   1   0       2015.81       2096.51        14.35 o                         
   9   1   0        220.11        245.02         4.66 o                         
  10   1   0        756.89        750.57         8.05 o                         
  11   1   0         86.53         90.22         3.84 o                         
  12   1   0        151.91        149.06         7.00 o                         
  13   1   0         95.58         91.24         6.48 o                         
  14   1   0         26.42         39.06         5.42 o                         
  15   1   0        349.90        333.60        10.37 o                         
  16   1   0        231.56        255.02        15.64 o                         
  17   1   0        360.45        379.59        16.35 o                         
  18   1   0          0.58         -0.65         5.45 o                         
  19   1   0          8.25         -4.39         6.35 o                         
  20   1   0         11.40          9.52         6.81 o                         
  21   1   0         11.75         21.34         7.16 o                         
  22   1   0         25.42         72.35        28.96 o                         
   1   2   0         97.09        111.83         1.71 o                         
   2   2   0          0.78          4.46         0.63 o                         
   3   2   0        119.63        125.79         1.94 o                         
   4   2   0         43.79         43.29         1.61 o                         
   5   2   0        180.96        189.45         2.87 o                         
   6   2   0          0.51          2.13         1.22 o                         
   7   2   0         43.90         36.26         1.98 o                         
   8   2   0         76.33         85.27         2.92 o                         
   9   2   0         14.23         16.79         1.90 o                         
  10   2   0         43.36         39.62         2.63 o                         
  11   2   0         24.33         26.72         3.13 o                         
  12   2   0         21.91         21.10         3.86 o                         
  13   2   0         51.45         54.43         6.97 o                         
  14   2   0         31.69         28.40         5.06 o                         
  15   2   0          1.51          4.07         5.05 o                         
  16   2   0          8.28         23.81         5.13 o                         
  17   2   0          0.28         12.87         5.07 o                         
  18   2   0          1.86          1.35         5.25 o                         
  19   2   0          1.41         -3.89         7.28 o                         
  20   2   0          0.24         -5.87         5.87 o                         
  21   2   0          1.40         10.48         7.62 o                         
   1   3   0         91.42         91.50         1.30 o                         
   2   3   0        520.42        496.40         3.73 o                         
   3   3   0          1.43         -0.79         0.79 o                         
   4   3   0         67.42         55.59         1.78 o                         
   5   3   0        476.84        423.67         4.36 o                         
   6   3   0          8.22         13.32         1.50 o                         
   7   3   0          3.45          6.08         1.50 o                         
   8   3   0       1604.23       1583.08        12.02 o                         
   9   3   0        346.08        378.19         5.38 o                         
  10   3   0         98.22        118.43         3.78 o                         
  11   3   0         61.46         64.48         3.86 o                         
  12   3   0         13.93         15.75         3.25 o                         
  13   3   0        280.05        251.32         8.23 o                         
  14   3   0          0.30          0.88         5.23 o                         
  15   3   0        125.91        131.21         7.36 o                         
  16   3   0         30.69         53.32         7.70 o                         
  17   3   0        237.77        218.45        11.60 o                         
  18   3   0         11.76         11.85         6.06 o                         
  19   3   0         11.35         -1.78         6.32 o                         
  20   3   0         36.67         43.97         6.92 o                         
  21   3   0          5.34         12.32         7.79 o                         
   0   4   0     118094.20     108209.09      1480.71 o                         
   1   4   0        817.26        924.59        11.65 o                         
   2   4   0        271.41        264.91         2.41 o                         
   3   4   0        838.17        807.99         6.16 o                         
   4   4   0        106.23        116.00         2.16 o                         
   5   4   0         39.87         38.53         1.63 o                         
   6   4   0       4004.63       3964.94        22.73 o                         
   7   4   0        277.13        281.52         4.82 o                         
   8   4   0         24.55         36.28         2.20 o                         
   9   4   0       2780.89       2669.51        17.57 o                         
  10   4   0         56.42         69.64         4.72 o                         
  11   4   0         28.71         31.90         3.45 o                         
  12   4   0        555.22        507.15         9.02 o                         
  13   4   0         16.24         19.97         4.32 o                         
  14   4   0        350.56        346.52        11.12 o                         
  15   4   0        159.87        179.80         8.70 o                         
  16   4   0        513.41        463.44        12.10 o                         
  17   4   0         27.69         44.66         6.93 o                         
  18   4   0         73.25         91.28         7.90 o                         
  19   4   0          0.03          1.67         6.46 o                         
  20   4   0         34.54         30.84         8.22 o                         
  21   4   0         85.50         85.82        11.50 o                         
   1   5   0         62.73         65.86         1.37 o                         
   2   5   0         75.85         65.10         1.46 o                         
   3   5   0        242.28        257.32         2.68 o                         
   4   5   0        295.86        302.74         3.38 o                         
   5   5   0          7.98          6.27         1.26 o                         
   6   5   0        827.55        846.78         7.01 o                         
   7   5   0         10.59         14.26         1.80 o                         
   8   5   0        705.13        704.20         6.80 o                         
   9   5   0          4.98         14.75         2.21 o                         
  10   5   0        891.19        887.24        10.53 o                         
  11   5   0        233.82        228.88         5.80 o                         
  12   5   0        239.57        256.23         7.10 o                         
  13   5   0         50.54         50.30         5.14 o                         
  14   5   0         15.38          9.23         4.99 o                         
  15   5   0        249.75        206.41         8.45 o                         
  16   5   0        366.06        403.60        12.98 o                         
  17   5   0        143.63        147.88         8.58 o                         
  18   5   0          7.10          6.42         6.43 o                         
  19   5   0          1.94         -0.84         6.40 o                         
  20   5   0          1.22         -6.27         6.27 o                         
  21   5   0          9.89         -0.14        16.72 o                         
   0   6   0          1.20         -1.09         3.28 o                         
   1   6   0        257.29        258.72         3.58 o                         
   2   6   0          0.06         -0.20         0.62 o                         
   3   6   0        109.34        106.77         2.20 o                         
   4   6   0         79.54         81.48         2.12 o                         
   5   6   0        414.33        408.11         4.40 o                         
   6   6   0          0.15          2.46         1.37 o                         
   7   6   0        129.08        129.68         3.04 o                         
   8   6   0        102.35        108.99         3.29 o                         
   9   6   0         69.46         67.54         3.42 o                         
  10   6   0        117.56        139.66         4.85 o                         
  11   6   0         42.82         54.23         4.00 o                         
  12   6   0         56.75         52.50         4.40 o                         
  13   6   0        154.65        157.51         7.69 o                         
  14   6   0        121.57        107.34         7.85 o                         
  15   6   0          5.26         18.30         5.36 o                         
  16   6   0         26.09         45.84         6.50 o                         
  17   6   0          3.49          4.53         7.87 o                         
  18   6   0          8.89         17.99         6.61 o                         
  19   6   0          3.13         -5.37         5.37 o                         
  20   6   0          1.10        -11.65        16.35 o                         
   1   7   0         28.27         25.23         2.11 o                         
   2   7   0        121.60        122.49         2.97 o                         
   3   7   0        115.48        108.71         2.64 o                         
   4   7   0        170.26        168.60         2.55 o                         
   5   7   0         12.31          8.45         1.19 o                         
   6   7   0         53.05         55.73         2.32 o                         
   7   7   0         64.05         77.72         3.18 o                         
   8   7   0        396.12        380.26         5.61 o                         
   9   7   0         24.79         33.79         3.01 o                         
  10   7   0          2.72          5.12         2.68 o                         
  11   7   0        135.88        153.02         5.65 o                         
  12   7   0          1.27          2.91         3.45 o                         
  13   7   0        395.50        366.49        13.92 o                         
  14   7   0         22.79         15.22         4.89 o                         
  15   7   0          2.36          4.48         5.10 o                         
  16   7   0          0.10          9.58         5.20 o                         
  17   7   0         34.90         32.03         6.70 o                         
  18   7   0          5.18          2.39         7.01 o                         
  19   7   0          3.09          0.02         8.63 o                         
  20   7   0         29.73         20.04        14.50 o                         
   0   8   0       7035.11       7150.26       155.17 o                         
   1   8   0         63.59         90.41         5.82 o                         
   2   8   0        250.80        234.01         4.65 o                         
   3   8   0       1109.14       1094.28        12.15 o                         
   4   8   0          2.22          2.70         1.48 o                         
   5   8   0         25.34         30.44         1.61 o                         
   6   8   0       1076.90       1057.61         9.49 o                         
   7   8   0         92.98         95.80         3.60 o                         
   8   8   0        147.52        154.24         3.86 o                         
   9   8   0        624.90        594.99         8.13 o                         
  10   8   0         54.86         59.73         4.01 o                         
  11   8   0         21.29         25.24         3.72 o                         
  12   8   0        200.17        189.64         6.32 o                         
  13   8   0         23.86         26.68         3.98 o                         
  14   8   0         21.32         20.23         5.24 o                         
  15   8   0         31.70         35.00         6.15 o                         
  16   8   0         52.75         66.73         8.53 o                         
  17   8   0          3.05         10.48         7.29 o                         
  18   8   0         57.32         73.09        10.72 o                         
  19   8   0          1.69         -7.52         7.52 o                         
   1   9   0         67.85         61.30         3.18 o                         
   2   9   0        119.20        114.68         3.05 o                         
   3   9   0        186.66        179.02         3.79 o                         
   4   9   0        189.52        182.66         3.07 o                         
   5   9   0          6.26         13.56         1.86 o                         
   6   9   0        159.72        155.49         3.04 o                         
   7   9   0         27.87         33.44         2.43 o                         
   8   9   0        137.19        136.55         4.01 o                         
   9   9   0         36.59         38.75         3.13 o                         
  10   9   0        302.87        305.33         6.34 o                         
  11   9   0        170.71        171.45         5.60 o                         
  12   9   0        106.35        127.78         5.78 o                         
  13   9   0         49.75         51.23         5.47 o                         
  14   9   0          1.07          3.61         5.97 o                         
  15   9   0         57.92         51.66         7.81 o                         
  16   9   0        184.41        197.61        11.60 o                         
  17   9   0          8.81         12.87        11.83 o                         
  18   9   0          3.17         15.09         9.38 o                         
   0  10   0          1.53         -3.57         5.76 o                         
   1  10   0         80.34         71.17         3.92 o                         
   2  10   0          4.97          9.34         2.15 o                         
   3  10   0          0.55         -0.11         1.98 o                         
   4  10   0         28.81         32.28         2.45 o                         
   5  10   0         98.67         85.16         2.32 o                         
   6  10   0          0.21          0.34         1.87 o                         
   7  10   0         52.97         60.50         2.30 o                         
   8  10   0          8.00          4.51         2.30 o                         
   9  10   0         55.39         51.89         3.35 o                         
  10  10   0         36.93         45.18         3.91 o                         
  11  10   0          8.00         11.04         5.11 o                         
  12  10   0         10.27          4.83         5.25 o                         
  13  10   0         60.09         66.73         7.46 o                         
  14  10   0         46.23         46.48        10.25 o                         
  15  10   0          3.46         -2.18         7.69 o                         
  16  10   0          8.48          5.50         9.07 o                         
  17  10   0          4.80         -4.53        13.72 o                         
  18  10   0          6.46         10.93        13.14 o                         
   1  11   0         33.18         29.79         1.61 o                         
   2  11   0        239.00        237.27         7.96 o                         
   3  11   0        116.31        113.06         4.75 o                         
   4  11   0        144.67        157.70         3.91 o                         
   5  11   0         18.22         17.86         2.64 o                         
   6  11   0         16.95         15.90         1.99 o                         
   7  11   0         37.77         36.20         2.81 o                         
   8  11   0         58.78         62.78         4.24 o                         
   9  11   0          1.82          2.97         2.44 o                         
  10  11   0          8.07          7.05         5.38 o                         
  11  11   0        117.05        132.87         9.22 o                         
  12  11   0          0.20         -0.14         6.47 o                         
  13  11   0        224.52        240.62        12.71 o                         
  14  11   0         35.83         31.79         8.55 o                         
  15  11   0          1.19         -2.62         8.23 o                         
  16  11   0          0.41         -6.07         7.98 o                         
  17  11   0          0.00         -2.43        10.06 o                         
   0  12   0        142.10        107.61        12.73 o                         
   1  12   0          0.66          0.14         6.74 o                         
   2  12   0        224.94        211.24         9.36 o                         
   3  12   0        471.04        474.88        11.20 o                         
   4  12   0          5.54          9.27         2.26 o                         
   5  12   0         15.72         23.96         2.66 o                         
   6  12   0         97.50         96.63         6.98 o                         
   7  12   0         25.15         23.95         3.50 o                         
   8  12   0         63.63         77.71         5.46 o                         
   9  12   0         79.66         75.83         6.59 o                         
  10  12   0          8.20         14.52         5.80 o                         
  11  12   0          4.66         11.66         6.10 o                         
  12  12   0         55.02         55.37         8.10 o                         
  13  12   0         28.53         21.05         8.20 o                         
  14  12   0          3.06          6.87         7.75 o                         
  15  12   0          1.62          6.58         8.48 o                         
  16  12   0          0.08         -4.37        14.21 o                         
   1  13   0         25.09         25.86         7.24 o                         
   2  13   0         15.37         19.26         3.63 o                         
   3  13   0         27.49         28.00         2.96 o                         
   4  13   0         24.40         20.59         5.63 o                         
   5  13   0          3.44          0.45         3.39 o                         
   6  13   0          8.90          0.77         4.54 o                         
   7  13   0         13.52          6.41         6.62 o                         
   8  13   0         26.84         24.34         3.69 o                         
   9  13   0          8.10         10.75         4.50 o                         
  10  13   0         31.45         47.84         6.37 o                         
  11  13   0         42.02         45.02         7.06 o                         
  12  13   0          4.37          8.93         6.65 o                         
  13  13   0         34.88         46.31        10.57 o                         
  14  13   0          0.01          4.20         7.91 o                         
   0  14   0          0.30         -1.93         9.27 o                         
   1  14   0         15.83          7.93         8.04 o                         
   2  14   0          2.18         -8.13         8.13 o                         
   3  14   0         10.60          6.22         3.13 o                         
   4  14   0          5.71          8.26         6.04 o                         
   5  14   0          0.65         -3.49         4.82 o                         
   6  14   0          0.11         -2.27         4.09 o                         
   7  14   0          4.05         -1.02         5.36 o                         
   8  14   0          0.28         -0.10         5.48 o                         
   9  14   0         15.10         17.84         6.84 o                         
  10  14   0          2.96          2.96         7.02 o                         
  11  14   0          0.14          6.80         8.36 o                         
  12  14   0          0.09         -2.79         5.95 o                         
  13  14   0          6.44         -0.29         9.52 o                         
   1  15   0          5.40         13.92         8.20 o                         
   2  15   0         82.61         98.16        11.88 o                         
   3  15   0         35.98         36.33         8.39 o                         
   4  15   0         48.07         46.70        27.32 o                         
   5  15   0         16.64         17.13         7.55 o                         
   6  15   0          1.93         -2.67         5.81 o                         
   7  15   0          6.00          3.52         5.78 o                         
   8  15   0          7.46          4.56         5.32 o                         
   9  15   0          2.16         -3.66         6.04 o                         
  10  15   0          0.48         -3.32         6.59 o                         
  11  15   0         40.57         28.64         8.52 o                         
   0  16   0          0.36          0.24        10.41 o                         
   1  16   0          0.01          6.44        10.02 o                         
   2  16   0         52.28         51.72        10.50 o                         
   3  16   0        126.60        118.01        13.30 o                         
   4  16   0         11.99         18.21         9.74 o                         
   5  16   0          5.59         10.56        11.51 o                         
   6  16   0          0.13         -4.94        11.18 o                         
   7  16   0          5.72          5.29        10.65 o                         
   8  16   0          6.13         16.62         7.54 o                         
   1  17   0          8.59         14.23         9.55 o                         
   2  17   0          2.44          1.79         8.85 o                         
   3  17   0          0.16         -3.69         8.39 o                         
   4  17   0          0.48          9.68         9.35 o                         
 -22   1   1         17.37         27.45        15.49 o                         
 -21   1   1          0.91         -7.95         7.95 o                         
 -20   1   1          0.71         -0.65         6.00 o                         
 -19   1   1        146.97        174.70        12.96 o                         
 -18   1   1         13.47         20.40         6.16 o                         
 -17   1   1          1.79         -4.95         4.95 o                         
 -16   1   1         32.25         19.56         5.25 o                         
 -15   1   1        290.17        298.26         9.85 o                         
 -14   1   1        578.64        713.72        31.23 o                         
 -13   1   1        480.42        484.84        10.19 o                         
 -12   1   1         12.76         16.64         3.35 o                         
 -11   1   1          3.10         16.47         3.05 o                         
 -10   1   1        334.72        308.69         4.83 o                         
  -9   1   1          7.97          7.35         1.81 o                         
  -8   1   1        170.10        195.32         4.00 o                         
  -7   1   1         58.15         36.66         2.02 o                         
  -6   1   1        192.83        198.06         3.01 o                         
  -5   1   1        273.53        294.93         3.55 o                         
  -4   1   1       2199.52       2180.80        13.17 o                         
  -3   1   1         36.88         40.01         1.47 o                         
  -2   1   1        534.76        552.52         4.33 o                         
  -1   1   1       9412.03       8939.80        45.33 o                         
   0   1   1        236.90        197.76         2.14 o                         
   1   1   1       2994.06       2737.48        18.90 o                         
   2   1   1       2718.80       2794.80        18.42 o                         
   3   1   1        284.74        351.37         3.83 o                         
   4   1   1         21.63         35.90         1.56 o                         
   5   1   1        320.66        281.41         3.72 o                         
   6   1   1       1473.68       1447.91        10.76 o                         
   7   1   1        864.56        923.19         8.26 o                         
   8   1   1       4305.64       4371.30        25.41 o                         
   9   1   1          6.86          6.94         1.79 o                         
  10   1   1        192.33        204.71         4.19 o                         
  11   1   1         17.03         14.42         2.61 o                         
  12   1   1         80.28         74.80         4.79 o                         
  13   1   1         92.04        105.31         6.23 o                         
  14   1   1         58.63         63.84         6.19 o                         
  15   1   1          0.92          1.95         4.94 o                         
  16   1   1         87.62         79.40         7.07 o                         
  17   1   1         75.46         87.76         8.72 o                         
  18   1   1          6.43          7.33         7.68 o                         
  19   1   1         38.51         33.83         8.98 o                         
  20   1   1         78.35         72.02        10.52 o                         
  21   1   1         11.52          0.07         8.21 o                         
 -21   2   1         75.40         79.74         9.39 o                         
 -20   2   1         70.64         71.88        10.12 o                         
 -19   2   1         26.82         41.42         6.80 o                         
 -18   2   1         98.55        111.89         8.84 o                         
 -17   2   1        190.73        171.88         9.28 o                         
 -16   2   1          4.22          1.05         5.74 o                         
 -15   2   1          8.21         43.68         8.52 o                         
 -14   2   1       3684.73       3562.72        36.94 o                         
 -13   2   1         16.50         44.33         5.41 o                         
 -12   2   1        541.60        517.00         9.95 o                         
 -11   2   1       1035.33        988.00        11.66 o                         
 -10   2   1         52.44         54.90         2.74 o                         
  -9   2   1        586.93        590.17         6.82 o                         
  -8   2   1       3573.97       3527.49        22.34 o                         
  -7   2   1        736.27        774.63         7.25 o                         
  -6   2   1          5.53          5.04         1.26 o                         
  -5   2   1       4530.35       4516.16        25.24 o                         
  -4   2   1         14.15         11.86         1.31 o                         
  -3   2   1         53.73         59.74         1.74 o                         
  -2   2   1       9345.48       9751.36        49.59 o                         
  -1   2   1          1.63          1.96         0.83 o                         
   0   2   1      10790.75      10385.04        50.91 o                         
   1   2   1       7223.77       7202.94        44.26 o                         
   2   2   1      14789.05      14751.22        92.01 o                         
   3   2   1       1267.05       1193.21         9.23 o                         
   4   2   1       8774.11       8656.44        47.94 o                         
   5   2   1        142.67        170.49         3.00 o                         
   6   2   1         22.72         35.83         1.96 o                         
   7   2   1       1201.64       1269.13        10.14 o                         
   8   2   1       4694.95       4764.04        28.30 o                         
   9   2   1        922.66        940.68         8.77 o                         
  10   2   1        400.23        370.91         5.74 o                         
  11   2   1        250.04        224.82         5.49 o                         
  12   2   1        187.13        168.25         6.00 o                         
  13   2   1        813.80        775.98        12.86 o                         
  14   2   1         38.51         36.35         4.93 o                         
  15   2   1        311.13        265.93         9.54 o                         
  16   2   1         10.96          9.63         5.14 o                         
  17   2   1         46.19         24.97         6.83 o                         
  18   2   1         28.42         37.09         8.03 o                         
  19   2   1         70.69         69.63        11.65 o                         
  20   2   1         56.46         62.58         9.29 o                         
  21   2   1         37.42         34.87         8.15 o                         
 -21   3   1          2.02          1.79         8.50 o                         
 -20   3   1          0.00         -6.05         7.17 o                         
 -19   3   1        113.31        131.98        11.01 o                         
 -18   3   1         25.16         26.02         5.81 o                         
 -17   3   1         19.05         18.26         6.34 o                         
 -16   3   1         53.67         56.94         7.02 o                         
 -15   3   1        208.19        188.32         8.65 o                         
 -14   3   1        837.23        865.57        16.46 o                         
 -13   3   1        483.01        480.65         9.74 o                         
 -12   3   1        218.06        232.65         6.66 o                         
 -11   3   1        103.64        116.94         4.87 o                         
 -10   3   1        615.39        598.31         7.55 o                         
  -9   3   1        257.55        260.38         4.59 o                         
  -8   3   1         43.74         55.00         2.72 o                         
  -7   3   1          0.48          6.28         1.65 o                         
  -6   3   1          0.55         -0.84         1.32 o                         
  -5   3   1          9.01         10.99         1.31 o                         
  -4   3   1       1816.85       1768.72        11.34 o                         
  -3   3   1       2559.46       2467.64        14.59 o                         
  -2   3   1         13.52          5.91         1.01 o                         
  -1   3   1      10924.65      10862.34        50.05 o                         
   0   3   1        233.45        202.15         2.27 o                         
   1   3   1       1328.97       1265.47         9.02 o                         
   2   3   1       7827.38       7943.53        54.52 o                         
   3   3   1         98.05        121.75         2.67 o                         
   4   3   1        293.04        286.39         3.71 o                         
   5   3   1        315.73        286.85         3.91 o                         
   6   3   1       1002.04        966.25         8.42 o                         
   7   3   1        814.62        865.27         8.00 o                         
   8   3   1       1585.56       1576.34        11.89 o                         
   9   3   1          1.21          0.71         1.69 o                         
  10   3   1         46.01         43.84         2.90 o                         
  11   3   1         59.52         62.43         3.83 o                         
  12   3   1         58.83         58.02         4.34 o                         
  13   3   1        100.73        103.76         6.16 o                         
  14   3   1        141.33        153.52         7.50 o                         
  15   3   1          4.17         -4.77         4.77 o                         
  16   3   1        265.91        251.36        16.12 o                         
  17   3   1         11.08         22.65         6.55 o                         
  18   3   1         10.60         -5.39         5.39 o                         
  19   3   1         24.01         27.11         7.75 o                         
  20   3   1         51.71         63.21         9.12 o                         
  21   3   1          4.78         -0.49         7.75 o                         
 -21   4   1          1.48          3.62         7.80 o                         
 -20   4   1          0.53         -4.25         6.38 o                         
 -19   4   1          0.03          8.81         6.45 o                         
 -18   4   1          0.42         -5.57         5.59 o                         
 -17   4   1         36.47         30.39         6.66 o                         
 -16   4   1         82.93         69.07         7.53 o                         
 -15   4   1         38.05         39.09         5.81 o                         
 -14   4   1        194.02        272.26        19.75 o                         
 -13   4   1          3.29         16.63         4.53 o                         
 -12   4   1          8.19         18.16         3.49 o                         
 -11   4   1         22.21         20.70         3.07 o                         
 -10   4   1          8.16          9.20         2.45 o                         
  -9   4   1        261.37        255.90         4.63 o                         
  -8   4   1         72.21         79.21         2.90 o                         
  -7   4   1        151.94        152.30         3.21 o                         
  -6   4   1          9.84          3.88         1.53 o                         
  -5   4   1        345.77        331.77         4.50 o                         
  -4   4   1        966.63        995.65         7.33 o                         
  -3   4   1        576.77        594.49         4.70 o                         
  -2   4   1        112.36        130.74         2.08 o                         
  -1   4   1       6043.43       5872.82        30.58 o                         
   0   4   1       4626.16       4876.05        27.28 o                         
   1   4   1       5869.62       6109.72        36.74 o                         
   2   4   1       3408.46       3319.95        24.24 o                         
   3   4   1         69.79         71.26         2.34 o                         
   4   4   1        197.65        200.36         3.19 o                         
   5   4   1        117.43        121.59         2.86 o                         
   6   4   1         69.70         78.23         2.75 o                         
   7   4   1         77.79        100.01         3.27 o                         
   8   4   1        144.44        158.04         3.90 o                         
   9   4   1         38.11         36.52         2.72 o                         
  10   4   1          0.40         -1.20         2.23 o                         
  11   4   1          2.98          1.31         2.64 o                         
  12   4   1          0.29         -2.87         2.87 o                         
  13   4   1         12.64         13.51         4.25 o                         
  14   4   1         54.49         32.26         6.44 o                         
  15   4   1         58.08         52.39         7.41 o                         
  16   4   1         46.56         61.75         8.06 o                         
  17   4   1         43.20         34.71         8.33 o                         
  18   4   1          7.97          9.83         8.60 o                         
  19   4   1          9.76          4.48         7.08 o                         
  20   4   1          0.03         -7.07         7.07 o                         
 -21   5   1          0.02         -4.54        12.04 o                         
 -20   5   1          1.03          1.34         6.93 o                         
 -19   5   1         42.56         42.43         7.59 o                         
 -18   5   1          6.28          4.73         5.91 o                         
 -17   5   1          2.79         -1.34         6.26 o                         
 -16   5   1         10.11          0.39         5.84 o                         
 -15   5   1        116.89        107.96         8.02 o                         
 -14   5   1        114.46        223.75        19.00 o                         
 -13   5   1        231.28        213.72        11.21 o                         
 -12   5   1         15.91         27.29         3.47 o                         
 -11   5   1         49.12         52.06         3.67 o                         
 -10   5   1        178.43        170.62         5.24 o                         
  -9   5   1         28.57         25.89         2.70 o                         
  -8   5   1        138.22        143.54         3.43 o                         
  -7   5   1         81.69         75.84         2.80 o                         
  -6   5   1        464.14        487.32         5.13 o                         
  -5   5   1         77.14         82.09         2.27 o                         
  -4   5   1        777.01        808.83         6.59 o                         
  -3   5   1        228.81        219.51         2.86 o                         
  -2   5   1        306.98        357.01         3.51 o                         
  -1   5   1       2470.89       2371.90        14.95 o                         
   0   5   1          1.18         -0.88         0.88 o                         
   1   5   1       1034.87       1038.65         7.86 o                         
   2   5   1        625.57        630.18         5.97 o                         
   3   5   1        194.96        182.13         3.18 o                         
   4   5   1         51.22         46.27         2.16 o                         
   5   5   1        245.43        248.06         3.92 o                         
   6   5   1        307.31        339.17         4.70 o                         
   7   5   1         83.95         98.35         3.49 o                         
   8   5   1       2399.42       2414.96        17.49 o                         
   9   5   1         40.60         37.70         3.38 o                         
  10   5   1        128.76        134.84         4.98 o                         
  11   5   1         82.87         70.87         4.09 o                         
  12   5   1          8.69          5.11         2.91 o                         
  13   5   1         65.57         74.99         6.24 o                         
  14   5   1          0.56          2.83         5.18 o                         
  15   5   1         26.54         27.64         6.22 o                         
  16   5   1          1.30          5.59         5.69 o                         
  17   5   1        141.39        159.25        11.18 o                         
  18   5   1         22.20         20.64         6.72 o                         
  19   5   1         34.56         32.26         8.30 o                         
  20   5   1         42.76         43.53         9.11 o                         
 -20   6   1         41.81         15.05         8.31 o                         
 -19   6   1          1.66          7.57         7.29 o                         
 -18   6   1         37.88         21.56         6.30 o                         
 -17   6   1         88.98         83.97         9.51 o                         
 -16   6   1          0.05         -4.70         4.70 o                         
 -15   6   1          5.73         16.87         6.03 o                         
 -14   6   1       1316.93       1355.86        17.80 o                         
 -13   6   1          7.62         25.69         4.84 o                         
 -12   6   1         77.81         86.48         4.89 o                         
 -11   6   1        558.88        579.14         8.86 o                         
 -10   6   1         23.96         41.40         3.39 o                         
  -9   6   1        449.61        429.61         6.91 o                         
  -8   6   1       1083.63       1023.21         9.64 o                         
  -7   6   1        244.10        247.99         4.15 o                         
  -6   6   1          3.78         10.07         1.62 o                         
  -5   6   1       1161.27       1115.65         8.24 o                         
  -4   6   1         18.89         27.90         1.58 o                         
  -3   6   1          5.89          2.77         1.58 o                         
  -2   6   1       2071.16       2037.34        12.72 o                         
  -1   6   1          7.12          0.76         1.08 o                         
   0   6   1       2191.93       2209.47        14.63 o                         
   1   6   1        835.88        829.67         6.71 o                         
   2   6   1       2613.57       2547.77        19.12 o                         
   3   6   1        226.23        202.58         3.38 o                         
   4   6   1       1315.85       1286.06        10.15 o                         
   5   6   1         19.33         19.91         2.01 o                         
   6   6   1          5.05          3.94         1.76 o                         
   7   6   1        537.50        508.48         6.33 o                         
   8   6   1       1210.43       1239.11        11.77 o                         
   9   6   1        179.00        176.40         5.27 o                         
  10   6   1        459.50        468.48         8.02 o                         
  11   6   1        138.48        142.77         5.86 o                         
  12   6   1        172.75        168.69         7.44 o                         
  13   6   1        131.18        128.19         8.39 o                         
  14   6   1          4.65          6.00         4.78 o                         
  15   6   1        129.32        112.58         8.39 o                         
  16   6   1          0.40          7.53         5.13 o                         
  17   6   1         37.59         32.02         7.19 o                         
  18   6   1         15.44         23.29         9.20 o                         
  19   6   1         58.86         61.99        10.26 o                         
  20   6   1         16.34         10.33        10.37 o                         
 -20   7   1          0.64         -0.14         9.25 o                         
 -19   7   1         24.91         14.43         7.46 o                         
 -18   7   1         17.61         16.45         7.62 o                         
 -17   7   1         38.64         50.19         7.05 o                         
 -16   7   1          1.60          2.52         5.60 o                         
 -15   7   1         44.18         26.78         5.66 o                         
 -14   7   1        343.94        315.42         9.72 o                         
 -13   7   1        206.28        224.66         7.78 o                         
 -12   7   1        202.46        224.81         7.03 o                         
 -11   7   1         56.24         68.23         4.26 o                         
 -10   7   1        410.81        418.78         7.30 o                         
  -9   7   1        140.80        144.13         4.68 o                         
  -8   7   1        107.49        116.83         3.71 o                         
  -7   7   1          2.43          3.78         1.77 o                         
  -6   7   1          4.70          4.22         1.51 o                         
  -5   7   1         18.26         25.68         1.65 o                         
  -4   7   1        629.07        598.69         6.00 o                         
  -3   7   1       1418.04       1382.83         8.84 o                         
  -2   7   1         60.50         51.31         2.73 o                         
  -1   7   1       3601.36       3552.37        22.68 o                         
   0   7   1         72.79         60.37         2.00 o                         
   1   7   1        199.00        218.06         3.42 o                         
   2   7   1       3719.21       3657.60        23.21 o                         
   3   7   1         10.57         12.11         1.57 o                         
   4   7   1        299.46        321.69         4.26 o                         
   5   7   1        177.03        163.61         3.48 o                         
   6   7   1        118.97        126.09         3.56 o                         
   7   7   1        104.29        115.36         3.74 o                         
   8   7   1        263.52        277.66         6.16 o                         
   9   7   1         15.94         12.47         3.07 o                         
  10   7   1          3.70          9.14         3.02 o                         
  11   7   1        150.14        152.95         6.01 o                         
  12   7   1          0.01          0.88         3.64 o                         
  13   7   1         65.73         57.85         5.98 o                         
  14   7   1         65.95         64.95         6.92 o                         
  15   7   1          0.77          6.66         5.42 o                         
  16   7   1        223.60        208.32        10.46 o                         
  17   7   1          0.52         13.23         7.15 o                         
  18   7   1         25.82         28.92         9.81 o                         
  19   7   1         10.32         14.10         9.26 o                         
 -19   8   1          0.09          3.26         7.87 o                         
 -18   8   1          0.17          2.65         8.06 o                         
 -17   8   1         36.46         36.16         7.94 o                         
 -16   8   1         60.20         49.82         8.24 o                         
 -15   8   1         35.81         31.74         6.03 o                         
 -14   8   1        154.93        147.37         7.76 o                         
 -13   8   1         14.89         21.03         4.57 o                         
 -12   8   1          3.88          5.04         3.31 o                         
 -11   8   1         39.20         38.79         3.81 o                         
 -10   8   1          4.01          9.14         2.78 o                         
  -9   8   1        119.11        132.31         4.53 o                         
  -8   8   1         18.91         21.59         2.46 o                         
  -7   8   1         38.16         33.56         2.70 o                         
  -6   8   1         20.46         21.57         1.91 o                         
  -5   8   1        287.05        302.10         3.73 o                         
  -4   8   1        675.51        655.89         5.18 o                         
  -3   8   1        171.29        203.89         3.28 o                         
  -2   8   1         54.36         64.36         2.27 o                         
  -1   8   1       2313.94       2238.26        14.32 o                         
   0   8   1       1588.97       1614.84        10.80 o                         
   1   8   1       2065.81       2079.03        13.54 o                         
   2   8   1       1358.36       1336.97        10.55 o                         
   3   8   1          0.07         -0.75         1.17 o                         
   4   8   1         66.75         61.76         2.88 o                         
   5   8   1          5.77          3.67         1.82 o                         
   6   8   1          4.41          5.67         1.98 o                         
   7   8   1         10.25         11.14         2.50 o                         
   8   8   1         60.82         62.32         3.75 o                         
   9   8   1          4.86          0.46         2.74 o                         
  10   8   1          2.52         -2.75         2.75 o                         
  11   8   1         16.38         10.88         3.43 o                         
  12   8   1          0.40         -3.22         3.22 o                         
  13   8   1         14.25          6.82         4.59 o                         
  14   8   1         42.52         43.52         5.73 o                         
  15   8   1         63.11         47.25         6.66 o                         
  16   8   1         51.49         82.57        10.95 o                         
  17   8   1         40.78         63.56        13.25 o                         
  18   8   1          8.83          8.04         8.72 o                         
  19   8   1          4.33          5.43        11.28 o                         
 -18   9   1          5.61          4.49         8.35 o                         
 -17   9   1         19.90         27.17         9.60 o                         
 -16   9   1         73.90         92.54        18.54 o                         
 -15   9   1         15.00          9.16         6.69 o                         
 -14   9   1          3.94         24.98         6.57 o                         
 -13   9   1         66.57         65.13         9.60 o                         
 -12   9   1          5.30          4.78         3.80 o                         
 -11   9   1         40.18         43.85         3.89 o                         
 -10   9   1        145.11        139.84         5.21 o                         
  -9   9   1         13.88         14.61         2.80 o                         
  -8   9   1          5.68         12.31         2.41 o                         
  -7   9   1          2.68          2.49         1.74 o                         
  -6   9   1        150.25        153.79         4.19 o                         
  -5   9   1          8.80         14.07         1.83 o                         
  -4   9   1        193.54        207.06         3.27 o                         
  -3   9   1          3.57          2.30         1.13 o                         
  -2   9   1          6.91          4.67         0.93 o                         
  -1   9   1        554.11        526.73         5.45 o                         
   0   9   1         32.57         26.50         1.24 o                         
   1   9   1        160.72        177.41         2.45 o                         
   2   9   1        325.34        318.41         3.43 o                         
   3   9   1          2.00          0.44         1.51 o                         
   4   9   1          6.33          9.38         1.12 o                         
   5   9   1         62.17         57.13         2.38 o                         
   6   9   1          6.15          3.74         1.93 o                         
   7   9   1          0.64          0.89         1.93 o                         
   8   9   1        411.09        426.83         7.48 o                         
   9   9   1         54.26         59.59         3.75 o                         
  10   9   1         14.92         15.06         3.42 o                         
  11   9   1        223.92        212.74         6.36 o                         
  12   9   1         19.06         18.78         4.39 o                         
  13   9   1         55.16         57.48         6.38 o                         
  14   9   1         43.22         29.40         6.98 o                         
  15   9   1         38.54         48.96         8.98 o                         
  16   9   1          2.63         -1.90         8.56 o                         
  17   9   1         99.40        110.23        14.23 o                         
  18   9   1          3.35          9.16        10.29 o                         
 -18  10   1          3.83          2.19        12.59 o                         
 -17  10   1         20.74         13.99         9.68 o                         
 -16  10   1          2.30          2.02         8.98 o                         
 -15  10   1          1.46         19.51         8.54 o                         
 -14  10   1        179.39        203.28        12.69 o                         
 -13  10   1          1.15          7.10         5.74 o                         
 -12  10   1          0.52          3.74         5.21 o                         
 -11  10   1        171.08        183.81         9.09 o                         
 -10  10   1          0.32          4.01         2.89 o                         
  -9  10   1        151.03        147.56         5.43 o                         
  -8  10   1        155.02        162.39         4.11 o                         
  -7  10   1         67.83         60.91         2.57 o                         
  -6  10   1          6.19          6.57         1.90 o                         
  -5  10   1        130.54        122.90         3.19 o                         
  -4  10   1         31.78         28.56         3.14 o                         
  -3  10   1          0.04         -0.48         1.43 o                         
  -2  10   1        129.69        117.30         3.62 o                         
  -1  10   1         22.55         25.47         1.81 o                         
   0  10   1        206.58        199.78         3.33 o                         
   1  10   1          0.80          0.84         0.96 o                         
   2  10   1        151.01        133.78         1.89 o                         
   3  10   1        107.29        108.39         2.32 o                         
   4  10   1         37.01         39.08         1.96 o                         
   5  10   1          2.84          3.15         1.83 o                         
   6  10   1         10.10         11.02         1.78 o                         
   7  10   1        159.03        159.28         4.88 o                         
   8  10   1        133.24        125.98         4.84 o                         
   9  10   1          0.62         -0.37         2.20 o                         
  10  10   1        247.34        264.14         8.81 o                         
  11  10   1         40.24         44.32         6.11 o                         
  12  10   1        101.48        112.69         8.38 o                         
  13  10   1          4.70         14.09         7.07 o                         
  14  10   1          8.01         -7.10         9.00 o                         
  15  10   1         18.49          2.93         9.84 o                         
  16  10   1          2.16          1.76         9.94 o                         
  17  10   1         15.85         10.63        11.69 o                         
 -17  11   1         26.60         34.44        13.51 o                         
 -16  11   1          8.35         21.73        10.57 o                         
 -15  11   1          1.65         -4.85         7.84 o                         
 -14  11   1         30.26         11.76         8.10 o                         
 -13  11   1         36.54         29.21         7.97 o                         
 -12  11   1         25.73         17.84         7.27 o                         
 -11  11   1          0.03         -1.85         5.93 o                         
 -10  11   1         95.95         98.12        13.50 o                         
  -9  11   1          5.63          2.52         3.00 o                         
  -8  11   1         16.59         15.51         3.90 o                         
  -7  11   1          0.19          0.97         2.11 o                         
  -6  11   1         42.23         45.88         2.63 o                         
  -5  11   1          9.60          8.68         1.94 o                         
  -4  11   1        165.23        160.93         4.60 o                         
  -3  11   1        188.68        190.33         4.23 o                         
  -2  11   1         14.49         16.02         4.44 o                         
  -1  11   1        569.89        528.67        18.48 o                         
   0  11   1          6.93          6.76         2.40 o                         
   1  11   1         18.47         18.72         2.73 o                         
   2  11   1        596.61        546.36         7.84 o                         
   3  11   1          0.44          5.80         1.93 o                         
   4  11   1         24.83         31.02         1.65 o                         
   5  11   1         79.84         79.47         3.74 o                         
   6  11   1         15.74         21.26         2.37 o                         
   7  11   1          0.05          0.50         2.18 o                         
   8  11   1         59.92         59.55         5.46 o                         
   9  11   1         15.66         22.88         4.85 o                         
  10  11   1          3.42          3.84         5.47 o                         
  11  11   1        131.34        133.56         9.79 o                         
  12  11   1         25.84         21.40         8.04 o                         
  13  11   1         23.13         11.94         9.54 o                         
  14  11   1          2.85         11.13         9.15 o                         
  15  11   1          2.03          1.46         9.72 o                         
  16  11   1         59.24         56.53        13.72 o                         
 -15  12   1          7.31         17.89         8.59 o                         
 -14  12   1         21.42          4.89         7.65 o                         
 -13  12   1         12.12          0.04         6.90 o                         
 -12  12   1          0.31         -5.72         5.72 o                         
 -11  12   1         27.69         19.63         6.49 o                         
 -10  12   1         16.19          8.87         5.27 o                         
  -9  12   1          7.60          4.27         4.54 o                         
  -8  12   1          0.01         -1.16         4.07 o                         
  -7  12   1          1.56          1.07         3.34 o                         
  -6  12   1          8.77          9.62         3.46 o                         
  -5  12   1         74.42         82.41         4.58 o                         
  -4  12   1        118.08        104.20         3.51 o                         
  -3  12   1         18.48         21.26         2.07 o                         
  -2  12   1         18.35         21.15         4.50 o                         
  -1  12   1        243.89        225.20         7.97 o                         
   0  12   1        143.95        131.83        11.84 o                         
   1  12   1        164.16        152.29         5.91 o                         
   2  12   1        146.73        144.39         5.22 o                         
   3  12   1         21.08         19.88         1.59 o                         
   4  12   1          0.03         -0.86         2.05 o                         
   5  12   1         19.32         21.89         2.20 o                         
   6  12   1          5.99          2.94         2.66 o                         
   7  12   1          3.06          3.54         3.31 o                         
   8  12   1          3.07          3.22         5.82 o                         
   9  12   1          3.60          4.05         5.25 o                         
  10  12   1          2.22          8.95         7.03 o                         
  11  12   1         19.09         17.93         8.46 o                         
  12  12   1          2.85         20.49         8.78 o                         
  13  12   1          2.54          4.03         8.51 o                         
  14  12   1          2.29         -4.23         9.94 o                         
  15  12   1         16.67         -5.74         7.58 o                         
 -14  13   1          0.03         -3.87         8.50 o                         
 -13  13   1         11.69         20.42         7.95 o                         
 -12  13   1          1.74         -3.79         5.99 o                         
 -11  13   1          7.04         11.32         6.21 o                         
 -10  13   1         90.70         90.95         6.96 o                         
  -9  13   1          0.18         -1.02         4.27 o                         
  -8  13   1          3.26         -3.60         3.75 o                         
  -7  13   1          3.84          4.65         5.05 o                         
  -6  13   1         11.55         15.93         5.26 o                         
  -5  13   1         35.24         36.42         5.13 o                         
  -4  13   1         45.35         39.78         5.48 o                         
  -3  13   1         25.78         24.28         4.69 o                         
  -2  13   1          9.18         10.65         3.03 o                         
  -1  13   1        139.30        132.76         4.75 o                         
   0  13   1         32.03         27.52         2.99 o                         
   1  13   1         37.27         32.22         3.83 o                         
   2  13   1        145.87        123.85         3.97 o                         
   3  13   1          8.32          5.65         2.90 o                         
   4  13   1         38.18         37.04         4.36 o                         
   5  13   1          2.91         -6.29         6.29 o                         
   6  13   1          7.81          9.93         7.12 o                         
   7  13   1          0.53          0.87         3.71 o                         
   8  13   1         22.38         24.82         5.21 o                         
   9  13   1         27.06         29.69         6.96 o                         
  10  13   1          0.22          3.80         8.12 o                         
  11  13   1        178.45        199.01        15.17 o                         
  12  13   1         41.38         51.48         9.85 o                         
  13  13   1         28.09         31.09         7.77 o                         
  14  13   1         40.89         31.51         8.95 o                         
 -13  14   1          0.00         -1.09        12.02 o                         
 -12  14   1          2.16         -1.58         8.45 o                         
 -11  14   1         39.51         41.32         8.19 o                         
 -10  14   1          3.60          6.35         6.44 o                         
  -9  14   1         22.79         22.86         6.74 o                         
  -8  14   1          7.73          4.19         5.76 o                         
  -7  14   1         12.03         15.65         5.75 o                         
  -6  14   1          4.21         -3.34         4.42 o                         
  -5  14   1          7.43         15.39         5.49 o                         
  -4  14   1         13.21         11.64         4.80 o                         
  -3  14   1          0.49         -3.47         5.45 o                         
  -2  14   1          1.92          1.46         3.07 o                         
  -1  14   1         16.34         20.81         6.89 o                         
   0  14   1         18.19         24.16         7.79 o                         
   1  14   1         12.22         19.69         7.67 o                         
   2  14   1          5.73          0.12         3.31 o                         
   3  14   1         56.97         61.59         5.54 o                         
   4  14   1         15.82          4.86         6.43 o                         
   5  14   1          4.00          9.07         4.35 o                         
   6  14   1         29.16         34.21         6.80 o                         
   7  14   1         46.34         54.19         9.29 o                         
   8  14   1          8.59         14.93         8.47 o                         
   9  14   1          6.17          4.20         6.82 o                         
  10  14   1         69.54         81.70         7.17 o                         
  11  14   1          6.29         11.01         6.56 o                         
  12  14   1         34.03         36.39         7.78 o                         
 -11  15   1         18.36         25.23        13.66 o                         
 -10  15   1          6.44          8.56         6.86 o                         
  -9  15   1          5.28         10.05         6.78 o                         
  -8  15   1          1.83          2.05         6.78 o                         
  -7  15   1          0.24         -4.25         9.56 o                         
  -6  15   1         31.15         31.78         6.98 o                         
  -5  15   1          0.02         -4.85         6.30 o                         
  -4  15   1         33.18         20.49         4.95 o                         
  -3  15   1          1.36         -8.50         8.50 o                         
  -2  15   1          2.17         -7.48         9.27 o                         
  -1  15   1         61.18         68.12         9.78 o                         
   0  15   1          0.11          9.59         7.46 o                         
   1  15   1          0.18         -4.04         7.81 o                         
   2  15   1         28.86         38.92         9.52 o                         
   3  15   1          0.34          4.84         7.48 o                         
   4  15   1         12.79          9.23         4.47 o                         
   5  15   1         48.17         50.38         5.99 o                         
   6  15   1         11.19         22.55         5.78 o                         
   7  15   1          8.36         10.46         6.41 o                         
   8  15   1         12.67          4.59        10.66 o                         
   9  15   1          3.58          9.94         6.71 o                         
  10  15   1          2.50         10.33         7.18 o                         
  -8  16   1          2.28          9.24         6.98 o                         
  -7  16   1          0.05          0.51        10.74 o                         
  -6  16   1          0.76         -8.70         9.64 o                         
  -5  16   1          4.79          8.40        12.08 o                         
  -4  16   1          2.65         11.24        11.52 o                         
  -3  16   1          0.02          0.76         9.96 o                         
  -2  16   1          0.82         -4.90         7.15 o                         
  -1  16   1          1.26          0.00        15.45 o                         
   0  16   1          1.49          6.36         7.53 o                         
   1  16   1          0.09          3.38         9.04 o                         
   2  16   1          0.45         15.76         9.52 o                         
   3  16   1         24.71         22.08         8.31 o                         
   4  16   1          9.38         19.14         9.66 o                         
   5  16   1         24.99         29.35        10.34 o                         
   6  16   1         10.79         16.54        11.03 o                         
   7  16   1          6.94          2.86        14.15 o                         
   8  16   1          0.50         -4.37         7.65 o                         
  -4  17   1          4.83         -2.12        11.09 o                         
  -3  17   1         19.17         25.50        10.65 o                         
  -2  17   1          5.01         18.29        10.13 o                         
  -1  17   1         31.04         14.34         9.35 o                         
   0  17   1         16.52          5.09         9.10 o                         
   1  17   1         12.59          9.54         8.65 o                         
   2  17   1         42.53         30.53        10.79 o                         
   3  17   1          2.86         -6.69        13.07 o                         
 -21   0   2          9.51         -5.92        11.22 o                         
 -20   0   2         11.03          6.19         8.83 o                         
 -19   0   2         33.68         47.31        10.88 o                         
 -18   0   2         24.71          6.83         9.23 o                         
 -17   0   2         10.74         -1.16         7.08 o                         
 -16   0   2          0.39         -3.14         9.94 o                         
 -15   0   2        567.57        545.24        31.67 o                         
 -14   0   2       1315.40       1214.66        24.08 o                         
 -13   0   2         10.61          6.08         6.19 o                         
 -12   0   2        174.02        192.34         9.83 o                         
 -11   0   2        454.63        492.94        14.10 o                         
 -10   0   2        136.69        135.03         6.63 o                         
  -9   0   2       1392.00       1396.40        15.87 o                         
  -8   0   2        209.04        168.00         5.13 o                         
  -7   0   2        473.60        565.07        12.27 o                         
  -6   0   2        199.91        252.99         7.55 o                         
  -5   0   2       2277.86       2141.98        20.37 o                         
  -4   0   2       1070.27       1017.10        11.66 o                         
  -3   0   2       2490.77       2644.05        23.51 o                         
  -2   0   2        114.23         87.34         2.78 o                         
  -1   0   2       7745.39       7569.99        57.03 o                         
   0   0   2         19.23         41.20         3.09 o                         
   1   0   2      10746.45      10943.41        96.17 o                         
   2   0   2       1374.30       1457.80        17.00 o                         
   3   0   2        361.37        341.75        13.52 o                         
   4   0   2          4.78          3.41         2.26 o                         
   5   0   2          7.08          1.33         2.55 o                         
   6   0   2       1075.36       1087.93        14.33 o                         
   7   0   2        639.96        603.98         9.77 o                         
   8   0   2        333.35        334.60        11.65 o                         
   9   0   2        607.97        622.81        11.66 o                         
  10   0   2         44.58         38.49         5.05 o                         
  11   0   2          3.50          9.16         4.28 o                         
  12   0   2        290.97        271.13        13.25 o                         
  13   0   2        183.04        196.88        11.86 o                         
  14   0   2         29.61         31.31         7.50 o                         
  15   0   2        595.51        556.51        17.26 o                         
  16   0   2         17.87         37.28        14.51 o                         
  17   0   2          8.71         13.32        13.72 o                         
  18   0   2        121.25        100.40        13.41 o                         
  19   0   2         35.38          4.80        10.47 o                         
  20   0   2          0.29         -4.03         9.81 o                         
 -21   1   2         36.58         31.20         8.30 o                         
 -20   1   2          4.10         -1.90         5.88 o                         
 -19   1   2          4.54          4.04         6.23 o                         
 -18   1   2          4.66          6.81         6.34 o                         
 -17   1   2          8.58         -5.32         5.32 o                         
 -16   1   2          0.03         -2.86         5.32 o                         
 -15   1   2        948.62        958.89        16.55 o                         
 -14   1   2        222.21        236.41        14.68 o                         
 -13   1   2         49.24         31.57         5.09 o                         
 -12   1   2        154.02        143.49         7.05 o                         
 -11   1   2         54.26         62.87         4.33 o                         
 -10   1   2          0.22          2.14         2.54 o                         
  -9   1   2        668.22        623.55         7.05 o                         
  -8   1   2        296.79        257.29         4.45 o                         
  -7   1   2        926.73       1004.84         8.75 o                         
  -6   1   2       6122.98       6312.81        35.44 o                         
  -5   1   2         15.10         15.36         1.68 o                         
  -4   1   2         63.20         65.44         2.47 o                         
  -3   1   2        104.21        116.96         2.58 o                         
  -2   1   2        707.31        686.68         5.99 o                         
  -1   1   2        479.06        463.83         4.68 o                         
   0   1   2         34.84         34.89         1.85 o                         
   1   1   2        102.78         98.87         2.99 o                         
   2   1   2       1051.09       1040.95         9.53 o                         
   3   1   2         29.44         18.05         1.84 o                         
   4   1   2         33.07         16.65         1.93 o                         
   5   1   2         98.10         96.22         3.05 o                         
   6   1   2        843.08        899.47         8.94 o                         
   7   1   2        153.32        141.81         3.66 o                         
   8   1   2       1833.07       1887.53        14.52 o                         
   9   1   2        579.99        602.71         8.19 o                         
  10   1   2        119.32        125.59         4.83 o                         
  11   1   2        251.53        226.16         7.07 o                         
  12   1   2        121.95        119.27         6.00 o                         
  13   1   2         13.28         12.87         5.03 o                         
  14   1   2         60.48         55.74         6.30 o                         
  15   1   2          0.02          7.55         4.68 o                         
  16   1   2         86.69         68.44         6.72 o                         
  17   1   2         25.49         35.03         6.78 o                         
  18   1   2         50.53         56.43         7.83 o                         
  19   1   2          0.61         -6.09         6.09 o                         
  20   1   2         47.28         36.77         8.40 o                         
 -21   2   2          0.16         -3.85         7.66 o                         
 -20   2   2          0.20         -6.29         6.29 o                         
 -19   2   2          4.45         -3.62         5.78 o                         
 -18   2   2          0.12         -5.08         5.08 o                         
 -17   2   2          1.87         -0.04         5.05 o                         
 -16   2   2          0.77         -4.38         4.38 o                         
 -15   2   2          5.85         45.87         5.99 o                         
 -14   2   2         40.10         39.80         5.63 o                         
 -13   2   2         10.87         -2.08         4.85 o                         
 -12   2   2         52.83         52.01         5.09 o                         
 -11   2   2          4.25         -2.30         2.56 o                         
 -10   2   2          1.28          2.17         2.54 o                         
  -9   2   2         15.13         12.43         2.05 o                         
  -8   2   2          0.18         -1.82         1.82 o                         
  -7   2   2          0.42          4.76         1.72 o                         
  -6   2   2         25.58         60.10         2.53 o                         
  -5   2   2          2.19          1.35         1.49 o                         
  -4   2   2         65.84         65.66         2.41 o                         
  -3   2   2         20.04         24.75         1.49 o                         
  -2   2   2         23.30         27.03         1.66 o                         
  -1   2   2        238.63        261.68         3.75 o                         
   0   2   2        577.16        573.96         5.32 o                         
   1   2   2          0.81         -1.22         1.22 o                         
   2   2   2        934.68        975.55         8.54 o                         
   3   2   2          7.78          3.98         1.40 o                         
   4   2   2          0.50         -1.55         1.55 o                         
   5   2   2          0.20         -1.45         1.45 o                         
   6   2   2         22.88         20.52         2.00 o                         
   7   2   2         16.89         21.48         2.00 o                         
   8   2   2          0.08          8.37         1.74 o                         
   9   2   2        100.74        111.13         4.11 o                         
  10   2   2         13.24         18.67         2.95 o                         
  11   2   2         15.88          9.84         3.29 o                         
  12   2   2         25.27         17.72         3.91 o                         
  13   2   2          3.24         -3.32         3.32 o                         
  14   2   2          0.41         -4.28         4.28 o                         
  15   2   2          8.89          2.50         4.59 o                         
  16   2   2          8.80         11.78         5.65 o                         
  17   2   2          1.47          0.16         5.70 o                         
  18   2   2          3.06          1.72         6.57 o                         
  19   2   2          0.10         -6.02         6.02 o                         
  20   2   2          0.77         -3.80         8.32 o                         
 -21   3   2         20.96         22.28         8.15 o                         
 -20   3   2          7.64          3.86         8.88 o                         
 -19   3   2          5.04          1.41         6.59 o                         
 -18   3   2         34.01         24.57         6.85 o                         
 -17   3   2         48.65         46.89         6.99 o                         
 -16   3   2          0.82          3.16         5.11 o                         
 -15   3   2        253.58        322.30        12.62 o                         
 -14   3   2        168.25        186.15         8.38 o                         
 -13   3   2          4.97         -6.49         6.49 o                         
 -12   3   2        193.83        188.58         7.17 o                         
 -11   3   2         26.49         21.33         3.14 o                         
 -10   3   2          8.73          6.39         2.74 o                         
  -9   3   2        340.78        292.90         5.96 o                         
  -8   3   2        112.64        115.56         3.29 o                         
  -7   3   2        613.67        687.14         6.89 o                         
  -6   3   2       4960.39       5080.10        29.93 o                         
  -5   3   2         10.24         13.49         1.71 o                         
  -4   3   2         23.98         22.54         1.63 o                         
  -3   3   2         93.37         92.20         2.27 o                         
  -2   3   2         46.98         60.50         2.04 o                         
  -1   3   2        246.88        246.16         2.99 o                         
   0   3   2         68.14         67.14         2.34 o                         
   1   3   2         15.15         18.74         1.86 o                         
   2   3   2        515.43        531.66         6.25 o                         
   3   3   2        278.43        244.68         4.43 o                         
   4   3   2         52.73         49.39         2.88 o                         
   5   3   2          0.33         -1.64         1.64 o                         
   6   3   2        404.50        439.20         5.87 o                         
   7   3   2        117.57        122.38         3.59 o                         
   8   3   2       1471.50       1457.02        13.16 o                         
   9   3   2        630.05        643.08         8.51 o                         
  10   3   2        485.03        468.57         7.80 o                         
  11   3   2        137.61        131.63         5.49 o                         
  12   3   2         64.30         75.15         5.03 o                         
  13   3   2          3.32          4.23         3.76 o                         
  14   3   2         70.78         64.64         6.19 o                         
  15   3   2          4.17         12.07         4.98 o                         
  16   3   2         59.00         35.21         6.63 o                         
  17   3   2         63.71         70.99         7.20 o                         
  18   3   2         36.40         39.28         7.18 o                         
  19   3   2          1.16         -6.51         6.51 o                         
  20   3   2         34.95         28.48         9.52 o                         
 -21   4   2         10.71         17.22         9.96 o                         
 -20   4   2          6.25          0.51         7.07 o                         
 -19   4   2         21.06         17.38         7.09 o                         
 -18   4   2         10.20          1.49         6.29 o                         
 -17   4   2          0.05         -3.37         5.12 o                         
 -16   4   2          0.08         -4.74         5.13 o                         
 -15   4   2        271.26        329.85        14.01 o                         
 -14   4   2        795.24        776.55        14.55 o                         
 -13   4   2         33.63         36.10         4.91 o                         
 -12   4   2         73.98         85.23         5.74 o                         
 -11   4   2        250.83        252.20         6.50 o                         
 -10   4   2         89.35         83.81         4.19 o                         
  -9   4   2        463.94        512.62         7.83 o                         
  -8   4   2        140.10        130.89         4.61 o                         
  -7   4   2         76.12         83.39         2.95 o                         
  -6   4   2         96.74        110.47         4.81 o                         
  -5   4   2       1001.81        989.98         7.97 o                         
  -4   4   2        810.02        804.70         6.55 o                         
  -3   4   2        851.41        786.36         6.29 o                         
  -2   4   2        429.51        374.75         4.27 o                         
  -1   4   2       2693.29       2670.04        15.31 o                         
   0   4   2        111.35        113.47         2.51 o                         
   1   4   2       3486.62       3503.57        24.19 o                         
   2   4   2        631.78        597.12         6.72 o                         
   3   4   2         14.44         10.08         1.99 o                         
   4   4   2          7.39         10.91         2.42 o                         
   5   4   2        193.42        193.42         5.39 o                         
   6   4   2        416.60        413.05         6.04 o                         
   7   4   2        815.49        791.28         8.92 o                         
   8   4   2        190.82        197.46         5.16 o                         
   9   4   2        271.96        301.62         6.57 o                         
  10   4   2        141.29        137.70         5.31 o                         
  11   4   2          0.72         -0.44         2.84 o                         
  12   4   2        214.07        213.07         8.13 o                         
  13   4   2         89.98         81.80         5.89 o                         
  14   4   2         41.56         50.56         6.38 o                         
  15   4   2        335.23        336.91        11.87 o                         
  16   4   2         13.72         25.92         6.71 o                         
  17   4   2         19.67         19.97         6.52 o                         
  18   4   2         75.13         66.03         8.63 o                         
  19   4   2         54.39         44.49        10.96 o                         
  20   4   2          0.13         -4.15        12.33 o                         
 -20   5   2          0.47         -7.32         7.32 o                         
 -19   5   2          0.26         -6.19         6.19 o                         
 -18   5   2          0.02         -6.61         6.61 o                         
 -17   5   2         13.31         13.18         6.43 o                         
 -16   5   2          0.61          3.38         5.64 o                         
 -15   5   2        911.70        917.25        16.15 o                         
 -14   5   2        145.87        172.59         8.59 o                         
 -13   5   2        109.12         95.26         6.26 o                         
 -12   5   2        193.72        193.39         7.73 o                         
 -11   5   2         25.89         22.30         3.64 o                         
 -10   5   2         23.67         21.73         3.36 o                         
  -9   5   2        542.44        514.40         8.01 o                         
  -8   5   2         36.18         33.46         3.00 o                         
  -7   5   2        233.38        261.84         4.55 o                         
  -6   5   2       1516.09       1545.58        11.61 o                         
  -5   5   2         13.86         16.26         1.75 o                         
  -4   5   2          0.03          1.36         1.49 o                         
  -3   5   2        667.67        692.96         5.92 o                         
  -2   5   2        454.20        443.15         4.47 o                         
  -1   5   2        776.21        801.93         6.28 o                         
   0   5   2          0.20          0.26         1.56 o                         
   1   5   2         55.64         59.22         2.43 o                         
   2   5   2       1529.48       1594.73        12.21 o                         
   3   5   2         18.90         25.41         2.37 o                         
   4   5   2         75.00         79.55         2.68 o                         
   5   5   2        156.97        119.07         3.29 o                         
   6   5   2        501.36        493.77         6.32 o                         
   7   5   2        644.41        655.44         8.92 o                         
   8   5   2        526.73        559.07         8.16 o                         
   9   5   2        141.14        140.56         4.99 o                         
  10   5   2          4.03          8.66         2.89 o                         
  11   5   2        281.36        271.39         7.48 o                         
  12   5   2         56.36         68.98         5.01 o                         
  13   5   2         53.24         41.11         5.24 o                         
  14   5   2         15.93         15.69         6.89 o                         
  15   5   2          0.34          9.44         5.50 o                         
  16   5   2         27.38         17.71         6.16 o                         
  17   5   2          6.74         14.45         6.29 o                         
  18   5   2         12.48         18.87         7.62 o                         
  19   5   2          1.01          8.31         7.81 o                         
 -20   6   2          0.45         -8.16        13.82 o                         
 -19   6   2         14.86         13.36         8.02 o                         
 -18   6   2          0.88         -1.51         9.07 o                         
 -17   6   2          6.54          4.07         6.36 o                         
 -16   6   2          2.96         -4.83         5.70 o                         
 -15   6   2         22.88         40.30         6.39 o                         
 -14   6   2        163.00        150.68         8.30 o                         
 -13   6   2         29.87         37.68         5.31 o                         
 -12   6   2        176.88        171.08         6.84 o                         
 -11   6   2          2.44          4.19         3.38 o                         
 -10   6   2         12.32          7.96         2.96 o                         
  -9   6   2         28.12         24.28         3.20 o                         
  -8   6   2         10.41          8.76         2.58 o                         
  -7   6   2          0.65         -2.00         2.00 o                         
  -6   6   2         25.33         38.36         2.39 o                         
  -5   6   2         11.62          7.37         1.71 o                         
  -4   6   2        149.84        139.43         3.00 o                         
  -3   6   2        103.58        123.65         2.80 o                         
  -2   6   2         51.89         65.47         2.23 o                         
  -1   6   2        562.79        621.04         5.84 o                         
   0   6   2       1727.02       1728.10        11.62 o                         
   1   6   2         10.15          9.91         1.87 o                         
   2   6   2       2392.70       2502.61        17.60 o                         
   3   6   2          1.76          0.82         1.64 o                         
   4   6   2         13.16         11.06         1.79 o                         
   5   6   2          4.39          3.39         1.86 o                         
   6   6   2         79.23         88.57         3.64 o                         
   7   6   2         50.64         60.84         3.59 o                         
   8   6   2          2.05          7.29         2.53 o                         
   9   6   2        323.58        314.11         6.72 o                         
  10   6   2         28.67         37.81         3.77 o                         
  11   6   2         55.01         59.21         4.77 o                         
  12   6   2         88.06         74.73         5.28 o                         
  13   6   2         14.02         17.44         4.62 o                         
  14   6   2          0.68         -2.78         5.61 o                         
  15   6   2         46.00         30.38         6.61 o                         
  16   6   2         37.28         37.91         8.07 o                         
  17   6   2          5.37         -5.78         6.80 o                         
  18   6   2         14.96          4.35         7.78 o                         
  19   6   2          0.01         -5.33         9.30 o                         
 -19   7   2          0.02         -2.31         7.36 o                         
 -18   7   2         48.70         48.57         8.90 o                         
 -17   7   2         22.88         25.03        10.69 o                         
 -16   7   2          0.48         -3.35         5.39 o                         
 -15   7   2          2.08         12.36         5.27 o                         
 -14   7   2         69.73         65.06         6.64 o                         
 -13   7   2         75.32         75.59         6.39 o                         
 -12   7   2        274.21        296.03         8.15 o                         
 -11   7   2          0.11         -3.65         3.65 o                         
 -10   7   2        136.75        139.40         5.31 o                         
  -9   7   2         81.07         88.46         4.27 o                         
  -8   7   2         24.18         23.22         2.89 o                         
  -7   7   2         64.98         85.78         3.53 o                         
  -6   7   2       1020.28       1042.91         9.36 o                         
  -5   7   2         95.64         93.56         2.86 o                         
  -4   7   2         10.43         11.98         1.71 o                         
  -3   7   2        263.08        239.57         4.15 o                         
  -2   7   2         53.78         52.22         2.16 o                         
  -1   7   2        294.17        308.82         4.01 o                         
   0   7   2         18.05         16.55         1.78 o                         
   1   7   2         38.72         47.38         2.19 o                         
   2   7   2        376.63        403.26         6.03 o                         
   3   7   2        359.49        374.15         5.00 o                         
   4   7   2         37.24         27.43         2.55 o                         
   5   7   2          1.84          2.70         1.98 o                         
   6   7   2         22.67         27.75         2.73 o                         
   7   7   2        206.07        217.96         5.61 o                         
   8   7   2        281.25        282.65         6.22 o                         
   9   7   2        248.13        247.71         6.41 o                         
  10   7   2        333.72        327.78         8.27 o                         
  11   7   2         45.04         40.88         5.06 o                         
  12   7   2          1.50         -3.72         4.37 o                         
  13   7   2         21.04         24.96         5.32 o                         
  14   7   2         30.32         31.57         6.08 o                         
  15   7   2         15.33         24.90         6.65 o                         
  16   7   2          6.10          0.31         6.78 o                         
  17   7   2         76.42         80.55         9.71 o                         
  18   7   2          1.62         -3.61         7.01 o                         
 -19   8   2          3.36         14.02        40.43 o                         
 -18   8   2          0.03        -10.50        10.50 o                         
 -17   8   2         11.03          3.63        11.33 o                         
 -16   8   2          0.32         -6.36         6.36 o                         
 -15   8   2         23.76         50.38         8.53 o                         
 -14   8   2        185.26        199.09        11.55 o                         
 -13   8   2         60.14         65.21         6.27 o                         
 -12   8   2          0.10         14.81         4.43 o                         
 -11   8   2         69.06         68.71         4.81 o                         
 -10   8   2         17.37         16.47         3.55 o                         
  -9   8   2          0.78          5.82         2.78 o                         
  -8   8   2         32.32         34.93         3.22 o                         
  -7   8   2         11.90         18.74         2.64 o                         
  -6   8   2         32.64         30.72         2.58 o                         
  -5   8   2         72.12         74.55         2.91 o                         
  -4   8   2        336.74        341.67         4.62 o                         
  -3   8   2          9.93          4.23         1.51 o                         
  -2   8   2        684.44        679.01         6.58 o                         
  -1   8   2        107.58        132.93         3.20 o                         
   0   8   2        123.17        108.22         3.00 o                         
   1   8   2         66.77         76.36         2.85 o                         
   2   8   2         53.82         59.21         2.43 o                         
   3   8   2        129.27        133.18         3.72 o                         
   4   8   2          0.46          1.84         2.08 o                         
   5   8   2        471.16        484.43         6.90 o                         
   6   8   2         16.89         25.94         2.86 o                         
   7   8   2        814.11        856.53        10.20 o                         
   8   8   2         56.66         73.41         3.98 o                         
   9   8   2         33.11         46.43         3.86 o                         
  10   8   2        257.81        263.31         6.94 o                         
  11   8   2         20.90         16.39         4.35 o                         
  12   8   2         86.42         80.59         7.76 o                         
  13   8   2          4.92          1.28         4.83 o                         
  14   8   2         44.65         45.85         7.40 o                         
  15   8   2         52.12         55.98         7.98 o                         
  16   8   2          5.47          0.02         7.86 o                         
  17   8   2         43.49         48.86         9.17 o                         
  18   8   2         15.21         -1.34        15.77 o                         
 -18   9   2          0.45         -8.70         8.70 o                         
 -17   9   2         23.84         24.63        14.18 o                         
 -16   9   2          0.87          2.13         7.22 o                         
 -15   9   2        304.83        338.94        13.63 o                         
 -14   9   2         43.04         69.38         8.28 o                         
 -13   9   2         33.79         36.42         6.93 o                         
 -12   9   2        145.07        159.34         9.17 o                         
 -11   9   2          1.48          6.79         3.87 o                         
 -10   9   2         67.53         70.42         4.59 o                         
  -9   9   2        216.98        227.04         5.78 o                         
  -8   9   2          3.07         -0.23         2.58 o                         
  -7   9   2          3.71          0.72         2.26 o                         
  -6   9   2        125.05        131.50         4.00 o                         
  -5   9   2          3.87          7.70         1.90 o                         
  -4   9   2         18.90         21.83         2.11 o                         
  -3   9   2        572.14        556.07         7.10 o                         
  -2   9   2         80.98         70.51         2.55 o                         
  -1   9   2        438.73        416.23         5.04 o                         
   0   9   2          0.14          0.09         1.51 o                         
   1   9   2          7.01         10.58         1.82 o                         
   2   9   2        793.87        794.70         7.47 o                         
   3   9   2         23.59         24.00         2.72 o                         
   4   9   2         86.30         73.81         3.06 o                         
   5   9   2         59.76         50.92         3.39 o                         
   6   9   2         72.87         67.19         3.68 o                         
   7   9   2        383.89        413.17         8.81 o                         
   8   9   2         24.64         33.47         3.91 o                         
   9   9   2         13.43          8.83         3.22 o                         
  10   9   2         17.34         30.04         4.78 o                         
  11   9   2        168.44        175.38         8.07 o                         
  12   9   2          3.49          6.04         6.37 o                         
  13   9   2         30.98         35.72         7.25 o                         
  14   9   2          1.23          5.81         6.61 o                         
  15   9   2          0.15         -2.91         8.72 o                         
  16   9   2          0.00         -8.58         8.58 o                         
  17   9   2          2.05          7.18         8.82 o                         
 -17  10   2          1.82         -9.94         9.94 o                         
 -16  10   2          0.95         -8.28         8.28 o                         
 -15  10   2         11.80         17.97         8.10 o                         
 -14  10   2         86.91         94.66        11.99 o                         
 -13  10   2          6.08         -1.57         8.67 o                         
 -12  10   2         66.05         70.19         7.57 o                         
 -11  10   2          3.68          5.97         5.50 o                         
 -10  10   2         26.93         25.91         5.87 o                         
  -9  10   2         10.79          8.23         3.13 o                         
  -8  10   2         33.68         24.86         2.87 o                         
  -7  10   2          0.68         -2.21         2.21 o                         
  -6  10   2          6.44          6.53         2.05 o                         
  -5  10   2          3.72          2.59         1.73 o                         
  -4  10   2         52.13         50.65         2.66 o                         
  -3  10   2         44.59         41.38         2.06 o                         
  -2  10   2         13.31          9.07         1.77 o                         
  -1  10   2        184.77        183.69         4.72 o                         
   0  10   2        591.71        564.41         5.90 o                         
   1  10   2          4.09          3.38         1.44 o                         
   2  10   2        840.37        837.91         8.16 o                         
   3  10   2          7.48          7.54         1.98 o                         
   4  10   2         17.67         19.06         2.73 o                         
   5  10   2         22.57         26.25         2.76 o                         
   6  10   2         72.25        101.05         4.46 o                         
   7  10   2         32.58         35.33         5.16 o                         
   8  10   2         15.83         16.30         3.75 o                         
   9  10   2        118.07        114.74         6.71 o                         
  10  10   2          8.88         17.30         5.55 o                         
  11  10   2         26.07         26.56         6.61 o                         
  12  10   2         33.82         10.21         6.98 o                         
  13  10   2          6.96          7.35         8.04 o                         
  14  10   2          0.00         -5.92         8.13 o                         
  15  10   2         31.14         40.81        10.57 o                         
  16  10   2         21.42         21.02         9.69 o                         
 -16  11   2          6.81         -1.51         9.61 o                         
 -15  11   2          6.07         16.80         9.33 o                         
 -14  11   2         13.99         11.59        12.62 o                         
 -13  11   2         71.41         64.93         9.27 o                         
 -12  11   2        209.50        222.05        12.46 o                         
 -11  11   2          0.87         14.38         6.32 o                         
 -10  11   2        211.72        217.98        10.51 o                         
  -9  11   2          1.95          2.28         4.96 o                         
  -8  11   2         77.68         81.28         5.98 o                         
  -7  11   2          4.48         -0.72         4.96 o                         
  -6  11   2         94.46         86.78         4.35 o                         
  -5  11   2         26.38         22.09         3.14 o                         
  -4  11   2         39.73         41.74         2.76 o                         
  -3  11   2        218.08        229.39         6.17 o                         
  -2  11   2         15.45         13.72         1.99 o                         
  -1  11   2        228.71        214.00         4.42 o                         
   0  11   2          1.13          2.30         1.84 o                         
   1  11   2         68.37         78.18         2.96 o                         
   2  11   2        211.54        219.95         4.65 o                         
   3  11   2        160.94        163.15         3.62 o                         
   4  11   2        136.16        112.85         3.48 o                         
   5  11   2          0.08          4.68         1.96 o                         
   6  11   2         28.76         32.72         4.23 o                         
   7  11   2         54.79         65.88         7.10 o                         
   8  11   2          5.62         13.11         6.17 o                         
   9  11   2         73.41         85.39        12.66 o                         
  10  11   2         75.05         81.89         8.36 o                         
  11  11   2         24.20         40.50         8.21 o                         
  12  11   2          8.07          5.68         6.77 o                         
  13  11   2          8.56         11.41         8.13 o                         
  14  11   2          2.10          9.61         8.01 o                         
  15  11   2         13.29         -1.22         8.85 o                         
 -15  12   2          0.00          5.67         9.06 o                         
 -14  12   2         20.08         25.82         8.55 o                         
 -13  12   2         33.63         25.08         8.09 o                         
 -12  12   2         12.04         19.01         6.76 o                         
 -11  12   2         20.91         20.49         6.53 o                         
 -10  12   2          0.84         -3.30         5.26 o                         
  -9  12   2         23.85         31.00         5.78 o                         
  -8  12   2          1.27         -1.29         5.04 o                         
  -7  12   2         20.24         24.59         7.16 o                         
  -6  12   2         16.60         14.35         4.53 o                         
  -5  12   2          8.48          6.94         3.30 o                         
  -4  12   2         84.20         91.50         7.66 o                         
  -3  12   2         47.35         55.13         3.56 o                         
  -2  12   2        408.28        397.79         5.49 o                         
  -1  12   2          7.63          7.27         1.90 o                         
   0  12   2         53.88         51.46         2.74 o                         
   1  12   2         32.84         30.57         2.83 o                         
   2  12   2          0.12         -2.43         2.51 o                         
   3  12   2        142.28        131.18         5.12 o                         
   4  12   2          0.04          7.65         3.43 o                         
   5  12   2        249.28        268.62        10.05 o                         
   6  12   2          7.89         13.08         4.01 o                         
   7  12   2        388.21        454.33        12.91 o                         
   8  12   2          7.59         24.59         6.25 o                         
   9  12   2          3.38         12.43         5.89 o                         
  10  12   2        140.95        142.55         9.92 o                         
  11  12   2         17.68         12.02         9.78 o                         
  12  12   2         15.03         12.17         7.85 o                         
  13  12   2          0.92          4.30         7.94 o                         
  14  12   2         20.46         11.47         8.53 o                         
 -13  13   2          0.19          4.64         7.66 o                         
 -12  13   2         44.78         52.78         7.69 o                         
 -11  13   2          4.58         10.99         6.30 o                         
 -10  13   2         33.76         44.81         6.66 o                         
  -9  13   2         67.87         75.53        10.26 o                         
  -8  13   2          9.47          7.34         4.88 o                         
  -7  13   2          4.82          0.92         4.35 o                         
  -6  13   2          8.40          6.68         3.95 o                         
  -5  13   2          2.84         -1.84         3.13 o                         
  -4  13   2         11.93          3.00         5.36 o                         
  -3  13   2        133.64        142.08        17.52 o                         
  -2  13   2          1.27          3.82         6.83 o                         
  -1  13   2        114.54        105.91        10.09 o                         
   0  13   2          0.01         -2.39         4.61 o                         
   1  13   2          0.03         -0.09         2.66 o                         
   2  13   2        163.48        143.30         6.11 o                         
   3  13   2          6.20          2.88         3.13 o                         
   4  13   2         10.23          7.40         3.58 o                         
   5  13   2         26.22         26.32         4.22 o                         
   6  13   2          5.91          5.83         4.69 o                         
   7  13   2        101.96        119.26         9.19 o                         
   8  13   2          0.39          0.45         5.22 o                         
   9  13   2          2.90          2.68         8.83 o                         
  10  13   2          0.22          9.33         6.85 o                         
  11  13   2         40.63         57.41         8.76 o                         
  12  13   2          4.40          9.93         7.78 o                         
 -12  14   2          3.06          8.16         6.72 o                         
 -11  14   2          8.22         16.10         8.43 o                         
 -10  14   2         22.12         40.61         9.83 o                         
  -9  14   2          4.48          9.39         6.80 o                         
  -8  14   2         31.19         22.54         7.36 o                         
  -7  14   2          2.64         -3.03         6.26 o                         
  -6  14   2          3.20         -3.45         5.62 o                         
  -5  14   2          0.67         -4.24         5.06 o                         
  -4  14   2          5.25          4.43         5.94 o                         
  -3  14   2          0.88         -4.88         4.88 o                         
  -2  14   2          0.46          8.17         9.66 o                         
  -1  14   2         10.56         15.99         5.10 o                         
   0  14   2         39.10         33.07         5.57 o                         
   1  14   2          0.18         11.73         5.09 o                         
   2  14   2         91.52         69.34         7.08 o                         
   3  14   2          9.24          6.62         4.69 o                         
   4  14   2          1.26         -1.42         4.50 o                         
   5  14   2         26.03         24.71         5.68 o                         
   6  14   2         41.53         64.16         6.42 o                         
   7  14   2         10.22         10.86         4.99 o                         
   8  14   2         20.25         21.14         5.72 o                         
   9  14   2          4.42          6.43         5.84 o                         
  10  14   2          0.51         -4.68         5.67 o                         
  11  14   2          1.42         -2.90         7.57 o                         
 -10  15   2         96.47         84.14        15.30 o                         
  -9  15   2          3.73          6.90        11.51 o                         
  -8  15   2         30.73         24.19         7.30 o                         
  -7  15   2          5.31         -0.21         8.26 o                         
  -6  15   2          6.38          7.01         5.22 o                         
  -5  15   2          0.11         -3.83         6.05 o                         
  -4  15   2         13.58          6.76         7.94 o                         
  -3  15   2        105.35        111.73         9.21 o                         
  -2  15   2          1.87         -0.67         8.40 o                         
  -1  15   2         76.60         65.74         6.88 o                         
   0  15   2         17.38         11.55         4.53 o                         
   1  15   2         35.26         30.79         5.76 o                         
   2  15   2         64.47         69.98        20.76 o                         
   3  15   2         25.06         25.19        30.60 o                         
   4  15   2         65.50         38.01        28.41 o                         
   5  15   2          0.41          1.44        13.51 o                         
   6  15   2         18.52         23.40         7.56 o                         
   7  15   2          5.41          6.91         5.82 o                         
   8  15   2          1.32          5.38         6.58 o                         
   9  15   2         17.77         32.78        12.02 o                         
  -7  16   2          6.18          7.65         9.83 o                         
  -6  16   2          6.63         -3.95         5.99 o                         
  -5  16   2         19.85         19.48        11.03 o                         
  -4  16   2          8.95          7.51        11.24 o                         
  -3  16   2         57.30         47.29        13.73 o                         
  -2  16   2        130.88        111.46        24.04 o                         
  -1  16   2          6.32        -10.93        10.93 o                         
   0  16   2         17.66         25.84        12.53 o                         
   1  16   2         15.48         16.17        13.51 o                         
   2  16   2          2.45         12.15        12.32 o                         
   3  16   2         32.92         19.40        12.73 o                         
   4  16   2          1.00         14.57        15.05 o                         
   5  16   2         43.12         49.14        14.28 o                         
 -20   1   3         31.40         68.18        10.02 o                         
 -19   1   3          2.47         11.03         9.79 o                         
 -18   1   3         11.46          8.84         6.12 o                         
 -17   1   3         17.63         20.30         6.46 o                         
 -16   1   3          0.02         10.82         6.36 o                         
 -15   1   3          2.00         11.57         5.54 o                         
 -14   1   3         30.77         30.52         6.54 o                         
 -13   1   3         15.40         31.72         6.21 o                         
 -12   1   3        115.92        115.79         7.92 o                         
 -11   1   3        180.65        165.28         8.01 o                         
 -10   1   3         15.97         18.65         4.73 o                         
  -9   1   3         19.44         15.87         4.30 o                         
  -8   1   3          3.00          7.74         2.99 o                         
  -7   1   3          0.84         -2.10         2.10 o                         
  -6   1   3       1593.00       1597.15        12.82 o                         
  -5   1   3        273.94        251.73         4.29 o                         
  -4   1   3        460.28        428.05         5.46 o                         
  -3   1   3         88.77         80.17         2.98 o                         
  -2   1   3        603.97        537.05         6.41 o                         
  -1   1   3         16.65         18.51         2.06 o                         
   0   1   3         25.28         18.13         2.05 o                         
   1   1   3        229.90        256.77         7.47 o                         
   2   1   3          1.25          1.31         1.99 o                         
   3   1   3         34.41         21.59         2.53 o                         
   4   1   3        529.08        526.06         6.85 o                         
   5   1   3         10.51          9.56         2.40 o                         
   6   1   3         30.58         45.42         3.70 o                         
   7   1   3        499.43        482.72         9.41 o                         
   8   1   3        102.96        100.07         5.99 o                         
   9   1   3        836.36        829.00        12.82 o                         
  10   1   3        376.13        405.81         9.04 o                         
  11   1   3         15.53         14.55         3.74 o                         
  12   1   3         15.77          9.93         4.04 o                         
  13   1   3         21.19         18.90         5.48 o                         
  14   1   3          9.06          0.51         4.60 o                         
  15   1   3         38.87         39.94         6.60 o                         
  16   1   3         66.41         55.21         7.64 o                         
  17   1   3         30.44         20.51         6.69 o                         
  18   1   3        100.78         86.04        11.41 o                         
  19   1   3          3.38          1.34        10.04 o                         
 -20   2   3          3.02          6.44         7.44 o                         
 -19   2   3         73.15         85.20         8.92 o                         
 -18   2   3         19.16         14.48         6.35 o                         
 -17   2   3          0.71         -1.56         6.43 o                         
 -16   2   3        156.48        193.49         9.98 o                         
 -15   2   3        325.02        280.86        12.62 o                         
 -14   2   3        173.56        163.96         8.83 o                         
 -13   2   3        344.14        306.91        16.37 o                         
 -12   2   3         13.48          9.13         5.29 o                         
 -11   2   3        232.62        239.18         8.43 o                         
 -10   2   3        111.16         99.20         6.26 o                         
  -9   2   3        129.55        116.37         6.59 o                         
  -8   2   3         54.74         67.15         4.01 o                         
  -7   2   3        657.10        636.16         8.85 o                         
  -6   2   3        142.56        124.77         3.83 o                         
  -5   2   3          0.14          1.85         1.95 o                         
  -4   2   3        122.38        136.26         3.60 o                         
  -3   2   3          0.26         -1.70         1.70 o                         
  -2   2   3        222.06        216.70         4.16 o                         
  -1   2   3       1426.76       1479.77        11.31 o                         
   0   2   3         10.53         15.48         2.20 o                         
   1   2   3       7436.32       7928.96        51.93 o                         
   2   2   3       1047.50       1168.03        11.63 o                         
   3   2   3         27.39         19.07         2.34 o                         
   4   2   3        712.48        681.26         7.80 o                         
   5   2   3        276.05        269.18         7.49 o                         
   6   2   3        136.97        115.40         5.01 o                         
   7   2   3       1044.74       1000.34        13.13 o                         
   8   2   3        127.28        128.08         6.12 o                         
   9   2   3         33.29         50.63         4.58 o                         
  10   2   3       1999.68       1911.08        21.17 o                         
  11   2   3          1.32         -0.31         3.52 o                         
  12   2   3        130.96        132.68         7.96 o                         
  13   2   3         51.70         47.21         4.90 o                         
  14   2   3         28.66         34.29         5.64 o                         
  15   2   3         22.55         23.46         5.93 o                         
  16   2   3         60.44         70.78         8.16 o                         
  17   2   3          0.01         -5.55         5.55 o                         
  18   2   3          1.78          9.15         7.12 o                         
  19   2   3         40.42         63.33         9.62 o                         
 -20   3   3          5.54         -0.25         7.25 o                         
 -19   3   3          0.13         -6.58         6.58 o                         
 -18   3   3          0.78         -6.31         6.31 o                         
 -17   3   3        101.29         89.07         8.18 o                         
 -16   3   3          3.76          9.65         6.77 o                         
 -15   3   3         16.82         22.65         5.77 o                         
 -14   3   3        151.95        144.92         8.74 o                         
 -13   3   3          8.89         11.97         4.76 o                         
 -12   3   3        108.08        119.52         7.26 o                         
 -11   3   3        177.13        189.73         8.25 o                         
 -10   3   3         38.03         35.54         4.14 o                         
  -9   3   3         31.76         39.16         3.98 o                         
  -8   3   3          0.08          0.49         2.67 o                         
  -7   3   3        402.71        383.41         6.70 o                         
  -6   3   3        973.21       1000.25        10.21 o                         
  -5   3   3          2.22          3.28         1.53 o                         
  -4   3   3         54.44         49.58         2.56 o                         
  -3   3   3        124.57        118.87         3.35 o                         
  -2   3   3        773.57        703.79         7.02 o                         
  -1   3   3         14.85         17.48         2.12 o                         
   0   3   3         45.37         35.45         2.51 o                         
   1   3   3        299.20        304.76         5.09 o                         
   2   3   3          1.13         -0.61         1.15 o                         
   3   3   3         81.42         73.92         4.35 o                         
   4   3   3        285.44        280.18         6.40 o                         
   5   3   3         49.80         40.29         2.98 o                         
   6   3   3          0.77          1.49         2.27 o                         
   7   3   3         10.39         11.80         2.83 o                         
   8   3   3        361.11        366.58         8.49 o                         
   9   3   3        214.44        212.79         9.83 o                         
  10   3   3         96.25        121.69         5.77 o                         
  11   3   3         35.13         31.85         4.90 o                         
  12   3   3         10.60          9.76         4.68 o                         
  13   3   3          3.07         -4.65         4.65 o                         
  14   3   3          1.29          0.83         5.50 o                         
  15   3   3         36.23         41.38         6.30 o                         
  16   3   3         50.16         41.68         6.77 o                         
  17   3   3         43.57         26.66         7.17 o                         
  18   3   3         73.06         74.92         8.29 o                         
 -20   4   3          0.05          4.00         9.72 o                         
 -19   4   3          9.12         13.35         7.19 o                         
 -18   4   3         22.96         23.72         7.62 o                         
 -17   4   3          0.28         -2.26         6.57 o                         
 -16   4   3         40.01         28.48         6.09 o                         
 -15   4   3         37.18         33.56         6.05 o                         
 -14   4   3          6.38         10.74         5.36 o                         
 -13   4   3         16.88          2.98         5.22 o                         
 -12   4   3         54.31         47.24         5.73 o                         
 -11   4   3          0.38         -3.93         3.93 o                         
 -10   4   3         24.46         29.24         4.90 o                         
  -9   4   3        139.18        135.91         5.47 o                         
  -8   4   3        384.22        353.65         6.84 o                         
  -7   4   3        120.40        136.46         4.76 o                         
  -6   4   3         15.54         20.83         2.28 o                         
  -5   4   3          1.50          4.94         2.20 o                         
  -4   4   3         13.37         14.97         2.28 o                         
  -3   4   3        113.84        111.23         3.26 o                         
  -2   4   3          0.04         -0.38         1.63 o                         
  -1   4   3          6.35          5.73         1.66 o                         
   0   4   3         31.16         20.61         2.16 o                         
   1   4   3         47.84         47.99         2.12 o                         
   2   4   3         25.16         21.77         2.65 o                         
   3   4   3         20.50         21.59         3.51 o                         
   4   4   3          9.60         12.29         4.29 o                         
   5   4   3         56.65         49.88         4.30 o                         
   6   4   3        191.07        171.68         6.43 o                         
   7   4   3          3.80         17.90         3.84 o                         
   8   4   3        227.83        239.52         7.74 o                         
   9   4   3          5.65         15.93         2.95 o                         
  10   4   3        169.05        178.16         8.01 o                         
  11   4   3          5.20         -1.83         4.11 o                         
  12   4   3         50.29         58.08         6.61 o                         
  13   4   3         21.42         11.37         5.07 o                         
  14   4   3          0.22         -1.24         5.87 o                         
  15   4   3         14.65         20.64         6.11 o                         
  16   4   3          0.34         -4.94         6.33 o                         
  17   4   3          2.27          2.93         6.82 o                         
  18   4   3          8.17         23.42         7.60 o                         
 -19   5   3          9.62          2.72         7.94 o                         
 -18   5   3         10.54          7.55         6.72 o                         
 -17   5   3          1.58         -4.11         5.98 o                         
 -16   5   3          7.56          8.62         5.89 o                         
 -15   5   3          2.83          6.36         5.35 o                         
 -14   5   3         18.08         27.08         7.34 o                         
 -13   5   3          7.02         11.70         5.49 o                         
 -12   5   3        170.12        154.72         8.02 o                         
 -11   5   3         38.13         31.69         4.61 o                         
 -10   5   3         26.31         28.96         4.23 o                         
  -9   5   3         87.44         87.74         4.59 o                         
  -8   5   3          0.34          6.19         3.09 o                         
  -7   5   3        212.88        228.57         4.91 o                         
  -6   5   3        710.60        726.82         7.95 o                         
  -5   5   3        433.94        428.26         6.86 o                         
  -4   5   3        413.66        399.72         6.01 o                         
  -3   5   3        108.10        101.79         3.64 o                         
  -2   5   3         59.54         57.48         2.83 o                         
  -1   5   3          0.72         -1.89         1.89 o                         
   0   5   3          4.76          3.35         1.96 o                         
   1   5   3         71.91         94.34         4.78 o                         
   2   5   3         11.21          0.08         2.62 o                         
   3   5   3          5.40         -2.99         2.99 o                         
   4   5   3        134.04        140.09         5.26 o                         
   5   5   3          4.96          4.37         2.95 o                         
   6   5   3         84.63        138.69         6.35 o                         
   7   5   3        681.56        687.64        11.06 o                         
   8   5   3          0.14         12.06         3.96 o                         
   9   5   3        889.68        925.17        12.58 o                         
  10   5   3        357.48        371.01        14.15 o                         
  11   5   3          1.52          1.51         5.11 o                         
  12   5   3         10.92          6.26         4.99 o                         
  13   5   3         24.63         28.66         6.19 o                         
  14   5   3         21.47         19.24         6.22 o                         
  15   5   3         17.14         17.93         6.21 o                         
  16   5   3         40.42         34.36         7.41 o                         
  17   5   3          7.34         -0.73         6.19 o                         
  18   5   3         50.65         63.60        10.49 o                         
 -19   6   3         26.65         13.21         9.83 o                         
 -18   6   3          3.98          3.98         7.48 o                         
 -17   6   3          3.03          4.08         6.58 o                         
 -16   6   3         67.50         88.11         7.94 o                         
 -15   6   3        115.38        110.55         9.70 o                         
 -14   6   3         55.96         61.18         6.66 o                         
 -13   6   3         82.44         97.42         7.60 o                         
 -12   6   3         32.11         27.73         4.91 o                         
 -11   6   3         32.57         26.31         4.32 o                         
 -10   6   3         71.53         91.35         5.07 o                         
  -9   6   3        119.26        129.69         5.33 o                         
  -8   6   3          0.38          8.53         2.87 o                         
  -7   6   3        405.91        396.46         7.10 o                         
  -6   6   3         35.25         40.33         3.17 o                         
  -5   6   3         46.02         46.47         3.10 o                         
  -4   6   3        357.82        360.09         5.90 o                         
  -3   6   3         11.72         16.73         2.50 o                         
  -2   6   3        317.77        311.27         5.27 o                         
  -1   6   3        235.95        242.40         4.50 o                         
   0   6   3         24.90         36.09         3.37 o                         
   1   6   3       1734.27       1813.59        18.75 o                         
   2   6   3        135.53        153.21         5.41 o                         
   3   6   3         43.41         46.64         4.09 o                         
   4   6   3        259.95        243.42         8.31 o                         
   5   6   3        348.06        318.23         8.17 o                         
   6   6   3         39.56         49.87         4.63 o                         
   7   6   3        823.00        801.03        15.92 o                         
   8   6   3         16.33         16.09         3.66 o                         
   9   6   3          8.63         17.18         3.34 o                         
  10   6   3        860.81        862.55        12.73 o                         
  11   6   3          3.63         14.33         5.66 o                         
  12   6   3         25.75         16.62         5.85 o                         
  13   6   3         43.91         52.14         6.52 o                         
  14   6   3          9.98         11.01         6.38 o                         
  15   6   3          8.81          9.41         5.85 o                         
  16   6   3         36.24         36.19         7.23 o                         
  17   6   3          9.00         10.74         7.17 o                         
 -18   7   3          1.72         -3.30         7.45 o                         
 -17   7   3         97.88        102.96        17.73 o                         
 -16   7   3          2.23         11.57         8.32 o                         
 -15   7   3         55.71         53.89         6.98 o                         
 -14   7   3         96.22         85.41         7.67 o                         
 -13   7   3          2.03          2.71         5.04 o                         
 -12   7   3         98.58        116.30         7.51 o                         
 -11   7   3         52.02         52.20         4.97 o                         
 -10   7   3         59.16         54.46         4.41 o                         
  -9   7   3         74.98         94.54         4.86 o                         
  -8   7   3         19.76         16.24         3.41 o                         
  -7   7   3        416.61        424.36         9.32 o                         
  -6   7   3        146.85        165.30         4.88 o                         
  -5   7   3         51.08         49.95         3.28 o                         
  -4   7   3         38.42         44.20         2.99 o                         
  -3   7   3        175.67        186.17         4.57 o                         
  -2   7   3        203.94        215.34         4.82 o                         
  -1   7   3         96.25         91.82         3.74 o                         
   0   7   3          9.88          4.45         2.21 o                         
   1   7   3         90.26        107.30         4.80 o                         
   2   7   3          6.42          3.73         3.15 o                         
   3   7   3         30.25         28.96         3.71 o                         
   4   7   3         46.21         44.11         4.12 o                         
   5   7   3         36.35         30.25         3.96 o                         
   6   7   3          2.14          2.91         3.60 o                         
   7   7   3        112.69        100.01         5.82 o                         
   8   7   3        302.02        334.82         8.28 o                         
   9   7   3          4.46         11.93         4.20 o                         
  10   7   3          0.47         15.75         4.74 o                         
  11   7   3         10.59          2.20         8.16 o                         
  12   7   3          6.38         -2.87         5.46 o                         
  13   7   3          0.69         -2.76         5.51 o                         
  14   7   3         10.48          4.03         5.96 o                         
  15   7   3         12.62         16.21         6.95 o                         
  16   7   3         17.92         11.63         7.25 o                         
  17   7   3         19.24         17.16         8.09 o                         
 -18   8   3         20.25         20.76        20.76 o                         
 -17   8   3          0.93         -8.27         8.59 o                         
 -16   8   3         35.16         35.07         8.48 o                         
 -15   8   3         32.55         24.81         8.25 o                         
 -14   8   3         14.44          2.41         7.05 o                         
 -13   8   3         12.98         13.06         5.43 o                         
 -12   8   3         90.64         97.06         7.89 o                         
 -11   8   3          1.98          0.70         4.10 o                         
 -10   8   3         22.81         24.17         3.96 o                         
  -9   8   3         70.94         77.06         4.56 o                         
  -8   8   3        395.50        412.17         7.60 o                         
  -7   8   3        129.18        137.52         5.03 o                         
  -6   8   3         13.53         10.25         2.76 o                         
  -5   8   3          3.12          4.16         2.56 o                         
  -4   8   3         27.78         32.22         2.90 o                         
  -3   8   3         75.82         80.24         3.51 o                         
  -2   8   3          0.21          0.03         2.43 o                         
  -1   8   3         11.79          8.87         2.46 o                         
   0   8   3         11.71         14.53         2.67 o                         
   1   8   3         25.99         29.31         2.73 o                         
   2   8   3          3.40         -1.83         3.30 o                         
   3   8   3         10.97          8.57         3.52 o                         
   4   8   3          1.34         -2.88         3.30 o                         
   5   8   3         15.10         14.64         3.48 o                         
   6   8   3        150.75        143.81         6.24 o                         
   7   8   3          0.45         14.33         3.76 o                         
   8   8   3        280.30        285.55         8.00 o                         
   9   8   3          1.48          4.22         4.01 o                         
  10   8   3        140.42        129.13         7.67 o                         
  11   8   3          1.38         -5.24         5.24 o                         
  12   8   3         25.08          8.01         5.78 o                         
  13   8   3         20.23         20.52         6.80 o                         
  14   8   3          1.78         -5.71         6.58 o                         
  15   8   3         10.63          8.55         8.36 o                         
  16   8   3          0.05         -7.18         8.85 o                         
 -17   9   3          4.47         -9.19        12.14 o                         
 -16   9   3         16.93          3.79         9.31 o                         
 -15   9   3          6.52         22.48        10.09 o                         
 -14   9   3         58.90         68.35         9.02 o                         
 -13   9   3          0.48          1.53         5.80 o                         
 -12   9   3        212.93        216.71        10.98 o                         
 -11   9   3          0.40          1.53         6.43 o                         
 -10   9   3         62.92         56.31         5.64 o                         
  -9   9   3         66.28         64.72         5.45 o                         
  -8   9   3         17.27         16.41         3.77 o                         
  -7   9   3        171.12        179.29         5.46 o                         
  -6   9   3         86.84         91.74         5.00 o                         
  -5   9   3        153.59        172.51         5.04 o                         
  -4   9   3         44.47         40.07         3.06 o                         
  -3   9   3        173.41        179.88         5.21 o                         
  -2   9   3          1.63         -1.34         2.47 o                         
  -1   9   3         37.56         37.84         3.29 o                         
   0   9   3          0.35         -2.32         2.32 o                         
   1   9   3         16.82         11.63         2.67 o                         
   2   9   3         69.94         60.10         3.37 o                         
   3   9   3          3.94         -0.25         3.00 o                         
   4   9   3          7.95         11.87         3.69 o                         
   5   9   3         23.85         26.47         3.96 o                         
   6   9   3         38.52         62.63         4.82 o                         
   7   9   3        238.10        271.94         8.87 o                         
   8   9   3          6.27         16.80         4.76 o                         
   9   9   3        310.99        351.42        10.35 o                         
  10   9   3        138.60        134.30         8.84 o                         
  11   9   3         13.16         15.75         6.35 o                         
  12   9   3          6.74         18.65         6.90 o                         
  13   9   3          7.53          3.46         7.81 o                         
  14   9   3          8.08          3.67         9.18 o                         
  15   9   3          3.44         10.03         9.26 o                         
 -16  10   3         15.81         25.17        10.32 o                         
 -15  10   3         12.52          2.06        10.92 o                         
 -14  10   3          3.55         -2.56        11.25 o                         
 -13  10   3          0.01         -6.98         6.98 o                         
 -12  10   3         42.47         56.98         8.71 o                         
 -11  10   3          0.30         -5.72         6.31 o                         
 -10  10   3         32.66         49.42        10.22 o                         
  -9  10   3         77.16         91.78         7.14 o                         
  -8  10   3         13.57         13.79         5.05 o                         
  -7  10   3        162.76        193.45         8.50 o                         
  -6  10   3          0.26          1.51         3.53 o                         
  -5  10   3        120.19        127.75         4.80 o                         
  -4  10   3        380.67        393.57         7.47 o                         
  -3  10   3         10.08         17.13         2.76 o                         
  -2  10   3        355.81        344.28         7.88 o                         
  -1  10   3          2.74         -0.36         2.51 o                         
   0  10   3         23.25         18.00         3.00 o                         
   1  10   3         58.70         57.05         3.46 o                         
   2  10   3          2.30          0.21         2.34 o                         
   3  10   3        165.30        167.30         5.61 o                         
   4  10   3         56.51         62.64         4.47 o                         
   5  10   3        297.68        278.43         9.29 o                         
   6  10   3          0.77          5.66         4.08 o                         
   7  10   3        418.85        421.24        11.13 o                         
   8  10   3          3.50         10.25         5.61 o                         
   9  10   3          0.14          5.69         6.75 o                         
  10  10   3        165.24        179.62        11.94 o                         
  11  10   3         19.26         20.20         8.11 o                         
  12  10   3          0.03          7.35         7.47 o                         
  13  10   3         29.68         24.43        10.14 o                         
  14  10   3          0.11         -8.14         8.14 o                         
 -15  11   3         44.21         47.03        10.74 o                         
 -14  11   3         12.81         -6.73         7.34 o                         
 -13  11   3          2.68         -1.63         8.14 o                         
 -12  11   3         55.90         73.42         8.55 o                         
 -11  11   3          0.18          0.15         6.24 o                         
 -10  11   3         27.74         18.72         8.21 o                         
  -9  11   3         21.47         27.61         6.65 o                         
  -8  11   3         22.72         26.49         6.86 o                         
  -7  11   3         94.54         90.05         7.66 o                         
  -6  11   3          0.18         -1.28         5.34 o                         
  -5  11   3          4.49          0.19         4.85 o                         
  -4  11   3         74.19         86.92         6.53 o                         
  -3  11   3        181.20        197.36         8.65 o                         
  -2  11   3          2.60          1.12         4.35 o                         
  -1  11   3         80.01         69.40         5.86 o                         
   0  11   3          1.10         -1.84         4.26 o                         
   1  11   3          3.52          4.11         4.02 o                         
   2  11   3         15.95          8.96         8.99 o                         
   3  11   3          4.01         -2.78         5.48 o                         
   4  11   3          5.09          0.19         5.53 o                         
   5  11   3          0.25          3.37         5.13 o                         
   6  11   3         20.66         34.26         7.39 o                         
   7  11   3         84.46         68.88         8.15 o                         
   8  11   3         75.14        100.76         9.18 o                         
   9  11   3          0.71         11.35         7.22 o                         
  10  11   3          0.99         14.29         7.90 o                         
  11  11   3          0.42          0.37         7.26 o                         
  12  11   3          3.56          6.29         8.78 o                         
  13  11   3          3.38         12.17         8.58 o                         
 -13  12   3          0.13         -5.86         7.72 o                         
 -12  12   3         42.97         53.82        10.63 o                         
 -11  12   3          8.98         -3.38         6.88 o                         
 -10  12   3          3.84          7.62         6.89 o                         
  -9  12   3          0.91         -1.15         6.42 o                         
  -8  12   3        119.01        114.15         8.68 o                         
  -7  12   3         34.41         34.80         6.16 o                         
  -6  12   3          4.96         -4.27         5.33 o                         
  -5  12   3          6.28         -2.41         4.83 o                         
  -4  12   3         19.47         22.67         5.60 o                         
  -3  12   3         15.84         17.65         5.51 o                         
  -2  12   3          8.80         13.26         5.20 o                         
  -1  12   3         10.35         15.14         5.08 o                         
   0  12   3          0.92         -2.07         4.32 o                         
   1  12   3          0.85          4.56         7.68 o                         
   2  12   3          7.51         -3.31         5.75 o                         
   3  12   3         10.47          3.43         6.07 o                         
   4  12   3          8.53          5.12         5.53 o                         
   5  12   3          6.21          7.20         5.79 o                         
   6  12   3         28.11         19.51         6.00 o                         
   7  12   3          2.47          3.57         6.71 o                         
   8  12   3         84.23         97.94         9.60 o                         
   9  12   3          1.68         10.40         7.58 o                         
  10  12   3         13.32          7.20         8.17 o                         
  11  12   3          0.80         -1.16         7.28 o                         
  12  12   3          0.55         -5.69         7.95 o                         
 -12  13   3        119.61        108.98        10.07 o                         
 -11  13   3          3.26          3.04         6.94 o                         
 -10  13   3         54.00         42.47         8.15 o                         
  -9  13   3         22.11         11.43         6.48 o                         
  -8  13   3         15.48         -0.04         5.74 o                         
  -7  13   3         34.96         33.18         6.66 o                         
  -6  13   3          3.47          0.03         5.48 o                         
  -5  13   3         13.77         11.31         5.19 o                         
  -4  13   3          2.24         -0.40         5.08 o                         
  -3  13   3        110.27        112.56         7.72 o                         
  -2  13   3         10.55          6.56         6.94 o                         
  -1  13   3         18.87          8.37         6.07 o                         
   0  13   3          4.39         -4.19         7.17 o                         
   1  13   3         10.49          5.95         7.58 o                         
   2  13   3         57.44         55.46         7.43 o                         
   3  13   3          4.31         12.04         8.36 o                         
   4  13   3         40.82         27.35         6.77 o                         
   5  13   3          8.66         12.85         6.07 o                         
   6  13   3          6.45         25.10         6.42 o                         
   7  13   3         14.10         21.09         6.59 o                         
   8  13   3          0.29         -5.11         6.12 o                         
   9  13   3         38.13         43.87         8.44 o                         
  10  13   3         30.18         24.56         8.33 o                         
 -10  14   3          6.79          0.47         6.51 o                         
  -9  14   3         16.95          8.00         7.98 o                         
  -8  14   3          2.94          3.63         7.94 o                         
  -7  14   3         33.64         41.47         6.49 o                         
  -6  14   3          6.79         -1.10         5.40 o                         
  -5  14   3         92.88         79.76         7.25 o                         
  -4  14   3        167.42        172.38        10.37 o                         
  -3  14   3          9.63         27.65         7.39 o                         
  -2  14   3        179.25        164.25        15.12 o                         
  -1  14   3         24.42         12.22         6.01 o                         
   0  14   3          5.53          0.52         6.01 o                         
   1  14   3          4.27         -3.52         5.80 o                         
   2  14   3          9.39          6.88         5.23 o                         
   3  14   3         79.84         84.42         7.12 o                         
   4  14   3         12.30         24.81         9.91 o                         
   5  14   3        104.28        104.90         7.95 o                         
   6  14   3          1.05          8.23         5.88 o                         
   7  14   3         98.76         90.00         8.61 o                         
   8  14   3          9.86         17.43         7.13 o                         
  -7  15   3          3.74         -4.86         7.36 o                         
  -6  15   3          2.13         -6.92         8.80 o                         
  -5  15   3          2.20          5.46        13.11 o                         
  -4  15   3         13.67         19.52         9.67 o                         
  -3  15   3         79.30         63.97        12.57 o                         
  -2  15   3         12.26          8.74         9.83 o                         
  -1  15   3         19.28         19.67        10.93 o                         
   0  15   3          3.80         -1.04         7.78 o                         
   1  15   3          0.48          0.17        12.58 o                         
   2  15   3          7.90          4.13         7.93 o                         
   3  15   3         29.25         12.57        17.64 o                         
   4  15   3          2.63          5.59        12.91 o                         
   5  15   3         22.72         19.88         9.06 o                         
 -19   0   4          8.12          0.90        15.24 o                         
 -18   0   4         15.51          8.60         9.20 o                         
 -17   0   4         42.89         63.01        12.97 o                         
 -16   0   4          3.60         -4.97         8.36 o                         
 -15   0   4         57.05         62.21        11.58 o                         
 -14   0   4          0.08          7.70         7.74 o                         
 -13   0   4        339.38        386.13        25.08 o                         
 -12   0   4          7.47         -9.24         9.24 o                         
 -11   0   4         25.39         65.52        10.92 o                         
 -10   0   4        122.57        145.07        12.33 o                         
  -9   0   4         75.82         68.23         8.61 o                         
  -8   0   4        564.29        581.90        19.91 o                         
  -7   0   4       1174.11       1170.07        18.77 o                         
  -6   0   4        223.35        181.70         8.20 o                         
  -5   0   4        192.74        196.99        10.10 o                         
  -4   0   4       1489.93       1396.68        24.54 o                         
  -3   0   4          2.94          3.28         4.42 o                         
  -2   0   4          0.61          4.11         6.66 o                         
  -1   0   4        556.05        612.86        17.21 o                         
   0   0   4         11.42         13.00         4.27 o                         
   1   0   4        115.91        141.06        14.96 o                         
   2   0   4          2.25         -6.04         6.04 o                         
   3   0   4         64.39         45.01         9.18 o                         
   4   0   4         91.68         74.45         7.66 o                         
   5   0   4        473.21        511.19        16.28 o                         
   6   0   4        101.71         84.52         8.23 o                         
   7   0   4         28.93         40.14         7.91 o                         
   8   0   4        167.09        153.74        16.66 o                         
   9   0   4        947.36        970.38        24.72 o                         
  10   0   4        257.88        258.86        12.75 o                         
  11   0   4          2.96         -1.05         6.57 o                         
  12   0   4          0.02         -6.78         6.78 o                         
  13   0   4          0.29         10.12         7.35 o                         
  14   0   4        210.69        163.82        13.54 o                         
  15   0   4          4.61         -5.57         7.38 o                         
  16   0   4          8.93         27.35        12.00 o                         
  17   0   4         73.81        115.13        16.13 o                         
 -19   1   4          6.57          3.69         8.69 o                         
 -18   1   4         12.43         15.15         7.28 o                         
 -17   1   4          0.43         15.70         7.26 o                         
 -16   1   4          0.04         -3.01         6.68 o                         
 -15   1   4          2.69         -2.36         5.90 o                         
 -14   1   4         24.87         36.93         7.08 o                         
 -13   1   4        306.75        277.51        11.64 o                         
 -12   1   4         49.36         36.42         6.68 o                         
 -11   1   4          1.12         -1.47         5.23 o                         
 -10   1   4          1.74         -4.76         4.76 o                         
  -9   1   4         11.89          3.64         5.39 o                         
  -8   1   4         23.85         26.78         4.29 o                         
  -7   1   4        597.56        565.05        13.34 o                         
  -6   1   4        234.69        206.77         6.24 o                         
  -5   1   4        125.06        127.33         6.74 o                         
  -4   1   4         27.75         28.94         5.13 o                         
  -3   1   4        348.35        370.00         9.12 o                         
  -2   1   4          5.28         -0.84         3.37 o                         
  -1   1   4         22.94         29.22         4.68 o                         
   0   1   4        231.43        234.27         6.19 o                         
   1   1   4          8.47          7.27         4.98 o                         
   2   1   4         97.95        124.41         8.40 o                         
   3   1   4        235.64        233.25         8.34 o                         
   4   1   4          7.30          7.41         3.71 o                         
   5   1   4         41.20         33.90         4.50 o                         
   6   1   4         18.90         24.74         4.22 o                         
   7   1   4        578.74        544.30        11.88 o                         
   8   1   4        205.62        216.34        10.26 o                         
   9   1   4       1551.53       1599.79        22.81 o                         
  10   1   4          8.49          4.75         4.47 o                         
  11   1   4         27.66         21.28         5.33 o                         
  12   1   4          4.18         -2.10         4.55 o                         
  13   1   4         33.34         32.22         6.51 o                         
  14   1   4          0.15          3.88         5.68 o                         
  15   1   4         31.85         38.26         8.73 o                         
  16   1   4         52.61         56.03         9.19 o                         
  17   1   4          6.87         24.47         9.45 o                         
 -19   2   4          0.12         -9.42         9.42 o                         
 -18   2   4          0.01          2.27         7.20 o                         
 -17   2   4          0.10          5.66         7.98 o                         
 -16   2   4          0.27          3.11         6.08 o                         
 -15   2   4          7.96          4.03         6.55 o                         
 -14   2   4          0.11         -1.75         5.92 o                         
 -13   2   4          9.52         21.69         6.29 o                         
 -12   2   4          0.00         -5.07         5.07 o                         
 -11   2   4          6.53         -2.55         4.93 o                         
 -10   2   4          3.10         -0.61         5.08 o                         
  -9   2   4         42.98         45.16         6.35 o                         
  -8   2   4          0.08         -3.24         3.83 o                         
  -7   2   4         78.55         90.93         5.62 o                         
  -6   2   4          2.21          5.12         3.22 o                         
  -5   2   4          3.96         10.16         3.47 o                         
  -4   2   4          1.37          9.35         3.52 o                         
  -3   2   4         62.45         67.92         4.34 o                         
  -2   2   4         33.02         36.76         3.58 o                         
  -1   2   4          0.97          2.04         2.98 o                         
   0   2   4         13.49         14.80         3.36 o                         
   1   2   4         78.59         88.53         5.65 o                         
   2   2   4          9.82          5.25         5.50 o                         
   3   2   4         52.54         50.16         4.67 o                         
   4   2   4         20.57         15.81         3.63 o                         
   5   2   4          3.57         -3.19         3.19 o                         
   6   2   4         15.78          3.57         3.94 o                         
   7   2   4         36.29         34.86         5.78 o                         
   8   2   4          4.03         12.19         4.51 o                         
   9   2   4         12.08         36.07         7.10 o                         
  10   2   4          0.09         -1.24         4.42 o                         
  11   2   4          0.70         -4.18         4.18 o                         
  12   2   4          0.18         -2.38         4.72 o                         
  13   2   4          1.23         -5.11         5.11 o                         
  14   2   4          0.05         -3.14         6.34 o                         
  15   2   4          0.11         -1.56         6.38 o                         
  16   2   4          0.09          1.23         7.16 o                         
  17   2   4          1.15         13.16         8.09 o                         
 -18   3   4          8.31         16.54         8.01 o                         
 -17   3   4          0.01          1.87         7.23 o                         
 -16   3   4          3.98         -0.40         6.75 o                         
 -15   3   4          0.69          3.52         6.58 o                         
 -14   3   4          8.09          4.66         5.50 o                         
 -13   3   4        114.07        115.81         9.61 o                         
 -12   3   4         30.84         18.50         7.66 o                         
 -11   3   4          4.42         -1.72         6.27 o                         
 -10   3   4         13.21          4.04         5.07 o                         
  -9   3   4          0.24         -3.97         3.97 o                         
  -8   3   4          2.01          2.90         4.61 o                         
  -7   3   4       1094.22       1070.14        15.19 o                         
  -6   3   4          2.42          8.14         4.11 o                         
  -5   3   4        402.92        381.37         7.42 o                         
  -4   3   4         82.06         96.62         5.11 o                         
  -3   3   4        204.24        202.37         5.78 o                         
  -2   3   4          3.58          0.02         2.62 o                         
  -1   3   4        207.36        211.14         6.07 o                         
   0   3   4        214.81        208.94         6.25 o                         
   1   3   4          8.06          4.05         2.87 o                         
   2   3   4        185.97        181.16         4.91 o                         
   3   3   4         81.32         94.78         3.97 o                         
   4   3   4         68.56         70.08         7.02 o                         
   5   3   4         23.72         22.12         2.81 o                         
   6   3   4         30.01         25.61         3.44 o                         
   7   3   4        481.68        453.90        10.69 o                         
   8   3   4        142.17        136.24         7.31 o                         
   9   3   4       1636.78       1718.91        28.53 o                         
  10   3   4         42.65         35.24         4.92 o                         
  11   3   4          5.14          1.97         5.60 o                         
  12   3   4          3.59         -2.82         6.54 o                         
  13   3   4         39.19         46.07         7.12 o                         
  14   3   4          0.44          3.74         9.53 o                         
  15   3   4         31.57         33.23         7.64 o                         
  16   3   4         47.88         61.43         8.38 o                         
 -18   4   4         15.02         17.50         8.22 o                         
 -17   4   4         10.31          3.60         8.60 o                         
 -16   4   4         14.20         11.36         6.46 o                         
 -15   4   4         40.11         28.82         7.74 o                         
 -14   4   4          0.42         -1.54         6.20 o                         
 -13   4   4        229.41        219.97        10.52 o                         
 -12   4   4          2.36          0.79         5.51 o                         
 -11   4   4         17.28         18.29         6.08 o                         
 -10   4   4         67.03         76.46         7.09 o                         
  -9   4   4         72.98         73.63         6.24 o                         
  -8   4   4        242.01        264.71        10.82 o                         
  -7   4   4        789.72        833.27        18.45 o                         
  -6   4   4        134.81        118.01         5.24 o                         
  -5   4   4        174.83        179.27         5.72 o                         
  -4   4   4       1256.65       1232.21        12.85 o                         
  -3   4   4          3.30          4.80         2.82 o                         
  -2   4   4          2.33         -1.28         2.75 o                         
  -1   4   4        352.77        369.11         7.26 o                         
   0   4   4          9.73          7.95         2.16 o                         
   1   4   4         75.99         78.00         3.82 o                         
   2   4   4          1.28          0.88         3.36 o                         
   3   4   4         45.51         33.02         5.28 o                         
   4   4   4         61.04         44.48         6.30 o                         
   5   4   4        403.01        388.57        13.49 o                         
   6   4   4         42.07         39.15         6.36 o                         
   7   4   4         26.00         20.95         6.69 o                         
   8   4   4        120.25        126.29         9.45 o                         
   9   4   4        522.43        569.26        14.77 o                         
  10   4   4        148.46        144.18         8.49 o                         
  11   4   4          8.68         11.91         5.30 o                         
  12   4   4          8.97         -0.50         6.15 o                         
  13   4   4          0.31          2.02         6.05 o                         
  14   4   4        104.69        100.35         8.75 o                         
  15   4   4          2.82         -4.18         6.53 o                         
  16   4   4          9.68          6.76         8.53 o                         
 -18   5   4          0.20         -1.74         7.82 o                         
 -17   5   4          5.25          7.03         7.13 o                         
 -16   5   4          0.10          3.35         7.10 o                         
 -15   5   4          0.02          2.23         6.17 o                         
 -14   5   4         12.73         20.92         6.13 o                         
 -13   5   4        259.55        249.99        10.66 o                         
 -12   5   4         65.49         46.73         6.60 o                         
 -11   5   4          0.41         -4.64         4.64 o                         
 -10   5   4          4.80         -4.32         4.32 o                         
  -9   5   4         11.63         13.73         4.45 o                         
  -8   5   4         14.57         18.46         4.53 o                         
  -7   5   4         37.20         47.59         4.16 o                         
  -6   5   4        374.60        361.33         7.74 o                         
  -5   5   4          0.77          2.58         2.91 o                         
  -4   5   4        206.47        190.07         5.67 o                         
  -3   5   4        220.79        214.81         6.89 o                         
  -2   5   4         33.61         38.13         3.51 o                         
  -1   5   4         14.83          9.19         3.00 o                         
   0   5   4         55.35         58.37         3.50 o                         
   1   5   4         10.56         12.15         3.90 o                         
   2   5   4         15.33         20.28         4.23 o                         
   3   5   4        210.38        221.14         7.75 o                         
   4   5   4          1.32          0.41         3.80 o                         
   5   5   4         19.99         14.72         4.97 o                         
   6   5   4         19.55         21.06         7.95 o                         
   7   5   4        159.32        164.95        14.21 o                         
   8   5   4        113.33        117.01         9.31 o                         
   9   5   4        423.69        521.66        14.16 o                         
  10   5   4          1.37          4.39         5.29 o                         
  11   5   4         58.23         64.34         7.18 o                         
  12   5   4          8.58          9.67         5.38 o                         
  13   5   4         10.34          9.62         6.60 o                         
  14   5   4          6.05          7.67         5.96 o                         
  15   5   4         16.12         21.91         8.18 o                         
  16   5   4         43.41         37.90         7.61 o                         
 -17   6   4          0.12         -9.36         9.36 o                         
 -16   6   4          0.74         -7.42         7.42 o                         
 -15   6   4         24.28          5.40         6.28 o                         
 -14   6   4          0.41         -3.41         5.62 o                         
 -13   6   4         34.74         36.64         6.33 o                         
 -12   6   4          0.10         -2.18         4.98 o                         
 -11   6   4         18.72         11.74         4.80 o                         
 -10   6   4          8.10         -1.30         4.29 o                         
  -9   6   4        126.68        142.66         6.84 o                         
  -8   6   4          0.00         -2.03         3.58 o                         
  -7   6   4        263.73        272.41         9.18 o                         
  -6   6   4          9.21         10.30         3.54 o                         
  -5   6   4          9.89         20.08         3.48 o                         
  -4   6   4         10.08         18.91         3.25 o                         
  -3   6   4        217.34        218.53         6.41 o                         
  -2   6   4        106.53        106.32         5.09 o                         
  -1   6   4          5.66         -3.11         3.11 o                         
   0   6   4         44.31         51.19         4.30 o                         
   1   6   4        197.53        222.63         6.81 o                         
   2   6   4         25.67         31.35         4.76 o                         
   3   6   4        156.13        169.19         8.42 o                         
   4   6   4         69.43         64.77         5.24 o                         
   5   6   4          8.54          1.37         4.35 o                         
   6   6   4         55.52         51.35         8.72 o                         
   7   6   4        105.18         90.16         8.53 o                         
   8   6   4         10.84          4.12         5.75 o                         
   9   6   4         44.27         91.82         7.46 o                         
  10   6   4          2.02          3.99         5.37 o                         
  11   6   4          3.15          4.87         6.05 o                         
  12   6   4          4.67          1.90         5.72 o                         
  13   6   4          5.24         11.80         6.73 o                         
  14   6   4          0.75         -1.84         6.66 o                         
  15   6   4          1.02         -0.30         6.89 o                         
 -17   7   4          0.23         -3.28        20.76 o                         
 -16   7   4         12.51         14.07        11.84 o                         
 -15   7   4          3.72         -1.85         9.62 o                         
 -14   7   4          0.03         -3.79         6.88 o                         
 -13   7   4          9.65         10.86         8.42 o                         
 -12   7   4         19.27         12.24         5.54 o                         
 -11   7   4          5.54         -4.47         4.47 o                         
 -10   7   4          3.84         -4.80         4.80 o                         
  -9   7   4          1.90         -4.33         4.33 o                         
  -8   7   4          3.19          9.51         3.61 o                         
  -7   7   4        536.36        565.08         9.43 o                         
  -6   7   4         57.51         63.35         4.56 o                         
  -5   7   4        257.50        253.60         6.54 o                         
  -4   7   4        217.11        215.21         6.03 o                         
  -3   7   4         20.24         22.00         3.29 o                         
  -2   7   4         13.47          1.86         3.18 o                         
  -1   7   4        216.45        212.59         7.61 o                         
   0   7   4         88.79         89.98         5.00 o                         
   1   7   4          9.12          6.58         3.79 o                         
   2   7   4        111.94        106.42         5.76 o                         
   3   7   4         12.66         11.09         4.33 o                         
   4   7   4         95.51        116.59         6.36 o                         
   5   7   4          0.00         -1.98         4.16 o                         
   6   7   4         30.13         28.90         5.59 o                         
   7   7   4         66.44         65.31         7.78 o                         
   8   7   4         45.93         51.01         7.46 o                         
   9   7   4        545.20        574.23        14.75 o                         
  10   7   4         34.58         31.69         6.46 o                         
  11   7   4          4.86          2.24         6.12 o                         
  12   7   4          2.72         -2.99         6.13 o                         
  13   7   4         20.79         21.11         7.21 o                         
  14   7   4          0.01          5.05         7.34 o                         
  15   7   4         17.76         53.87        11.64 o                         
 -16   8   4         44.22         32.28        11.67 o                         
 -15   8   4         14.11         18.30         9.19 o                         
 -14   8   4          1.94         -5.46         6.19 o                         
 -13   8   4         63.15         54.36         8.68 o                         
 -12   8   4          0.28          3.47         7.33 o                         
 -11   8   4          6.08          7.89         5.69 o                         
 -10   8   4          9.12          7.21         5.19 o                         
  -9   8   4         32.58         14.65         4.88 o                         
  -8   8   4          4.69         12.17         4.70 o                         
  -7   8   4        288.24        328.67         8.54 o                         
  -6   8   4         24.38         22.74         4.03 o                         
  -5   8   4        130.79        140.75         5.24 o                         
  -4   8   4        725.44        746.06         9.65 o                         
  -3   8   4          3.46          7.79         3.30 o                         
  -2   8   4         30.36         17.73         4.15 o                         
  -1   8   4        116.15        123.52         6.46 o                         
   0   8   4         17.24          6.35         3.72 o                         
   1   8   4         40.40         26.07         4.17 o                         
   2   8   4          0.38         -3.78         3.78 o                         
   3   8   4         23.81         15.38         4.50 o                         
   4   8   4         35.39         38.21         5.27 o                         
   5   8   4        232.63        242.06        10.62 o                         
   6   8   4          1.42          2.14         6.24 o                         
   7   8   4          9.53         -1.40         5.72 o                         
   8   8   4         56.25         65.97         6.83 o                         
   9   8   4         72.06         62.00         7.11 o                         
  10   8   4         21.88         30.67         6.25 o                         
  11   8   4         87.87         96.77        13.37 o                         
  12   8   4         48.85         53.05         8.68 o                         
  13   8   4          3.55         -5.35         8.73 o                         
  14   8   4          7.02         -8.55         8.55 o                         
 -15   9   4          3.14         -7.75         7.75 o                         
 -14   9   4          0.02         -7.26         7.26 o                         
 -13   9   4         72.57         57.18         9.51 o                         
 -12   9   4         30.85         17.91         7.26 o                         
 -11   9   4          1.23         -6.46         6.46 o                         
 -10   9   4          1.96         -6.29         7.49 o                         
  -9   9   4          0.74         -5.42         5.42 o                         
  -8   9   4          0.40          1.63         5.12 o                         
  -7   9   4         10.64         14.00         5.02 o                         
  -6   9   4        139.48        142.21         6.79 o                         
  -5   9   4         22.00         21.33         5.32 o                         
  -4   9   4        121.31        118.92         6.49 o                         
  -3   9   4         63.16         53.74         5.18 o                         
  -2   9   4         16.15         17.27         6.21 o                         
  -1   9   4         11.44          7.39         5.42 o                         
   0   9   4          1.85          2.26         4.61 o                         
   1   9   4          9.20         10.23         5.28 o                         
   2   9   4          3.60         -3.37         4.86 o                         
   3   9   4         43.14         44.18         5.70 o                         
   4   9   4          0.77         -5.47         5.90 o                         
   5   9   4          7.17          4.42         6.21 o                         
   6   9   4         52.08         60.57         7.07 o                         
   7   9   4          1.38         -4.18         6.11 o                         
   8   9   4         13.94          4.60         6.82 o                         
   9   9   4         14.94         24.33         8.00 o                         
  10   9   4          2.72          4.13         7.69 o                         
  11   9   4         44.54         64.01        11.21 o                         
  12   9   4         10.72         14.60        10.08 o                         
  13   9   4          0.34         -4.84         7.95 o                         
 -14  10   4          0.28         -9.58         9.58 o                         
 -13  10   4          9.30         -5.88         7.20 o                         
 -12  10   4          1.26         -7.15         7.15 o                         
 -11  10   4          1.17         -7.25         7.25 o                         
 -10  10   4          0.38         -5.80         5.80 o                         
  -9  10   4         22.67         17.22         7.05 o                         
  -8  10   4          0.90          1.15         7.32 o                         
  -7  10   4         89.74         83.33        11.28 o                         
  -6  10   4          2.51          1.52         5.95 o                         
  -5  10   4          0.15          0.24         4.69 o                         
  -4  10   4         14.73         18.41         5.15 o                         
  -3  10   4         86.21         86.40         6.56 o                         
  -2  10   4         22.11         10.61         7.03 o                         
  -1  10   4          9.20         -2.88         6.25 o                         
   0  10   4          8.60         10.33         5.64 o                         
   1  10   4         41.40         59.22         8.51 o                         
   2  10   4          5.48          7.77         7.75 o                         
   3  10   4         42.44         31.95         7.29 o                         
   4  10   4         14.95         20.31         7.72 o                         
   5  10   4          0.08          8.14         8.64 o                         
   6  10   4         16.64         13.15         9.15 o                         
   7  10   4         20.33         17.06         8.25 o                         
   8  10   4          3.01          6.73         8.28 o                         
   9  10   4         19.40         12.75         9.78 o                         
  10  10   4          4.41          3.43         8.17 o                         
  11  10   4          4.47         19.59        10.02 o                         
  12  10   4         12.17          7.90         9.78 o                         
 -12  11   4         12.22          9.54         8.25 o                         
 -11  11   4          1.45         -7.37         7.37 o                         
 -10  11   4          0.48         -6.57         6.57 o                         
  -9  11   4          1.04         -6.29         6.29 o                         
  -8  11   4          4.32         -6.05         6.05 o                         
  -7  11   4         72.11         81.35         8.12 o                         
  -6  11   4         44.89         46.46         7.48 o                         
  -5  11   4         30.97         22.18         8.23 o                         
  -4  11   4         88.16         85.13         8.91 o                         
  -3  11   4          1.86         -3.54         6.66 o                         
  -2  11   4          3.66         -7.81         8.74 o                         
  -1  11   4         81.30        113.75        12.29 o                         
   0  11   4         23.34          6.97         7.07 o                         
   1  11   4          5.14          1.95        10.25 o                         
   2  11   4         19.12         20.76         8.01 o                         
   3  11   4          0.41         -5.94         5.94 o                         
   4  11   4         40.63         44.71         8.12 o                         
   5  11   4          8.27         15.87         7.86 o                         
   6  11   4         19.75         14.08         8.84 o                         
   7  11   4          4.20          5.83         7.69 o                         
   8  11   4          7.54          3.91         8.40 o                         
   9  11   4         47.14         53.02         9.62 o                         
  10  11   4         12.68          9.72         9.13 o                         
  11  11   4          9.92          5.75        11.96 o                         
 -11  12   4          2.72         -6.58         7.43 o                         
 -10  12   4          0.31         -3.05         7.08 o                         
  -9  12   4          1.61         -6.92         6.92 o                         
  -8  12   4         14.95         17.48         7.31 o                         
  -7  12   4         68.45         78.63        13.88 o                         
  -6  12   4          0.89         -0.15         6.35 o                         
  -5  12   4         61.80         64.77         9.08 o                         
  -4  12   4        261.61        279.52        14.71 o                         
  -3  12   4          0.76          8.46         8.66 o                         
  -2  12   4         27.55          9.83         9.27 o                         
  -1  12   4         28.63         16.94        11.47 o                         
   0  12   4         13.46         -2.99         7.23 o                         
   1  12   4         17.32          3.88         7.76 o                         
   2  12   4          2.82         -7.73         7.73 o                         
   3  12   4         10.14          5.67         7.07 o                         
   4  12   4         12.93         24.00         8.15 o                         
   5  12   4         77.20         92.35        10.34 o                         
   6  12   4          0.02         -2.81         6.82 o                         
   7  12   4          0.02         -6.07         6.71 o                         
   8  12   4         20.18         22.13         9.49 o                         
   9  12   4          0.08         -1.16         8.94 o                         
  -9  13   4          2.17         -1.53         9.45 o                         
  -8  13   4         11.51         -0.88         7.23 o                         
  -7  13   4          6.17         13.11         7.56 o                         
  -6  13   4         11.32          4.49         7.25 o                         
  -5  13   4          2.28         -4.37         7.07 o                         
  -4  13   4          9.28          8.06         8.92 o                         
  -3  13   4          8.01          2.78         8.39 o                         
  -2  13   4          0.11         -8.09         8.09 o                         
  -1  13   4          0.14          2.38         8.39 o                         
   0  13   4         11.48         12.68         8.01 o                         
   1  13   4          2.28         -4.44         7.67 o                         
   2  13   4          2.93          2.18         7.19 o                         
   3  13   4          0.13         -7.10         7.10 o                         
   4  13   4         14.83         21.76         7.82 o                         
   5  13   4          7.24          3.49         7.52 o                         
   6  13   4         61.56         50.34         8.52 o                         
   7  13   4          5.04         10.21         8.65 o                         
  -5  14   4          5.70         -0.13        10.59 o                         
  -4  14   4          6.67          8.59         7.97 o                         
  -3  14   4          1.86         -2.76         8.86 o                         
  -2  14   4          2.73          8.74        12.57 o                         
  -1  14   4          5.50         -1.64         9.27 o                         
   0  14   4          1.66         -0.24         8.66 o                         
   1  14   4          0.09         -0.93         7.49 o                         
   2  14   4          0.08         -2.27         7.00 o                         
   3  14   4          0.27          4.21         7.55 o                         
   4  14   4          1.53          1.09        13.11 o                         
 -17   1   5          1.75          8.41        18.58 o                         
 -16   1   5          1.31         -1.29         7.82 o                         
 -15   1   5         43.14         32.37         7.99 o                         
 -14   1   5         57.08         65.31         8.45 o                         
 -13   1   5          0.00         -1.26         6.70 o                         
 -12   1   5          4.64          1.00         6.43 o                         
 -11   1   5         19.29         11.41         6.43 o                         
 -10   1   5          7.48         -4.26         7.17 o                         
  -9   1   5         36.87         18.60         6.49 o                         
  -8   1   5          5.89          2.75         7.57 o                         
  -7   1   5        219.97        229.17        10.69 o                         
  -6   1   5        186.95        270.76        18.81 o                         
  -5   1   5       2600.11       2604.53        31.57 o                         
  -4   1   5        144.17        159.46        17.34 o                         
  -3   1   5          9.71         -0.64         5.32 o                         
  -2   1   5         16.08          4.37         5.21 o                         
  -1   1   5          3.57         -7.45         7.45 o                         
   0   1   5          5.51         -0.59        11.04 o                         
   1   1   5        184.37        189.23        12.42 o                         
   2   1   5          0.71         -7.68         7.68 o                         
   3   1   5         59.54         56.83         7.32 o                         
   4   1   5        228.28        234.61        10.75 o                         
   5   1   5          0.20          0.44         4.30 o                         
   6   1   5         32.90         30.29         5.45 o                         
   7   1   5        265.02        250.95        10.10 o                         
   8   1   5          0.14          6.75         4.76 o                         
   9   1   5        247.52        257.15        13.13 o                         
  10   1   5         10.46          6.63         7.59 o                         
  11   1   5         97.69        104.76         8.20 o                         
  12   1   5          6.78         20.06         8.59 o                         
  13   1   5         54.99         66.55         9.49 o                         
  14   1   5          0.00         -0.19         8.67 o                         
 -16   2   5          1.16         -6.21         7.20 o                         
 -15   2   5         18.77         15.96         7.88 o                         
 -14   2   5         12.97          4.53         7.32 o                         
 -13   2   5         97.14         93.64         9.31 o                         
 -12   2   5          0.03         15.83         6.70 o                         
 -11   2   5         15.22         15.34         6.34 o                         
 -10   2   5         56.02         37.85         7.13 o                         
  -9   2   5          1.42         -4.15         4.15 o                         
  -8   2   5        133.91        139.59         7.04 o                         
  -7   2   5        192.89        189.77        11.10 o                         
  -6   2   5        131.40        172.79        11.89 o                         
  -5   2   5        102.07        167.80        22.15 o                         
  -4   2   5        197.63        255.31        10.73 o                         
  -3   2   5          3.89         -4.64         4.64 o                         
  -2   2   5         27.22          8.85         5.04 o                         
  -1   2   5          6.22         -4.68         4.68 o                         
   0   2   5         23.55         13.98         5.39 o                         
   1   2   5          7.66         -4.83         4.83 o                         
   2   2   5         20.82         -1.90         5.03 o                         
   3   2   5        236.07        224.77        13.58 o                         
   4   2   5         84.16         74.19         5.79 o                         
   5   2   5         57.58         46.77         5.22 o                         
   6   2   5         12.69         13.12         4.35 o                         
   7   2   5          0.15          3.31         5.85 o                         
   8   2   5         17.64         14.20         7.01 o                         
   9   2   5          0.25         28.16        12.87 o                         
  10   2   5        329.02        299.71        13.53 o                         
  11   2   5         60.72         61.44         7.92 o                         
  12   2   5         34.43         37.55         7.43 o                         
  13   2   5          0.01         -2.99         7.84 o                         
  14   2   5          9.66         -7.35         7.35 o                         
 -16   3   5          6.39          3.20         8.55 o                         
 -15   3   5         25.70         11.02         7.07 o                         
 -14   3   5         43.11         54.33         8.29 o                         
 -13   3   5          0.11         -5.49         6.53 o                         
 -12   3   5         26.89         38.53         8.43 o                         
 -11   3   5         19.14         24.36         6.80 o                         
 -10   3   5          1.61         -4.74         5.27 o                         
  -9   3   5         44.65         34.50         5.35 o                         
  -8   3   5         18.18         26.28         5.21 o                         
  -7   3   5        106.14        128.96         9.19 o                         
  -6   3   5        115.21        137.08         8.64 o                         
  -5   3   5       1765.52       1798.80        34.47 o                         
  -4   3   5         66.93         70.76         6.66 o                         
  -3   3   5          5.46         -2.04         4.64 o                         
  -2   3   5          5.84         -4.57         4.57 o                         
  -1   3   5          0.98         -4.53         4.53 o                         
   0   3   5         49.93         29.69         8.07 o                         
   1   3   5        144.76        141.17         8.44 o                         
   2   3   5          1.35         -5.80         6.43 o                         
   3   3   5         64.41         47.42         6.11 o                         
   4   3   5        117.95        104.38         9.29 o                         
   5   3   5         13.51          7.45         6.46 o                         
   6   3   5          1.54         -2.39         8.39 o                         
   7   3   5        159.75        158.05        10.40 o                         
   8   3   5         87.57         92.70        12.59 o                         
   9   3   5         39.12         30.14         8.03 o                         
  10   3   5          0.09          7.43         7.09 o                         
  11   3   5         19.57         15.37         6.35 o                         
  12   3   5          5.43          3.91         7.27 o                         
  13   3   5         39.93         43.17         7.59 o                         
  14   3   5          2.86         -8.60         8.60 o                         
 -16   4   5          0.09         -1.94         7.00 o                         
 -15   4   5          8.71         13.02         8.73 o                         
 -14   4   5          0.43         -6.72         6.72 o                         
 -13   4   5          8.08          6.40         5.55 o                         
 -12   4   5          1.13         -5.05         5.05 o                         
 -11   4   5          6.96          3.00         5.38 o                         
 -10   4   5          0.12         -4.74         4.74 o                         
  -9   4   5          1.30         -1.25         4.51 o                         
  -8   4   5          0.61         -4.29         4.29 o                         
  -7   4   5         20.13         30.53         5.58 o                         
  -6   4   5          1.00         26.55         7.13 o                         
  -5   4   5         23.42         60.95        10.47 o                         
  -4   4   5          2.41         15.51         6.07 o                         
  -3   4   5         38.04         33.49         6.56 o                         
  -2   4   5         13.92         -5.78         5.78 o                         
  -1   4   5          3.78         -4.22         4.22 o                         
   0   4   5          4.62         -2.69         4.25 o                         
   1   4   5          3.24          0.06         3.94 o                         
   2   4   5          0.17         -2.84         6.95 o                         
   3   4   5          0.85          2.37         6.85 o                         
   4   4   5         20.12         16.15         6.05 o                         
   5   4   5         16.77          9.53         5.90 o                         
   6   4   5         10.84          8.32         6.81 o                         
   7   4   5          1.47          4.04         7.41 o                         
   8   4   5         16.61         14.80         8.79 o                         
   9   4   5         13.90         28.46         9.28 o                         
  10   4   5         23.65         30.06         7.03 o                         
  11   4   5         67.39         62.68         8.50 o                         
  12   4   5          0.26          5.36         6.45 o                         
  13   4   5         16.73         13.51         9.07 o                         
 -15   5   5         31.72         35.42         9.86 o                         
 -14   5   5         33.01         31.38         7.23 o                         
 -13   5   5          5.47          4.34         5.87 o                         
 -12   5   5          0.09          2.00         6.17 o                         
 -11   5   5         11.19          4.87         5.76 o                         
 -10   5   5          5.32         -2.73         4.97 o                         
  -9   5   5          6.40          2.01         5.35 o                         
  -8   5   5          3.99          2.01         5.06 o                         
  -7   5   5         67.13         48.87         7.25 o                         
  -6   5   5        125.07        142.15         8.88 o                         
  -5   5   5       1246.46       1333.85        22.12 o                         
  -4   5   5        110.35        100.61         7.81 o                         
  -3   5   5         49.44         42.79         6.84 o                         
  -2   5   5         51.60         61.39         9.96 o                         
  -1   5   5          7.21         -5.64         5.64 o                         
   0   5   5         16.45         17.61         6.62 o                         
   1   5   5        139.16        150.21        17.18 o                         
   2   5   5          0.59          3.05         6.14 o                         
   3   5   5          3.29         11.75         6.52 o                         
   4   5   5        200.74        212.60        10.98 o                         
   5   5   5         42.93         29.64         6.74 o                         
   6   5   5         95.31         90.67         9.83 o                         
   7   5   5        129.48        142.68        13.05 o                         
   8   5   5         47.52         64.19         9.70 o                         
   9   5   5        216.99        203.86        14.50 o                         
  10   5   5         27.95         40.37         7.34 o                         
  11   5   5         78.61         84.93         8.50 o                         
  12   5   5          5.71          2.69         7.60 o                         
  13   5   5         40.85         42.67         7.72 o                         
 -15   6   5          4.13         15.58         8.76 o                         
 -14   6   5          0.05          0.24         7.38 o                         
 -13   6   5         36.26         40.46         7.78 o                         
 -12   6   5          4.26         -3.21         6.07 o                         
 -11   6   5          5.55          7.24         6.07 o                         
 -10   6   5          0.02         -4.94         5.34 o                         
  -9   6   5          7.21          8.78         5.41 o                         
  -8   6   5          4.76          5.44         5.48 o                         
  -7   6   5          8.98          4.55         5.36 o                         
  -6   6   5         25.68         26.58         5.58 o                         
  -5   6   5         41.02         73.93         7.25 o                         
  -4   6   5         93.88        109.09         8.10 o                         
  -3   6   5          3.80          7.75         6.80 o                         
  -2   6   5         33.24         36.98         6.90 o                         
  -1   6   5          1.66          4.59         5.86 o                         
   0   6   5          3.18          4.09         6.07 o                         
   1   6   5          1.49          6.07         6.07 o                         
   2   6   5         86.22         74.12         8.69 o                         
   3   6   5        158.69        172.04        11.45 o                         
   4   6   5          4.89         11.10         6.74 o                         
   5   6   5         31.62         27.70         7.66 o                         
   6   6   5         49.97         45.31         8.57 o                         
   7   6   5          2.27         10.33         6.95 o                         
   8   6   5          4.78         16.12         7.08 o                         
   9   6   5          1.06         11.34         6.84 o                         
  10   6   5        116.52        100.32        10.18 o                         
  11   6   5         52.96         53.38         7.90 o                         
  12   6   5          2.66          0.33         7.04 o                         
 -14   7   5         13.11         18.04        10.87 o                         
 -13   7   5          1.29         -6.81         6.81 o                         
 -12   7   5         25.83         29.88         8.00 o                         
 -11   7   5          7.25         -3.60         6.63 o                         
 -10   7   5          0.17         -1.27         5.69 o                         
  -9   7   5         21.75         -2.57         5.81 o                         
  -8   7   5         44.97         69.61         7.15 o                         
  -7   7   5          2.23          6.99         5.12 o                         
  -6   7   5         21.91         17.64         5.51 o                         
  -5   7   5        357.30        420.81        25.58 o                         
  -4   7   5         12.30         20.07         6.57 o                         
  -3   7   5         22.31         33.74         7.54 o                         
  -2   7   5         12.15         -0.22         7.30 o                         
  -1   7   5          0.01         -7.10         7.10 o                         
   0   7   5         36.39         21.12         8.67 o                         
   1   7   5         81.21         79.00         9.69 o                         
   2   7   5          2.80         -8.05        11.04 o                         
   3   7   5         13.02         11.11         8.67 o                         
   4   7   5         23.44         22.16         8.27 o                         
   5   7   5         10.32         10.64         7.49 o                         
   6   7   5         20.87         12.05         7.27 o                         
   7   7   5         31.22         27.41        10.04 o                         
   8   7   5        132.37        129.91         9.75 o                         
   9   7   5          7.87         16.45        11.81 o                         
  10   7   5          2.78         18.09         8.08 o                         
  11   7   5          1.49          8.96         9.09 o                         
  12   7   5          1.83          9.83        19.67 o                         
 -13   8   5          8.55          7.67         9.58 o                         
 -12   8   5          0.70         -0.44         7.32 o                         
 -11   8   5          8.59          0.23         7.07 o                         
 -10   8   5          1.27          6.22         6.64 o                         
  -9   8   5          7.94          4.31         6.93 o                         
  -8   8   5          0.26          9.19         6.52 o                         
  -7   8   5         30.81         38.17         7.59 o                         
  -6   8   5          0.02         10.76         5.89 o                         
  -5   8   5         14.74         14.40         6.49 o                         
  -4   8   5          0.80          8.88         6.69 o                         
  -3   8   5         23.31         24.18         6.92 o                         
  -2   8   5          4.83         -5.83         5.96 o                         
  -1   8   5          2.19          4.95         6.74 o                         
   0   8   5          2.02         -5.96         5.96 o                         
   1   8   5          5.19          2.04         6.61 o                         
   2   8   5          0.13          5.32         6.63 o                         
   3   8   5          1.23         16.23         6.47 o                         
   4   8   5         18.39         16.89         6.24 o                         
   5   8   5         16.96         13.61         7.16 o                         
   6   8   5          4.38         19.07         8.10 o                         
   7   8   5          0.01          0.00        10.73 o                         
   8   8   5         22.21         31.23        11.33 o                         
   9   8   5         22.83         27.03        10.45 o                         
  10   8   5         22.42         18.86         9.05 o                         
  11   8   5         60.49         51.23        16.60 o                         
 -12   9   5          0.01          5.83         8.59 o                         
 -11   9   5          6.01          1.49         8.44 o                         
 -10   9   5          0.41         -7.55         7.55 o                         
  -9   9   5          0.11         -7.95         7.95 o                         
  -8   9   5          6.12         -2.19         7.96 o                         
  -7   9   5          0.83         12.01         8.44 o                         
  -6   9   5         37.39         33.51         7.74 o                         
  -5   9   5        163.18        150.20        13.41 o                         
  -4   9   5         32.90         32.80         8.50 o                         
  -3   9   5         79.60         66.50        13.87 o                         
  -2   9   5         67.82         59.73        11.50 o                         
  -1   9   5          3.34         -3.02         8.01 o                         
   0   9   5         27.03         21.60         8.94 o                         
   1   9   5         48.26         64.47        13.51 o                         
   2   9   5          0.61         -2.62        11.51 o                         
   3   9   5          4.54          7.63         9.79 o                         
   4   9   5         82.94         71.14        12.33 o                         
   5   9   5         65.81         42.82        10.61 o                         
   6   9   5         59.10         44.78        12.88 o                         
   7   9   5         16.12          5.34        11.06 o                         
   8   9   5         38.23         65.87        15.27 o                         
   9   9   5         45.51         56.29        11.49 o                         
 -10  10   5         31.22         18.26         9.55 o                         
  -9  10   5         19.88         15.84         9.06 o                         
  -8  10   5         22.24         31.26         9.28 o                         
  -7  10   5         25.80         17.60         8.95 o                         
  -6  10   5          0.55         -7.72         7.72 o                         
  -5  10   5          3.18         -7.55         9.42 o                         
  -4  10   5         15.46          7.45         9.58 o                         
  -3  10   5         18.63         32.68        11.96 o                         
  -2  10   5         17.02         32.35        11.51 o                         
  -1  10   5         13.97         16.74        10.74 o                         
   0  10   5         26.67         -0.47        14.75 o                         
   1  10   5          0.23          4.64        10.74 o                         
   2  10   5         91.79         84.07        14.15 o                         
   3  10   5         59.14         55.30        15.61 o                         
   4  10   5          5.27         12.38        10.07 o                         
   5  10   5          7.05          7.71        10.27 o                         
   6  10   5         70.38         81.71        13.15 o                         
   7  10   5          2.45          8.11        10.91 o                         
   8  10   5         37.25         33.57        10.95 o                         
  -8  11   5         44.90         36.15        12.44 o                         
  -7  11   5          7.38         14.02         9.00 o                         
  -6  11   5          1.00         -7.77         7.77 o                         
  -5  11   5         11.46         -6.81         9.42 o                         
  -4  11   5          0.02          6.01        10.74 o                         
  -3  11   5         27.83         42.81        22.40 o                         
  -2  11   5         30.43         31.20        11.96 o                         
  -1  11   5          1.09          9.79        10.41 o                         
   0  11   5          5.29          4.33        11.18 o                         
   1  11   5         22.93         15.26        11.81 o                         
   2  11   5          1.75          0.26         9.48 o                         
   3  11   5          0.01          0.39        10.12 o                         
   4  11   5          0.79          0.25         9.33 o                         
   5  11   5          1.28          1.23        10.67 o                         
   6  11   5          7.51        -10.29        10.29 o                         
  -6  12   5          2.33         -6.56        15.30 o                         
  -5  12   5          0.06         -1.83        11.81 o                         
  -4  12   5          0.07          2.65        10.74 o                         
  -3  12   5          0.69          8.74        11.59 o                         
  -2  12   5          1.18         16.39        15.30 o                         
  -1  12   5          0.65         -9.59        10.41 o                         
   0  12   5          0.36        -10.24        10.24 o                         
   1  12   5          0.67         -6.66        14.21 o                         
   2  12   5          0.04        -10.03        10.03 o                         
   3  12   5          1.93          3.73         9.87 o                         
 -13   0   6          1.13          4.89         9.87 o                         
 -12   0   6          0.02         -6.87         9.15 o                         
 -11   0   6          0.14         -0.19         9.96 o                         
 -10   0   6          0.03         -9.48         9.48 o                         
  -9   0   6          2.08          7.25         8.79 o                         
  -8   0   6          4.39         12.17         9.72 o                         
  -7   0   6        155.03        165.81        17.19 o                         
  -6   0   6        254.12        272.21        20.63 o                         
  -5   0   6          1.21         -5.78         8.71 o                         
  -4   0   6         34.42         25.48        10.44 o                         
  -3   0   6         23.07         32.72        10.12 o                         
  -2   0   6         24.35         26.02        12.08 o                         
  -1   0   6         53.96         41.61        20.22 o                         
   0   0   6          0.49          1.82        11.51 o                         
   1   0   6         88.53         84.47        30.05 o                         
   2   0   6        207.50        178.01        20.22 o                         
   3   0   6        388.73        353.64        17.74 o                         
   4   0   6         23.33         25.71        12.53 o                         
   5   0   6          0.09          5.33        11.72 o                         
   6   0   6          1.19        -11.03        11.03 o                         
   7   0   6          6.38         21.04        13.34 o                         
   8   0   6          8.37         26.86        19.67 o                         
   9   0   6         17.62         36.55        15.22 o                         
  10   0   6          2.88          2.35        13.90 o                         
 -13   1   6         17.75         15.48         8.31 o                         
 -12   1   6          3.73         -2.21         7.82 o                         
 -11   1   6         21.80         31.66         8.33 o                         
 -10   1   6         17.65          8.25         7.81 o                         
  -9   1   6          6.58          6.47         7.26 o                         
  -8   1   6          4.89         -0.02         6.83 o                         
  -7   1   6         67.93         58.82         8.09 o                         
  -6   1   6          4.17         27.47         7.16 o                         
  -5   1   6        124.13        121.65         9.98 o                         
  -4   1   6         91.96         89.57         8.35 o                         
  -3   1   6          1.13         -1.29         7.89 o                         
  -2   1   6          1.21         -7.03         7.03 o                         
  -1   1   6        132.09        132.74        11.60 o                         
   0   1   6         51.81         75.38        11.33 o                         
   1   1   6          0.47          8.18         7.47 o                         
   2   1   6         36.29         43.77         8.91 o                         
   3   1   6         47.51         75.03         9.09 o                         
   4   1   6         10.32         17.48         7.14 o                         
   5   1   6         12.86         11.63         8.27 o                         
   6   1   6         13.47         11.64        10.62 o                         
   7   1   6         18.35         27.29         9.80 o                         
   8   1   6         43.58         52.13        12.78 o                         
   9   1   6          0.06          0.80        11.31 o                         
  10   1   6          5.26         -0.79         8.61 o                         
 -13   2   6          0.27         -1.95         8.12 o                         
 -12   2   6          0.02          1.72         7.78 o                         
 -11   2   6          2.26         -4.61         7.67 o                         
 -10   2   6          3.74         -7.23         7.23 o                         
  -9   2   6          7.03         13.83         7.55 o                         
  -8   2   6         34.23         35.23         7.80 o                         
  -7   2   6          0.33          4.95         6.74 o                         
  -6   2   6         25.71         31.10         7.27 o                         
  -5   2   6          0.33          3.62         6.71 o                         
  -4   2   6          0.87          0.19         5.96 o                         
  -3   2   6          1.70          0.55         7.03 o                         
  -2   2   6          0.01         -6.97         6.97 o                         
  -1   2   6          2.82         -2.34         9.12 o                         
   0   2   6          0.53         -6.41         7.44 o                         
   1   2   6          2.47         -1.99         7.73 o                         
   2   2   6          3.47         -8.81         9.14 o                         
   3   2   6          4.04          2.65         6.67 o                         
   4   2   6          2.59          2.50         6.29 o                         
   5   2   6          0.44         -7.50         7.50 o                         
   6   2   6          1.80         -2.14         7.06 o                         
   7   2   6          1.45         16.98         9.46 o                         
   8   2   6          1.56          4.53        10.00 o                         
   9   2   6          9.55         12.25        10.88 o                         
  10   2   6          3.29         -6.70         9.66 o                         
 -13   3   6         10.34          4.09        16.60 o                         
 -12   3   6          7.53         -3.06         7.43 o                         
 -11   3   6         19.08         11.80         7.93 o                         
 -10   3   6         39.63         42.40         8.49 o                         
  -9   3   6         20.98         15.07         6.68 o                         
  -8   3   6         38.35         12.01         7.12 o                         
  -7   3   6         60.71         67.61         9.50 o                         
  -6   3   6         52.33         55.04         7.90 o                         
  -5   3   6        307.15        307.23        12.67 o                         
  -4   3   6          6.04          0.33         7.33 o                         
  -3   3   6         61.04         60.93         8.68 o                         
  -2   3   6          0.73         -3.45         6.97 o                         
  -1   3   6         67.08         71.50        11.10 o                         
   0   3   6         42.71         36.90         9.78 o                         
   1   3   6          3.47          2.28         7.68 o                         
   2   3   6         11.95         14.97         9.67 o                         
   3   3   6         35.23         54.33         8.56 o                         
   4   3   6          1.18          8.00         6.69 o                         
   5   3   6         16.36         20.73         8.36 o                         
   6   3   6          0.69         -7.03         7.03 o                         
   7   3   6          0.60          9.41         7.43 o                         
   8   3   6        102.49        125.48        14.00 o                         
   9   3   6         27.37         20.64        10.48 o                         
  10   3   6         22.73          7.07        15.06 o                         
 -12   4   6          0.31         -7.54         7.54 o                         
 -11   4   6          0.24         -0.32         7.64 o                         
 -10   4   6          0.96          6.03         7.35 o                         
  -9   4   6          6.44         21.69         8.85 o                         
  -8   4   6          5.26          5.18         9.12 o                         
  -7   4   6         82.26         69.50         8.68 o                         
  -6   4   6        147.25        163.25        10.83 o                         
  -5   4   6          0.89         11.89         6.55 o                         
  -4   4   6         41.80         39.64         9.91 o                         
  -3   4   6         49.88         41.13         8.73 o                         
  -2   4   6         17.62         12.52         9.60 o                         
  -1   4   6         20.81          0.32         8.36 o                         
   0   4   6          0.13         -3.64         7.14 o                         
   1   4   6         49.47         54.84        10.78 o                         
   2   4   6        140.94        138.78        12.14 o                         
   3   4   6        257.84        254.88        13.72 o                         
   4   4   6         10.25          7.41         8.00 o                         
   5   4   6          1.36         -0.16         7.00 o                         
   6   4   6          3.60          4.27         7.76 o                         
   7   4   6          0.69          0.67         8.65 o                         
   8   4   6          8.74          0.80         7.92 o                         
   9   4   6          5.51          0.05         9.10 o                         
 -11   5   6         10.25          5.85         7.41 o                         
 -10   5   6          1.43         -5.40         7.12 o                         
  -9   5   6          0.01         -0.75         7.38 o                         
  -8   5   6          6.08          3.80         6.83 o                         
  -7   5   6         21.90         24.27         7.75 o                         
  -6   5   6         85.41        117.29        11.13 o                         
  -5   5   6          1.05         15.20         6.47 o                         
  -4   5   6        134.49        131.19        11.40 o                         
  -3   5   6         30.85         23.96         8.21 o                         
  -2   5   6          0.03          4.74         9.39 o                         
  -1   5   6         68.96         45.23        10.85 o                         
   0   5   6         20.12         15.43         7.78 o                         
   1   5   6          0.30         -3.50        11.89 o                         
   2   5   6         34.16         41.81         9.94 o                         
   3   5   6         34.79         39.11         8.29 o                         
   4   5   6          2.72         10.03         8.43 o                         
   5   5   6         17.26         18.91         8.27 o                         
   6   5   6         22.12         19.78         8.40 o                         
   7   5   6         12.11          9.65         7.83 o                         
   8   5   6          1.29         -6.51         8.94 o                         
   9   5   6         22.75         26.23        13.91 o                         
 -10   6   6         10.33          7.46        10.94 o                         
  -9   6   6         28.15         16.45         8.22 o                         
  -8   6   6        121.89        144.47        11.21 o                         
  -7   6   6          1.98          8.82         7.73 o                         
  -6   6   6         93.33        109.87         9.21 o                         
  -5   6   6          0.12          7.17         8.04 o                         
  -4   6   6          2.81          6.16         7.73 o                         
  -3   6   6          2.48         14.69         9.76 o                         
  -2   6   6          0.44         -5.51         7.44 o                         
  -1   6   6          4.12         -8.76         8.76 o                         
   0   6   6          0.13         -2.42         7.47 o                         
   1   6   6          3.67         -1.57         7.92 o                         
   2   6   6          6.58          2.72         9.37 o                         
   3   6   6         11.71          8.04        10.67 o                         
   4   6   6          5.32         -2.19         6.87 o                         
   5   6   6          1.10          7.08         8.26 o                         
   6   6   6          3.81          4.70         8.73 o                         
   7   6   6          7.61         10.55         7.86 o                         
   8   6   6          4.31         18.70        16.95 o                         
  -9   7   6         23.00         12.00        10.18 o                         
  -8   7   6         32.53         37.93        11.28 o                         
  -7   7   6         12.17         39.27         9.60 o                         
  -6   7   6         89.94         97.69        11.45 o                         
  -5   7   6        198.86        196.19        14.54 o                         
  -4   7   6          3.36         16.93         8.33 o                         
  -3   7   6         66.67         59.97        11.63 o                         
  -2   7   6          0.54         -2.71         9.15 o                         
  -1   7   6          7.75          2.15         9.12 o                         
   0   7   6          5.76         -7.22        12.01 o                         
   1   7   6          3.12         -0.89         7.33 o                         
   2   7   6          2.30        -10.42        10.42 o                         
   3   7   6         16.71         24.85         8.98 o                         
   4   7   6          2.17          1.32         8.50 o                         
   5   7   6         18.74         29.13         9.89 o                         
   6   7   6          0.13         16.83        11.41 o                         
   7   7   6          7.34         22.95        21.86 o                         
  -8   8   6          3.94         -3.96        12.02 o                         
  -7   8   6         10.97         18.74        14.13 o                         
  -6   8   6         26.11         54.49        13.13 o                         
  -5   8   6          0.22         28.27        13.10 o                         
  -4   8   6         50.26         41.83        15.05 o                         
  -3   8   6         92.65         80.66        14.94 o                         
  -2   8   6          5.43         10.59        15.85 o                         
  -1   8   6          0.06          0.04        12.57 o                         
   0   8   6          0.28         -3.15        13.51 o                         
   1   8   6          6.62          3.78        13.51 o                         
   2   8   6         44.13         24.95        13.34 o                         
   3   8   6         73.48         50.77        13.45 o                         
   4   8   6          0.16          4.52        10.08 o                         
   5   8   6          5.87         12.61        12.37 o                         
  -5   9   6          8.28         12.32        11.77 o                         
  -4   9   6         47.80         44.42        15.40 o                         
  -3   9   6         30.44         30.60        14.68 o                         
  -2   9   6          5.41         -3.93        10.91 o                         
  -1   9   6          1.47        -12.36        12.36 o                         
   0   9   6          3.49        -11.74        15.85 o                         
   1   9   6          4.04        -12.73        12.73 o                         
   2   9   6         11.44          0.71        10.77 o                         
   3   9   6         13.77          3.28        19.67 o                         
  -6   1   7         61.92         54.84         9.49 o                         
  -5   1   7          3.75         -4.17         8.59 o                         
  -4   1   7         23.83         26.63         9.95 o                         
  -3   1   7          0.73         -9.26         9.26 o                         
  -2   1   7          4.50        -12.93        12.93 o                         
  -1   1   7          2.09         -0.41         9.04 o                         
   0   1   7          0.07        -11.31        11.31 o                         
   1   1   7          0.01          2.78         9.33 o                         
   2   1   7          0.00          3.25        10.86 o                         
   3   1   7          0.85          1.09        13.14 o                         
  -6   2   7          0.72         10.76        15.22 o                         
  -5   2   7          8.68         -3.20         9.11 o                         
  -4   2   7          6.98        -10.18        10.18 o                         
  -3   2   7         12.58          0.75         9.00 o                         
  -2   2   7          0.34         -6.89        10.25 o                         
  -1   2   7          1.52          2.76        10.01 o                         
   0   2   7         16.23         -0.10         9.68 o                         
   1   2   7         77.59         38.72        12.22 o                         
   2   2   7          0.38          3.28        11.20 o                         
  -5   3   7         13.83         19.31        25.68 o                         
  -4   3   7          9.89         15.67        11.98 o                         
  -3   3   7         11.49         -6.81         9.10 o                         
  -2   3   7          8.54        -10.07        10.07 o                         
  -1   3   7          9.09         -2.25         9.78 o                         
   0   3   7          0.29        -12.93        12.93 o                         
   1   3   7          7.40         -8.40        19.56 o                         
   2   3   7          0.72        -11.18        14.35 o                         
  -3   4   7          0.46        -12.91        12.91 o                         
  -2   4   7          1.18        -15.45        15.45 o                         
  -1   4   7          0.82        -13.65        13.65 o                         
                                                                                
