# Supplementary material for: Conversion of di­aryl­chalcones into 4,5-di­hydro­pyrazole-1-carbo­thio­amides: mol­ecular and supra­molecular structures of two precursors and three products
Source: Acta Crystallogr E Crystallogr Commun. 2020 Feb 14;76(Pt 3):360–5. doi: 10.1107/S2056989020001735 (PMC7057378; doi:10.1107/S2056989020001735)
Supplement: Supplementary file 3 [file e-76-00360-IIsup3.hkl]

data_II                                                                         
_shelx_title ' c2cg'                                                            
_shelx_refln_list_code          4                                               
_shelx_F_calc_maximum      406.20                                               
_exptl_crystal_F_000       688.00                                               
_reflns_d_resolution_high  0.8054                                               
                                                                                
loop_                                                                           
 _space_group_symop_operation_xyz                                               
 'x, y, z'                                                                      
 '-x, y+1/2, -z+1/2'                                                            
 '-x, -y, -z'                                                                   
 'x, -y-1/2, z-1/2'                                                             
                                                                                
_cell_length_a    18.2860                                                       
_cell_length_b    14.2770                                                       
_cell_length_c     5.8489                                                       
_cell_angle_alpha  90.000                                                       
_cell_angle_beta   94.521                                                       
_cell_angle_gamma  90.000                                                       
                                                                                
_shelx_F_squared_multiplier     1.000                                           
                                                                                
loop_                                                                           
 _refln_index_h                                                                 
 _refln_index_k                                                                 
 _refln_index_l                                                                 
 _refln_F_squared_calc                                                          
 _refln_F_squared_meas                                                          
 _refln_F_squared_sigma                                                         
 _refln_observed_status                                                         
   2   0   0       8641.94       7820.29       280.96 o                         
   3   0   0       5366.94       5453.29       110.25 o                         
   4   0   0        103.43        109.44        16.20 o                         
   5   0   0       1596.14       1723.11        67.82 o                         
   6   0   0      18990.25      19333.74       424.87 o                         
   7   0   0       2643.09       2741.37        84.13 o                         
   8   0   0        835.25        862.57        42.39 o                         
   9   0   0      14374.17      15445.35       316.19 o                         
  10   0   0        247.41        308.45        36.48 o                         
  11   0   0        677.20        648.62        43.78 o                         
  12   0   0       4584.42       4569.82       123.38 o                         
  13   0   0        122.58        239.06        52.85 o                         
  14   0   0       1799.55       1863.53       143.95 o                         
  15   0   0       1556.78       1986.48       231.70 o                         
  16   0   0        572.48        578.21        93.65 o                         
  17   0   0        199.84        295.44       109.94 o                         
  18   0   0        579.59        662.94       106.48 o                         
  19   0   0         16.49        -88.85       111.80 o                         
  20   0   0        335.98        293.52       125.90 o                         
  21   0   0        503.59        616.49       178.05 o                         
  22   0   0         33.46        103.28        98.33 o                         
   2   1   0        221.72        223.20        11.75 o                         
   3   1   0          3.96          9.01         7.09 o                         
   4   1   0       2427.29       2469.04        39.25 o                         
   5   1   0       4158.45       4197.62        65.84 o                         
   6   1   0        446.70        497.70        21.63 o                         
   7   1   0       1363.12       1367.44        35.14 o                         
   8   1   0       6150.24       6277.98       101.16 o                         
   9   1   0        461.07        461.99        25.72 o                         
  10   1   0       2874.96       2864.84        64.75 o                         
  11   1   0       1012.98       1058.47        42.66 o                         
  12   1   0        245.70        268.21        27.83 o                         
  13   1   0        956.30        960.96        58.25 o                         
  14   1   0        760.38        852.08        55.93 o                         
  15   1   0        329.75        361.31        51.35 o                         
  16   1   0       1322.59       1284.95        86.04 o                         
  17   1   0       1311.15       1434.30       117.44 o                         
  18   1   0          3.44        126.06        71.16 o                         
  19   1   0        243.91        300.18        64.97 o                         
  20   1   0        148.44        151.97        85.14 o                         
  21   1   0         31.26        -27.17        78.19 o                         
  22   1   0        128.02        155.23        88.15 o                         
   0   2   0          0.96        -24.84        24.84 o                         
   1   2   0        179.08        178.92         6.44 o                         
   2   2   0          0.78          4.02         5.00 o                         
   3   2   0         97.14         84.39         7.49 o                         
   4   2   0         34.84         31.37         8.51 o                         
   5   2   0        151.47        150.01        13.40 o                         
   6   2   0          9.31          7.17        12.15 o                         
   7   2   0         91.55         83.57        14.48 o                         
   8   2   0         70.94         56.58        17.54 o                         
   9   2   0          2.32         -7.21        18.27 o                         
  10   2   0         43.38         36.75        19.45 o                         
  11   2   0         19.73         17.23        20.38 o                         
  12   2   0         41.50         19.32        23.13 o                         
  13   2   0         20.65         35.06        38.66 o                         
  14   2   0         37.15          2.17        44.27 o                         
  15   2   0          0.54         14.93        59.75 o                         
  16   2   0          5.74         50.19        67.03 o                         
  17   2   0          0.95         81.32        64.19 o                         
  18   2   0          3.07        -13.30        58.41 o                         
  19   2   0          2.75         63.44        61.05 o                         
  20   2   0          0.01        -94.19        94.19 o                         
  21   2   0          3.08         37.05        82.58 o                         
  22   2   0          0.00        235.19       208.69 o                         
   1   3   0        731.74        739.28        14.81 o                         
   2   3   0        218.68        237.24         9.48 o                         
   3   3   0          0.13         -5.40         7.31 o                         
   4   3   0       1867.94       1802.56        27.37 o                         
   5   3   0       3531.04       3246.23        46.04 o                         
   6   3   0          9.93         31.26        11.77 o                         
   7   3   0        895.23        865.64        25.53 o                         
   8   3   0       4792.25       5029.75        74.11 o                         
   9   3   0        484.72        575.72        25.86 o                         
  10   3   0        976.90        959.06        34.26 o                         
  11   3   0        985.54        965.38        41.08 o                         
  12   3   0         48.53         70.62        30.47 o                         
  13   3   0       1342.02       1277.00        65.29 o                         
  14   3   0        294.37        304.62        55.09 o                         
  15   3   0        129.70         79.41        67.31 o                         
  16   3   0        520.02        429.47        84.06 o                         
  17   3   0       1055.45       1179.77       113.05 o                         
  18   3   0          1.61         61.41        67.13 o                         
  19   3   0        251.89        225.89        62.67 o                         
  20   3   0        203.15        191.00        68.02 o                         
  21   3   0         33.07         39.48        61.16 o                         
   0   4   0     165000.06     160816.88      2242.17 o                         
   1   4   0         18.96         41.06         7.45 o                         
   2   4   0       1937.17       1962.40        27.53 o                         
   3   4   0       7094.35       6981.95        78.16 o                         
   4   4   0        297.67        284.29        13.44 o                         
   5   4   0       1195.29       1142.67        22.70 o                         
   6   4   0      13487.05      13365.78       158.26 o                         
   7   4   0       1731.09       1720.49        35.02 o                         
   8   4   0       1131.45       1148.89        30.29 o                         
   9   4   0       8880.67       9240.92       127.95 o                         
  10   4   0         80.32         95.40        19.11 o                         
  11   4   0        590.76        603.04        29.24 o                         
  12   4   0       3199.14       3212.88        80.28 o                         
  13   4   0         83.25        119.51        35.13 o                         
  14   4   0        959.70       1062.11        93.32 o                         
  15   4   0       1170.50       1145.02        67.28 o                         
  16   4   0        217.20        127.96        53.54 o                         
  17   4   0        154.55        209.58        69.83 o                         
  18   4   0        548.55        737.59       120.39 o                         
  19   4   0         17.88         11.22        69.25 o                         
  20   4   0        264.82         87.68        66.77 o                         
  21   4   0        389.25        398.16       111.86 o                         
   1   5   0       1523.27       1575.54        24.86 o                         
   2   5   0       1542.97       1520.03        25.39 o                         
   3   5   0        275.36        294.12        14.09 o                         
   4   5   0       2300.15       2244.07        33.06 o                         
   5   5   0       1219.95       1163.41        23.99 o                         
   6   5   0        701.47        763.57        22.85 o                         
   7   5   0        573.83        512.73        20.84 o                         
   8   5   0       3065.88       3080.32        51.46 o                         
   9   5   0          9.87         18.33        17.24 o                         
  10   5   0       3032.27       2988.65        55.51 o                         
  11   5   0       1056.35       1121.13        39.30 o                         
  12   5   0        394.42        346.55        32.31 o                         
  13   5   0        547.69        535.64        40.01 o                         
  14   5   0        550.44        650.80        50.09 o                         
  15   5   0        217.25        199.38        42.00 o                         
  16   5   0       1399.83       1282.32        84.20 o                         
  17   5   0        580.95        568.07        70.45 o                         
  18   5   0         14.95        -57.81        57.81 o                         
  19   5   0        115.22         36.59        62.61 o                         
  20   5   0         72.37         78.69        69.87 o                         
  21   5   0         17.92        122.91        88.02 o                         
   0   6   0         45.20         36.85        13.56 o                         
   1   6   0        452.93        411.00        14.84 o                         
   2   6   0          5.78          3.07        10.07 o                         
   3   6   0         75.64         91.38        13.41 o                         
   4   6   0         46.73         42.02        12.66 o                         
   5   6   0        342.97        358.93        17.02 o                         
   6   6   0         24.19         23.20        12.25 o                         
   7   6   0        265.77        278.44        20.64 o                         
   8   6   0         88.16        108.50        18.04 o                         
   9   6   0         20.07         -0.46        16.82 o                         
  10   6   0        129.26        153.15        23.02 o                         
  11   6   0         33.76          2.44        24.60 o                         
  12   6   0        110.02         61.93        29.45 o                         
  13   6   0         54.74          7.69        32.09 o                         
  14   6   0        144.21         42.70        44.29 o                         
  15   6   0          2.09         -3.96        38.72 o                         
  16   6   0         18.25         30.29        41.73 o                         
  17   6   0          6.28         38.58        50.56 o                         
  18   6   0         15.19         -6.83        55.01 o                         
  19   6   0          8.44        -64.56        64.56 o                         
  20   6   0          0.28        -23.50        65.51 o                         
  21   6   0          9.11       -132.50       132.50 o                         
   1   7   0        862.48        877.09        23.34 o                         
   2   7   0       1279.12       1268.01        27.63 o                         
   3   7   0        134.75        130.05        15.29 o                         
   4   7   0       1247.65       1263.53        29.10 o                         
   5   7   0        752.68        716.70        24.18 o                         
   6   7   0         74.24         71.97        15.44 o                         
   7   7   0        168.36        157.19        15.63 o                         
   8   7   0       1614.09       1571.06        37.76 o                         
   9   7   0         31.05         34.65        17.71 o                         
  10   7   0        189.17        217.35        27.92 o                         
  11   7   0        843.88        943.30        46.23 o                         
  12   7   0          7.29         -1.25        28.28 o                         
  13   7   0       1110.51       1166.89        57.03 o                         
  14   7   0         12.00         18.28        37.80 o                         
  15   7   0          4.71         21.84        41.42 o                         
  16   7   0        102.06        138.50        58.69 o                         
  17   7   0        292.99        159.89        56.78 o                         
  18   7   0          2.21        -56.00        56.00 o                         
  19   7   0        101.41         64.97        66.97 o                         
  20   7   0        135.09         17.31        99.49 o                         
   0   8   0      15399.41      15373.04       231.92 o                         
   1   8   0        126.71        128.55        13.03 o                         
   2   8   0         10.96          3.21        12.71 o                         
   3   8   0       4835.52       4762.03        64.46 o                         
   4   8   0        207.14        226.24        17.63 o                         
   5   8   0        561.39        592.85        23.59 o                         
   6   8   0       4379.98       4433.35        62.84 o                         
   7   8   0        595.79        620.38        26.15 o                         
   8   8   0        967.74        999.28        31.82 o                         
   9   8   0       2713.31       2850.57        69.42 o                         
  10   8   0         11.27          4.80        25.83 o                         
  11   8   0        308.41        312.92        32.63 o                         
  12   8   0       1217.94       1365.11        62.83 o                         
  13   8   0         17.53         52.35        38.28 o                         
  14   8   0        127.26        113.96        47.86 o                         
  15   8   0        495.25        516.20       104.18 o                         
  16   8   0          1.74         -4.33        52.72 o                         
  17   8   0         68.28        129.02        62.35 o                         
  18   8   0        364.82        399.41        69.68 o                         
  19   8   0         16.49        -72.09        74.43 o                         
   1   9   0        815.89        879.47        25.26 o                         
   2   9   0        912.99        940.76        26.79 o                         
   3   9   0        229.37        229.64        18.61 o                         
   4   9   0       1080.63       1114.18        30.81 o                         
   5   9   0        268.82        262.40        22.24 o                         
   6   9   0        134.55        106.57        21.98 o                         
   7   9   0        126.45        106.04        24.85 o                         
   8   9   0        875.07        827.28        43.67 o                         
   9   9   0         16.45         43.83        31.40 o                         
  10   9   0       1174.73       1236.15        47.10 o                         
  11   9   0        593.16        601.64        43.23 o                         
  12   9   0        211.41        198.80        34.62 o                         
  13   9   0        283.30        354.84        56.47 o                         
  14   9   0        158.52        195.69        55.37 o                         
  15   9   0         42.58         55.29        54.89 o                         
  16   9   0        628.57        581.05        72.14 o                         
  17   9   0         89.50         46.55        59.11 o                         
  18   9   0          3.45          0.82        62.05 o                         
  19   9   0         43.22        164.14       107.26 o                         
   0  10   0         22.51         18.18        25.27 o                         
   1  10   0        156.65        155.31        19.08 o                         
   2  10   0         10.29          2.68        19.37 o                         
   3  10   0          0.53        -15.08        21.18 o                         
   4  10   0         12.22         -2.18        21.66 o                         
   5  10   0         74.37         72.27        22.95 o                         
   6  10   0         17.36         -5.60        23.37 o                         
   7  10   0        112.79         90.99        27.70 o                         
   8  10   0          4.51          2.34        28.94 o                         
   9  10   0         24.49        -27.84        31.84 o                         
  10  10   0         48.21         37.79        44.32 o                         
  11  10   0          6.83         12.13        55.37 o                         
  12  10   0         25.08         77.54        46.00 o                         
  13  10   0         20.76         21.88        49.37 o                         
  14  10   0         58.69         94.01        65.08 o                         
  15  10   0          0.14          3.60        50.77 o                         
  16  10   0          7.40        -63.35        63.35 o                         
  17  10   0          5.44        -27.57        55.12 o                         
  18  10   0         11.52         44.36        76.71 o                         
   1  11   0        311.80        307.21        24.66 o                         
   2  11   0        815.07        798.46        34.98 o                         
   3  11   0        152.62        125.80        24.68 o                         
   4  11   0        559.97        587.91        34.00 o                         
   5  11   0         56.20         56.73        26.95 o                         
   6  11   0         32.34         10.72        28.50 o                         
   7  11   0         20.15         11.89        32.80 o                         
   8  11   0        344.46        350.67        39.14 o                         
   9  11   0          1.90        -41.85        41.85 o                         
  10  11   0         32.88         -3.57        44.31 o                         
  11  11   0        376.71        395.94        55.86 o                         
  12  11   0         14.13         37.03        50.72 o                         
  13  11   0        464.47        385.36        60.37 o                         
  14  11   0         14.56        -55.07        55.07 o                         
  15  11   0          0.53        -63.33        63.33 o                         
  16  11   0         24.98         -0.05        75.44 o                         
  17  11   0         21.04        -21.94        98.26 o                         
   0  12   0        947.60        942.72        54.69 o                         
   1  12   0         73.54        121.37        26.28 o                         
   2  12   0         61.11         62.57        26.32 o                         
   3  12   0       1586.61       1651.60        65.03 o                         
   4  12   0         23.33         62.94        29.98 o                         
   5  12   0        164.42        143.38        40.02 o                         
   6  12   0        650.31        697.29        59.17 o                         
   7  12   0        151.18        115.56        44.83 o                         
   8  12   0        316.55        295.94        41.76 o                         
   9  12   0        515.87        453.03        51.12 o                         
  10  12   0          5.68        -11.36        46.02 o                         
  11  12   0         83.55        111.15        51.29 o                         
  12  12   0        302.53        209.30        65.32 o                         
  13  12   0          1.83        -51.12        51.12 o                         
  14  12   0          1.56        -57.75        57.75 o                         
  15  12   0        111.17        189.98        72.32 o                         
  16  12   0         17.95        -85.52        87.36 o                         
   1  13   0        229.02        243.36        34.66 o                         
   2  13   0        175.00        168.39        37.45 o                         
   3  13   0         38.84         22.97        33.39 o                         
   4  13   0        211.13        200.54        37.96 o                         
   5  13   0         47.79         37.05        36.83 o                         
   6  13   0          7.34         15.92        46.56 o                         
   7  13   0         13.41        -42.77        42.77 o                         
   8  13   0        179.73        117.46        49.71 o                         
   9  13   0          7.58        100.54        56.17 o                         
  10  13   0        188.18         75.07        51.38 o                         
  11  13   0        171.22         83.77        59.94 o                         
  12  13   0         22.93        -51.54        51.54 o                         
  13  13   0        122.94         61.58        59.63 o                         
  14  13   0         21.77         20.02        60.80 o                         
  15  13   0          0.25        -24.84       183.84 o                         
   0  14   0          0.31        -37.78        62.23 o                         
   1  14   0         33.71         44.44        44.01 o                         
   2  14   0          3.72        -35.19        41.70 o                         
   3  14   0         19.56         40.05        43.28 o                         
   4  14   0          2.12         19.92        42.67 o                         
   5  14   0          0.01         18.57        42.41 o                         
   6  14   0          6.34         -2.82        43.97 o                         
   7  14   0         11.93         26.49        46.52 o                         
   8  14   0          1.32        -55.64        55.64 o                         
   9  14   0         10.07         14.00        53.33 o                         
  10  14   0          5.23        -69.88        69.88 o                         
  11  14   0          0.35         34.69        57.49 o                         
  12  14   0          0.02          1.22        68.37 o                         
  13  14   0          3.75        -28.19        73.32 o                         
   1  15   0         45.53          2.05        43.72 o                         
   2  15   0        217.46        216.47        50.95 o                         
   3  15   0         51.55         31.70        44.91 o                         
   4  15   0        146.94         73.62        49.83 o                         
   5  15   0          0.82        -12.22        43.06 o                         
   6  15   0          4.38        -44.93        44.93 o                         
   7  15   0          3.14        -55.42        55.42 o                         
   8  15   0         52.50         20.60        69.63 o                         
   9  15   0          1.28        -52.24        52.24 o                         
  10  15   0          9.48        -60.70        60.70 o                         
  11  15   0         80.90        -21.80        72.27 o                         
   0  16   0         52.34         -3.45       110.92 o                         
   1  16   0         10.47        -21.40        50.95 o                         
   2  16   0         27.79        -60.43        60.43 o                         
   3  16   0        332.80        317.18        66.51 o                         
   4  16   0          1.92         35.72        54.57 o                         
   5  16   0         28.88        -53.94        54.32 o                         
   6  16   0         32.97        -52.51        52.51 o                         
   7  16   0         31.94         14.60        59.10 o                         
   8  16   0         41.92        -56.13        56.13 o                         
   1  17   0         46.34        -43.94        51.74 o                         
   2  17   0          3.36          8.94        56.88 o                         
   3  17   0          0.31        -58.85        58.85 o                         
   4  17   0          9.13        -28.21        58.50 o                         
 -22   1   1         93.62         33.14        87.85 o                         
 -21   1   1         55.41        -62.96        83.82 o                         
 -20   1   1          5.98         14.58        88.07 o                         
 -19   1   1        571.71        655.40        73.44 o                         
 -18   1   1        159.73        101.11        54.39 o                         
 -17   1   1         46.83        115.73        49.75 o                         
 -16   1   1        168.13        154.89        44.91 o                         
 -15   1   1        235.45        258.01        47.35 o                         
 -14   1   1        301.51        409.15        52.25 o                         
 -13   1   1       1898.22       1856.45       137.45 o                         
 -12   1   1        398.65        362.82        27.41 o                         
 -11   1   1        163.36        181.00        22.43 o                         
 -10   1   1       2423.29       2355.88        50.43 o                         
  -9   1   1        208.74        189.67        18.86 o                         
  -8   1   1          3.29         16.74        14.20 o                         
  -7   1   1       1732.84       1676.87        35.34 o                         
  -6   1   1       1253.46       1268.07        27.97 o                         
  -5   1   1        916.13        966.64        21.53 o                         
  -4   1   1       8052.77       7845.55       100.64 o                         
  -3   1   1       1020.80        980.25        22.10 o                         
  -2   1   1         69.01         66.31         4.43 o                         
  -1   1   1      19905.79      19720.40       327.10 o                         
   0   1   1       1973.75       1851.28        34.81 o                         
   1   1   1       1750.98       1627.72        25.75 o                         
   2   1   1       8642.62       8691.05       110.28 o                         
   3   1   1       2072.78       2085.17        33.23 o                         
   4   1   1        122.85        111.66        11.34 o                         
   5   1   1       3447.38       3285.07        56.44 o                         
   6   1   1       4231.95       4213.45        84.50 o                         
   7   1   1         72.08        122.08        23.77 o                         
   8   1   1      10243.96      10733.44       191.49 o                         
   9   1   1        414.84        341.67        30.76 o                         
  10   1   1        585.45        584.63        32.30 o                         
  11   1   1        891.03        905.29        44.63 o                         
  12   1   1        703.17        655.62        50.29 o                         
  13   1   1        404.70        571.07        68.03 o                         
  14   1   1        722.18        848.88        74.62 o                         
  15   1   1        123.81        165.13        70.76 o                         
  16   1   1        272.80        379.12        65.64 o                         
  17   1   1        604.44        681.17        84.58 o                         
  18   1   1         79.46        180.61        71.39 o                         
  19   1   1        202.39        198.98        86.87 o                         
  20   1   1        375.65        474.29       114.51 o                         
  21   1   1         49.68         90.37        95.36 o                         
 -22   2   1        142.95         94.41       127.53 o                         
 -21   2   1        215.91        317.92        73.82 o                         
 -20   2   1        394.72        449.88        83.08 o                         
 -19   2   1         81.00         54.86        64.66 o                         
 -18   2   1        715.02        810.54        73.46 o                         
 -17   2   1       1591.14       1498.77        85.88 o                         
 -16   2   1        118.99         72.64        79.14 o                         
 -15   2   1        250.68        235.04        46.09 o                         
 -14   2   1       6841.30       6746.33       162.28 o                         
 -13   2   1        131.59        146.95        33.56 o                         
 -12   2   1       2237.94       2140.97        74.61 o                         
 -11   2   1       4973.57       4754.70        85.25 o                         
 -10   2   1        350.56        414.97        26.91 o                         
  -9   2   1       3371.71       3414.92        60.87 o                         
  -8   2   1      11798.12      12259.03       168.93 o                         
  -7   2   1        311.20        357.19        17.97 o                         
  -6   2   1       1277.35       1287.45        26.09 o                         
  -5   2   1      13277.85      13250.07       161.43 o                         
  -4   2   1        109.28         89.85         8.95 o                         
  -3   2   1       2810.47       2795.73        40.66 o                         
  -2   2   1      23501.27      23977.81       293.99 o                         
  -1   2   1        121.78        114.71         6.48 o                         
   0   2   1      23927.16      23263.56       265.27 o                         
   1   2   1        723.40        725.23        13.60 o                         
   2   2   1      12851.16      12953.32       145.68 o                         
   3   2   1       6623.73       6549.68        80.15 o                         
   4   2   1      22848.53      22674.93       257.65 o                         
   5   2   1          7.76         19.26        11.62 o                         
   6   2   1       2222.77       2175.37        42.20 o                         
   7   2   1       6523.08       6329.38        95.08 o                         
   8   2   1       5137.58       5436.28        90.13 o                         
   9   2   1       3849.13       3745.93        73.28 o                         
  10   2   1       3316.72       3113.65       114.79 o                         
  11   2   1        126.95        108.20        25.84 o                         
  12   2   1       2064.50       2002.60        85.23 o                         
  13   2   1       3435.79       3386.61       200.29 o                         
  14   2   1         59.06         79.50        54.50 o                         
  15   2   1       1547.04       1478.65       118.44 o                         
  16   2   1        366.28        441.67        62.88 o                         
  17   2   1        160.16        125.14        46.60 o                         
  18   2   1        566.24        584.60        67.91 o                         
  19   2   1        570.54        555.56        73.55 o                         
  20   2   1         66.23        162.11        61.41 o                         
  21   2   1        214.09        337.16        88.02 o                         
 -21   3   1         59.26         75.37        88.15 o                         
 -20   3   1          3.44        -29.44        59.98 o                         
 -19   3   1        464.35        562.14        93.07 o                         
 -18   3   1        155.78        123.67        66.51 o                         
 -17   3   1          4.38         72.54        61.97 o                         
 -16   3   1         84.47        140.48        48.62 o                         
 -15   3   1        175.65        150.83        41.91 o                         
 -14   3   1        512.43        472.25        44.84 o                         
 -13   3   1       1524.94       1441.44        93.35 o                         
 -12   3   1        983.93       1070.01        50.11 o                         
 -11   3   1        352.64        358.48        25.62 o                         
 -10   3   1       3350.89       3311.17        76.75 o                         
  -9   3   1         23.90         31.10        16.25 o                         
  -8   3   1        476.69        469.68        20.12 o                         
  -7   3   1       1242.45       1171.71        29.03 o                         
  -6   3   1        406.43        389.11        16.73 o                         
  -5   3   1        278.04        282.10        12.87 o                         
  -4   3   1       6403.08       6249.17        76.88 o                         
  -3   3   1       5885.44       5811.33        71.07 o                         
  -2   3   1         92.51         88.76         7.63 o                         
  -1   3   1      21872.46      21656.99       232.83 o                         
   0   3   1       2203.51       2138.37        28.49 o                         
   1   3   1        740.14        708.45        15.25 o                         
   2   3   1      16720.38      16726.30       181.72 o                         
   3   3   1       1426.62       1421.26        23.32 o                         
   4   3   1       1018.13       1000.47        21.54 o                         
   5   3   1       3062.21       3001.06        43.95 o                         
   6   3   1       3317.63       3206.17        51.38 o                         
   7   3   1        121.20        124.32        16.40 o                         
   8   3   1       5399.22       5440.13        82.64 o                         
   9   3   1        455.57        428.09        24.29 o                         
  10   3   1        254.02        245.08        22.79 o                         
  11   3   1       1090.82       1035.99        39.40 o                         
  12   3   1        563.00        616.49        69.72 o                         
  13   3   1        387.32        437.53        59.87 o                         
  14   3   1        916.84        948.85        62.91 o                         
  15   3   1         38.85         40.08        42.89 o                         
  16   3   1        555.58        536.53        54.67 o                         
  17   3   1        252.32        320.70        57.50 o                         
  18   3   1          7.31        104.67        57.41 o                         
  19   3   1        111.78         89.43        64.91 o                         
  20   3   1        285.47        352.79        73.87 o                         
  21   3   1         47.98        151.12        83.03 o                         
 -21   4   1          3.23        155.14        78.00 o                         
 -20   4   1          0.05        -43.21        82.50 o                         
 -19   4   1          0.10          8.87        58.40 o                         
 -18   4   1          1.09         -0.14        54.19 o                         
 -17   4   1        102.93        120.57        63.82 o                         
 -16   4   1         53.38        -52.00        52.00 o                         
 -15   4   1        144.97         -4.31        38.71 o                         
 -14   4   1        157.03        170.43        37.88 o                         
 -13   4   1          0.23          4.57        30.68 o                         
 -12   4   1         13.00         25.09        29.17 o                         
 -11   4   1         26.98         59.25        23.21 o                         
 -10   4   1         20.89         44.66        18.48 o                         
  -9   4   1        259.06        258.39        19.11 o                         
  -8   4   1         63.37         61.57        13.76 o                         
  -7   4   1        164.70        164.33        14.54 o                         
  -6   4   1          3.30         11.34        10.72 o                         
  -5   4   1        428.53        410.29        15.96 o                         
  -4   4   1       1011.00       1051.27        21.92 o                         
  -3   4   1        644.64        664.18        16.02 o                         
  -2   4   1        227.68        234.49        10.84 o                         
  -1   4   1       6276.65       6173.05        70.21 o                         
   0   4   1       4439.56       4566.79        54.77 o                         
   1   4   1       5987.16       6134.49        70.18 o                         
   2   4   1       3321.75       3322.20        43.00 o                         
   3   4   1         15.48         12.49         9.70 o                         
   4   4   1        263.57        276.24        13.94 o                         
   5   4   1        141.45        161.30        14.02 o                         
   6   4   1        112.48        140.51        14.52 o                         
   7   4   1         61.69         72.49        16.91 o                         
   8   4   1        184.83        193.66        18.65 o                         
   9   4   1         64.66         71.96        17.26 o                         
  10   4   1          6.00          4.23        19.13 o                         
  11   4   1          5.84        -25.01        25.01 o                         
  12   4   1          0.04        -24.33        27.03 o                         
  13   4   1          1.19         36.30        36.80 o                         
  14   4   1         92.05         15.00        36.79 o                         
  15   4   1         38.53        -43.28        43.28 o                         
  16   4   1        100.56         38.57        70.60 o                         
  17   4   1         58.30        136.50        64.04 o                         
  18   4   1         23.23         90.37        61.77 o                         
  19   4   1         22.26         34.24        61.45 o                         
  20   4   1          0.21        209.57        89.67 o                         
  21   4   1          0.14         -1.52        80.61 o                         
 -21   5   1         25.12        132.26       113.62 o                         
 -20   5   1          9.67         55.56        89.65 o                         
 -19   5   1        256.62        141.83        68.75 o                         
 -18   5   1         85.54         66.75        62.58 o                         
 -17   5   1         18.47         27.15        46.38 o                         
 -16   5   1        317.39        259.63        47.23 o                         
 -15   5   1         60.64         44.74        40.12 o                         
 -14   5   1         32.08         73.04        35.89 o                         
 -13   5   1       1227.98       1168.95        57.63 o                         
 -12   5   1         60.55         54.24        24.62 o                         
 -11   5   1          2.26         17.11        21.19 o                         
 -10   5   1       1191.29       1197.98        32.49 o                         
  -9   5   1        377.98        368.64        20.27 o                         
  -8   5   1         11.59         14.48        13.95 o                         
  -7   5   1       1205.77       1107.44        27.33 o                         
  -6   5   1       1458.29       1473.65        30.97 o                         
  -5   5   1        365.46        349.72        16.23 o                         
  -4   5   1       3648.87       3644.33        48.17 o                         
  -3   5   1         15.32          5.03         8.88 o                         
  -2   5   1         28.32         41.42         9.92 o                         
  -1   5   1       6707.16       6667.73        76.76 o                         
   0   5   1        372.80        361.80        16.25 o                         
   1   5   1        449.55        494.97        17.08 o                         
   2   5   1       2992.31       3021.14        41.25 o                         
   3   5   1       1107.20       1108.29        23.47 o                         
   4   5   1         26.10         29.08        11.55 o                         
   5   5   1       2186.45       2187.43        36.16 o                         
   6   5   1       1366.16       1375.69        30.55 o                         
   7   5   1         57.73         53.08        15.76 o                         
   8   5   1       6039.39       6183.34        89.03 o                         
   9   5   1        368.55        344.30        24.68 o                         
  10   5   1        512.32        508.17        28.80 o                         
  11   5   1        851.54        808.35        36.83 o                         
  12   5   1        227.61        211.78        35.48 o                         
  13   5   1        238.33        187.25        37.18 o                         
  14   5   1        208.06        211.18        39.70 o                         
  15   5   1        232.57        188.56        48.95 o                         
  16   5   1         46.44         59.08        56.33 o                         
  17   5   1        699.85        541.88        76.20 o                         
  18   5   1         94.47         62.15        65.90 o                         
  19   5   1        174.61        146.73        72.37 o                         
  20   5   1        217.66        127.03        88.00 o                         
 -20   6   1        266.56        283.07       120.26 o                         
 -19   6   1         16.42        -19.42        58.76 o                         
 -18   6   1        350.39        383.14        61.28 o                         
 -17   6   1        787.15        794.72        78.49 o                         
 -16   6   1         41.44         78.19        45.95 o                         
 -15   6   1        180.89        175.25        42.27 o                         
 -14   6   1       2949.03       2994.14       120.10 o                         
 -13   6   1         44.10         44.73        28.52 o                         
 -12   6   1        761.08        739.11        37.50 o                         
 -11   6   1       2598.32       2842.39        66.05 o                         
 -10   6   1        186.38        240.32        24.87 o                         
  -9   6   1       2160.89       2131.04        41.99 o                         
  -8   6   1       4729.58       4754.41        68.14 o                         
  -7   6   1        118.61        109.48        15.61 o                         
  -6   6   1        784.75        727.49        23.12 o                         
  -5   6   1       5007.69       5030.19        66.24 o                         
  -4   6   1          3.09          7.90         8.40 o                         
  -3   6   1       1310.00       1310.21        25.32 o                         
  -2   6   1       7709.04       7783.00        88.81 o                         
  -1   6   1         98.19        109.88        12.01 o                         
   0   6   1       7004.46       6959.70        81.48 o                         
   1   6   1        209.54        216.81        13.66 o                         
   2   6   1       2311.41       2278.41        35.76 o                         
   3   6   1       2668.72       2523.12        38.74 o                         
   4   6   1       6078.89       5882.08        73.55 o                         
   5   6   1          3.37         -7.80        14.18 o                         
   6   6   1       1084.23       1080.18        30.57 o                         
   7   6   1       3333.37       3269.55        52.34 o                         
   8   6   1       1265.47       1339.35        34.55 o                         
   9   6   1       1513.69       1529.23        42.05 o                         
  10   6   1       2454.89       2355.00        55.28 o                         
  11   6   1        122.57         91.38        28.00 o                         
  12   6   1       1233.61       1329.95        61.82 o                         
  13   6   1       1149.17       1216.63        67.76 o                         
  14   6   1          1.90        -41.55        41.55 o                         
  15   6   1        863.35        911.55        75.02 o                         
  16   6   1        270.97        229.37       106.29 o                         
  17   6   1         84.75         78.97        65.70 o                         
  18   6   1        335.47        274.63        73.81 o                         
  19   6   1        370.88        242.62        75.03 o                         
  20   6   1         30.03         29.78        90.74 o                         
 -20   7   1          1.41        -67.80        67.80 o                         
 -19   7   1        165.39        113.32        76.49 o                         
 -18   7   1         73.24         75.85        79.38 o                         
 -17   7   1         13.39         34.18        57.12 o                         
 -16   7   1         84.27         39.70        49.22 o                         
 -15   7   1         20.57        -15.90        51.34 o                         
 -14   7   1        192.40        162.03        34.42 o                         
 -13   7   1        687.63        798.80        49.87 o                         
 -12   7   1        693.29        875.43        78.09 o                         
 -11   7   1        143.36        107.68        25.54 o                         
 -10   7   1       1929.39       1980.15        53.72 o                         
  -9   7   1         25.32         16.16        23.59 o                         
  -8   7   1        446.38        434.26        24.68 o                         
  -7   7   1        611.75        642.42        27.03 o                         
  -6   7   1        310.78        333.07        19.87 o                         
  -5   7   1         26.56         44.32        14.69 o                         
  -4   7   1       2615.13       2569.30        40.99 o                         
  -3   7   1       3308.84       3284.31        54.97 o                         
  -2   7   1        293.40        299.62        15.53 o                         
  -1   7   1       8284.73       8333.70        95.41 o                         
   0   7   1        932.04        950.58        24.27 o                         
   1   7   1         56.50        103.47        14.70 o                         
   2   7   1       8304.73       8216.63        96.24 o                         
   3   7   1        516.90        524.74        22.66 o                         
   4   7   1        796.39        811.93        24.28 o                         
   5   7   1       1592.36       1562.03        33.31 o                         
   6   7   1        855.13        821.23        28.21 o                         
   7   7   1          3.86         -7.60        21.31 o                         
   8   7   1       1669.17       1719.10        47.57 o                         
   9   7   1        396.04        364.58        29.21 o                         
  10   7   1        105.97        118.50        29.09 o                         
  11   7   1        932.79       1039.78        56.47 o                         
  12   7   1         93.32         89.45        33.37 o                         
  13   7   1        176.78        240.47        47.20 o                         
  14   7   1        467.77        596.44        51.86 o                         
  15   7   1         28.19          4.54        47.06 o                         
  16   7   1        441.11        414.06        65.16 o                         
  17   7   1         74.85        187.63        59.04 o                         
  18   7   1          2.91         11.33        67.65 o                         
  19   7   1         41.30          3.76        72.60 o                         
  20   7   1        109.40        246.78       205.38 o                         
 -19   8   1          0.49        -64.91        79.86 o                         
 -18   8   1          0.08        -28.86       139.36 o                         
 -17   8   1         99.10         19.50        55.01 o                         
 -16   8   1         41.28         -0.15        57.64 o                         
 -15   8   1        127.07        131.06        52.33 o                         
 -14   8   1        133.53        108.20        40.11 o                         
 -13   8   1          5.71         27.73        30.42 o                         
 -12   8   1          7.91          7.76        27.25 o                         
 -11   8   1         65.56         79.07        34.25 o                         
 -10   8   1          0.06         20.96        35.89 o                         
  -9   8   1         93.65         73.16        29.10 o                         
  -8   8   1         25.67         50.93        23.10 o                         
  -7   8   1         42.87         23.80        20.19 o                         
  -6   8   1          8.18        -14.94        16.15 o                         
  -5   8   1        346.05        390.94        20.93 o                         
  -4   8   1        717.56        706.22        24.24 o                         
  -3   8   1        212.83        242.44        17.10 o                         
  -2   8   1        121.46        129.68        14.62 o                         
  -1   8   1       2419.13       2469.95        39.95 o                         
   0   8   1       1592.05       1674.28        33.19 o                         
   1   8   1       2175.39       2320.66        39.99 o                         
   2   8   1       1376.39       1400.72        31.21 o                         
   3   8   1         14.43         14.53        14.79 o                         
   4   8   1        105.13         88.68        15.66 o                         
   5   8   1         17.51         -3.80        15.30 o                         
   6   8   1         10.43         19.62        18.47 o                         
   7   8   1         11.72         -4.92        18.58 o                         
   8   8   1         67.36         75.93        20.98 o                         
   9   8   1         17.81         26.04        23.02 o                         
  10   8   1         17.86         37.85        29.77 o                         
  11   8   1         26.61         32.57        36.33 o                         
  12   8   1          2.34          3.10        37.00 o                         
  13   8   1          0.65        -37.85        37.85 o                         
  14   8   1         73.90         34.56        49.64 o                         
  15   8   1         47.57         80.18        57.65 o                         
  16   8   1        110.41         75.14        61.89 o                         
  17   8   1         65.81         14.83        65.32 o                         
  18   8   1         23.70        -61.89        61.89 o                         
  19   8   1         16.86        107.73        81.52 o                         
 -19   9   1         32.94        -38.86        91.31 o                         
 -18   9   1         28.08        -68.42        88.39 o                         
 -17   9   1          6.00        -66.05        66.05 o                         
 -16   9   1        286.40        245.50        97.10 o                         
 -15   9   1          1.90         -4.06        52.73 o                         
 -14   9   1          0.90         44.14        47.15 o                         
 -13   9   1        423.93        381.17        46.38 o                         
 -12   9   1         17.76        -34.97        34.97 o                         
 -11   9   1         10.72         44.93        32.40 o                         
 -10   9   1        570.96        572.19        48.44 o                         
  -9   9   1        183.73        179.96        35.35 o                         
  -8   9   1          6.46        -25.77        29.20 o                         
  -7   9   1        288.94        309.48        29.79 o                         
  -6   9   1        468.11        496.25        30.84 o                         
  -5   9   1         11.71          4.23        17.13 o                         
  -4   9   1        992.40       1038.67        31.77 o                         
  -3   9   1         57.12         52.03        17.37 o                         
  -2   9   1         24.48         19.08        13.86 o                         
  -1   9   1       1777.68       1869.85        36.90 o                         
   0   9   1         17.02          0.54        14.95 o                         
   1   9   1         40.70         75.23        16.38 o                         
   2   9   1       1261.16       1273.05        32.26 o                         
   3   9   1        121.02        127.74        18.00 o                         
   4   9   1         85.48         85.92        18.56 o                         
   5   9   1        628.17        613.77        27.30 o                         
   6   9   1        165.29        135.75        20.02 o                         
   7   9   1        104.22        104.15        21.20 o                         
   8   9   1       1440.69       1505.74        53.18 o                         
   9   9   1        236.38        157.61        31.74 o                         
  10   9   1        164.62        153.30        44.99 o                         
  11   9   1        727.91        774.44        66.46 o                         
  12   9   1          1.00         35.05        42.85 o                         
  13   9   1        109.14        132.96        53.21 o                         
  14   9   1          6.96         20.42        60.91 o                         
  15   9   1        184.66        231.89        62.83 o                         
  16   9   1          5.42        104.04        64.84 o                         
  17   9   1        375.68        449.12        79.24 o                         
  18   9   1         21.33         35.79        67.42 o                         
 -18  10   1         85.30         40.01       113.48 o                         
 -17  10   1        197.41        147.82        75.19 o                         
 -16  10   1          4.52        -79.62        79.62 o                         
 -15  10   1         70.87         76.17        78.14 o                         
 -14  10   1        609.42        583.25       109.15 o                         
 -13  10   1          6.84         32.52        45.65 o                         
 -12  10   1        101.81         83.94        41.44 o                         
 -11  10   1        744.05        784.75        50.20 o                         
 -10  10   1         28.29         24.38        40.30 o                         
  -9  10   1        740.74        696.60        45.24 o                         
  -8  10   1       1084.18       1096.92        50.74 o                         
  -7  10   1         44.72         34.53        28.47 o                         
  -6  10   1        404.67        395.88        31.86 o                         
  -5  10   1       1080.20       1207.11        43.18 o                         
  -4  10   1          5.47          1.01        21.63 o                         
  -3  10   1        366.51        372.47        28.89 o                         
  -2  10   1       1202.91       1301.01        37.33 o                         
  -1  10   1         79.12         87.01        18.84 o                         
   0  10   1       1232.19       1329.70        39.83 o                         
   1  10   1        518.42        548.11        28.15 o                         
   2  10   1        126.45        121.70        20.87 o                         
   3  10   1        993.99       1035.44        36.66 o                         
   4  10   1        843.75        809.64        35.71 o                         
   5  10   1         28.10         16.14        21.75 o                         
   6  10   1        184.65        202.13        25.64 o                         
   7  10   1       1059.69       1023.30        43.98 o                         
   8  10   1        121.68         98.15        23.99 o                         
   9  10   1        263.17        223.03        28.99 o                         
  10  10   1       1014.11       1007.03        62.82 o                         
  11  10   1         68.34        156.72        48.47 o                         
  12  10   1        429.10        364.87        59.05 o                         
  13  10   1        110.98         92.38        50.76 o                         
  14  10   1         31.74        -62.00        62.00 o                         
  15  10   1        268.88        530.25       123.39 o                         
  16  10   1        132.94         69.88        66.24 o                         
  17  10   1         21.34        110.10        62.76 o                         
 -17  11   1         25.62         92.53        80.80 o                         
 -16  11   1         68.13        -23.92        70.59 o                         
 -15  11   1          4.86        -37.70        71.79 o                         
 -14  11   1          6.50         -5.16        55.81 o                         
 -13  11   1        190.64        145.63        61.43 o                         
 -12  11   1        122.53        130.68        47.62 o                         
 -11  11   1          5.39         25.11        59.13 o                         
 -10  11   1        461.66        324.31        43.36 o                         
  -9  11   1         49.10         85.52        39.01 o                         
  -8  11   1         83.31         60.94        49.76 o                         
  -7  11   1        167.01        139.13        33.85 o                         
  -6  11   1        248.18        260.11        32.77 o                         
  -5  11   1          1.80         41.74        27.26 o                         
  -4  11   1        757.06        737.36        37.06 o                         
  -3  11   1        607.96        664.26        34.70 o                         
  -2  11   1         87.49         95.12        19.58 o                         
  -1  11   1       1691.96       1728.56        55.12 o                         
   0  11   1        203.11        266.86        27.23 o                         
   1  11   1          1.14         37.57        23.56 o                         
   2  11   1       1675.75       1768.15        53.27 o                         
   3  11   1         93.41         97.76        25.94 o                         
   4  11   1        124.23        119.40        28.68 o                         
   5  11   1        568.18        587.48        34.94 o                         
   6  11   1        177.47        185.64        32.63 o                         
   7  11   1         38.75          0.23        25.18 o                         
   8  11   1        465.30        415.76        51.89 o                         
   9  11   1        168.69        203.47        28.44 o                         
  10  11   1         63.67         74.10        40.18 o                         
  11  11   1        449.87        506.10        78.19 o                         
  12  11   1          4.53         56.91        46.17 o                         
  13  11   1         37.08         16.20        67.97 o                         
  14  11   1         87.09         19.99        65.94 o                         
  15  11   1         34.51        115.91        64.13 o                         
  16  11   1        138.32         12.34        85.06 o                         
 -16  12   1          5.14         -1.41        89.91 o                         
 -15  12   1         21.11         -2.91        75.18 o                         
 -14  12   1         19.76         64.38        75.55 o                         
 -13  12   1         15.44        -53.59        53.59 o                         
 -12  12   1          0.04         31.97        53.74 o                         
 -11  12   1         54.69          9.49        46.73 o                         
 -10  12   1          6.03         31.45        46.95 o                         
  -9  12   1          1.85        -11.15        43.04 o                         
  -8  12   1          0.85         -6.49        32.77 o                         
  -7  12   1          1.54         -2.96        31.89 o                         
  -6  12   1          2.41         -8.78        28.38 o                         
  -5  12   1         86.98         65.74        32.10 o                         
  -4  12   1        124.24        120.21        30.72 o                         
  -3  12   1         27.48         80.17        29.49 o                         
  -2  12   1         39.24         45.73        28.67 o                         
  -1  12   1        252.38        249.76        28.55 o                         
   0  12   1        156.50        135.62        27.21 o                         
   1  12   1        171.68        199.74        28.82 o                         
   2  12   1        163.01        177.39        26.93 o                         
   3  12   1         40.80         74.96        26.44 o                         
   4  12   1          0.79         -2.98        26.68 o                         
   5  12   1          9.21        -21.33        23.87 o                         
   6  12   1          6.34        -12.63        23.87 o                         
   7  12   1          1.53        -30.50        43.12 o                         
   8  12   1          1.53         17.42        41.43 o                         
   9  12   1          0.84        -41.19        41.19 o                         
  10  12   1         13.57        -27.91        46.82 o                         
  11  12   1         31.15        -46.05        46.05 o                         
  12  12   1          6.32         -6.80        59.42 o                         
  13  12   1          0.10         85.80        65.93 o                         
  14  12   1          4.51        130.07        65.29 o                         
  15  12   1         17.25        -54.74        66.40 o                         
 -15  13   1          1.45         29.57       158.17 o                         
 -14  13   1          1.07       -128.75       128.76 o                         
 -13  13   1         75.50        -70.26        70.26 o                         
 -12  13   1         18.96         26.71        80.00 o                         
 -11  13   1          7.24        -72.93        72.93 o                         
 -10  13   1        246.08        153.74        56.51 o                         
  -9  13   1         33.32         52.77        47.66 o                         
  -8  13   1         18.52        -41.02        50.00 o                         
  -7  13   1         23.41          1.76        41.89 o                         
  -6  13   1         49.76         18.02        43.50 o                         
  -5  13   1          9.44        -12.81        32.89 o                         
  -4  13   1        198.27        143.42        32.58 o                         
  -3  13   1         80.94        100.91        32.02 o                         
  -2  13   1         40.01         46.18        30.69 o                         
  -1  13   1        420.44        412.06        38.98 o                         
   0  13   1          4.01        -30.02        30.02 o                         
   1  13   1         12.75          9.40        30.29 o                         
   2  13   1        411.92        350.38        41.83 o                         
   3  13   1          0.72         31.25        32.31 o                         
   4  13   1         88.68         59.14        31.09 o                         
   5  13   1         74.72         33.96        37.02 o                         
   6  13   1          1.62         -7.37        47.57 o                         
   7  13   1         24.06        -25.81        41.15 o                         
   8  13   1        164.96        202.23        61.97 o                         
   9  13   1         85.46         80.90        52.41 o                         
  10  13   1         20.50         35.31        53.73 o                         
  11  13   1        360.65        217.71        74.04 o                         
  12  13   1         37.13         14.71        55.82 o                         
  13  13   1         34.15        -59.16        59.16 o                         
  14  13   1         10.61        -48.17        71.65 o                         
 -13  14   1          1.17        -18.41        90.60 o                         
 -12  14   1          8.91          2.42        70.82 o                         
 -11  14   1        139.27         74.26        71.45 o                         
 -10  14   1          0.19        -22.49        60.22 o                         
  -9  14   1        136.10         -4.61        90.74 o                         
  -8  14   1        140.76         43.90        54.24 o                         
  -7  14   1         12.69         31.56        43.00 o                         
  -6  14   1         97.99         34.73        62.26 o                         
  -5  14   1        146.99        146.08        50.67 o                         
  -4  14   1          5.75        -30.52        40.26 o                         
  -3  14   1         53.32          8.42        42.42 o                         
  -2  14   1        115.64         78.60        48.96 o                         
  -1  14   1         36.70         12.99        37.83 o                         
   0  14   1        172.28        228.49        50.69 o                         
   1  14   1        183.49        191.50        43.15 o                         
   2  14   1          3.55         25.24        44.60 o                         
   3  14   1        273.82        225.86        49.53 o                         
   4  14   1         33.95         56.22        61.82 o                         
   5  14   1         16.83         86.48        42.53 o                         
   6  14   1          3.72         -9.18        49.61 o                         
   7  14   1        254.49        185.55        56.89 o                         
   8  14   1          5.47        -13.60        53.39 o                         
   9  14   1         20.74        -41.45        52.53 o                         
  10  14   1        247.98         88.43        69.25 o                         
  11  14   1         21.62         19.04        63.32 o                         
  12  14   1         90.07        109.85        64.56 o                         
 -11  15   1         11.00         41.47        85.75 o                         
 -10  15   1         41.51         11.62        93.20 o                         
  -9  15   1         41.04         -4.41        67.89 o                         
  -8  15   1          9.86        -63.25        82.76 o                         
  -7  15   1         19.57        -29.42        59.75 o                         
  -6  15   1        105.74        -11.94        63.29 o                         
  -5  15   1          1.49        -53.31        53.31 o                         
  -4  15   1        152.04        106.77        50.14 o                         
  -3  15   1         27.75        -44.74        44.74 o                         
  -2  15   1          0.56          4.02        47.25 o                         
  -1  15   1        228.25        236.69        58.20 o                         
   0  15   1         28.00          2.28        53.75 o                         
   1  15   1          3.33        -27.14        41.64 o                         
   2  15   1        148.05         87.85        56.88 o                         
   3  15   1         12.46        -14.79        45.04 o                         
   4  15   1          1.74          5.58        51.23 o                         
   5  15   1        190.38        198.01        59.29 o                         
   6  15   1         48.10        -52.42        52.42 o                         
   7  15   1         35.09         28.62        53.07 o                         
   8  15   1         86.71         84.72        55.01 o                         
   9  15   1         34.77         45.43        52.07 o                         
  10  15   1         24.59         67.19        57.86 o                         
  -9  16   1          2.98         31.26       130.93 o                         
  -8  16   1          0.77        -38.93       103.10 o                         
  -7  16   1          0.08        -10.67        66.20 o                         
  -6  16   1          0.01        -57.99        65.43 o                         
  -5  16   1          5.55        -37.83        65.29 o                         
  -4  16   1          1.76        -57.39        64.90 o                         
  -3  16   1          0.31        -64.22        64.22 o                         
  -2  16   1          2.79         37.95        65.70 o                         
  -1  16   1          0.75        -47.29        56.92 o                         
   0  16   1          1.96        -38.49        53.00 o                         
   1  16   1          0.75        -50.04        50.04 o                         
   2  16   1          0.60        -49.65        49.65 o                         
   3  16   1         34.90        106.11        58.61 o                         
   4  16   1         10.84         11.84        51.62 o                         
   5  16   1         20.55        -54.93        54.93 o                         
   6  16   1         13.95        -11.94        58.86 o                         
   7  16   1          6.21         28.22        64.71 o                         
  -5  17   1          9.81       -119.25       155.69 o                         
  -4  17   1         21.05       -131.10       131.10 o                         
  -3  17   1         34.21        -90.37        90.37 o                         
  -2  17   1         10.92        -16.53        66.00 o                         
  -1  17   1         83.99         37.66        87.09 o                         
   0  17   1          9.12        -30.73        77.43 o                         
   1  17   1          7.65        -63.10        63.10 o                         
   2  17   1         97.95        -65.13        65.13 o                         
   3  17   1          1.71        -65.35        72.35 o                         
 -21   0   2         22.18       -102.51       129.19 o                         
 -20   0   2        264.80         68.86       125.05 o                         
 -19   0   2        350.64        262.97        92.03 o                         
 -18   0   2         53.68        -33.21        73.47 o                         
 -17   0   2        141.83         91.97        58.09 o                         
 -16   0   2         11.96         82.92        56.49 o                         
 -15   0   2        308.89        312.77        63.35 o                         
 -14   0   2       3857.17       4168.73       164.90 o                         
 -13   0   2        753.51        797.29        66.67 o                         
 -12   0   2        219.53        244.89        38.54 o                         
 -11   0   2       2931.62       2981.63        93.51 o                         
 -10   0   2       1465.77       1458.22        53.12 o                         
  -9   0   2       2707.35       2848.16        81.80 o                         
  -8   0   2       3897.72       3760.24        83.20 o                         
  -7   0   2        121.56         74.31        17.35 o                         
  -6   0   2        665.44        714.64        33.36 o                         
  -5   0   2       9564.52       9350.46       169.03 o                         
  -4   0   2       5837.45       5819.40       111.18 o                         
  -3   0   2       3199.12       3318.31        65.71 o                         
  -2   0   2       3070.02       2916.39        60.13 o                         
  -1   0   2      16207.10      16061.07       303.68 o                         
   0   0   2        205.69        211.82        23.04 o                         
   1   0   2      23249.64      23704.73       448.19 o                         
   2   0   2       5704.94       5711.24       152.99 o                         
   3   0   2        859.11        819.96        30.87 o                         
   4   0   2       2153.27       2304.24        81.90 o                         
   5   0   2       1532.97       1601.12        70.21 o                         
   6   0   2       2203.68       2353.43        91.95 o                         
   7   0   2       4592.42       4200.30       144.88 o                         
   8   0   2       2486.93       2437.45        70.32 o                         
   9   0   2        300.64        318.87        31.93 o                         
  10   0   2       1650.04       1495.60        93.40 o                         
  11   0   2        634.25        624.83        60.02 o                         
  12   0   2        737.27        814.61        86.92 o                         
  13   0   2       1677.45       1553.84       159.00 o                         
  14   0   2        443.11        569.57       111.84 o                         
  15   0   2        999.46        978.84       156.43 o                         
  16   0   2        574.40        579.10       123.22 o                         
  17   0   2        186.25        234.36        71.80 o                         
  18   0   2        391.89        524.44       121.19 o                         
  19   0   2        358.57        460.55       141.48 o                         
  20   0   2         32.81         56.82       113.80 o                         
  21   0   2         64.71        266.66       215.31 o                         
 -21   1   2        195.63        -11.97        92.69 o                         
 -20   1   2         28.72        -71.43        71.43 o                         
 -19   1   2         77.38        109.12        71.20 o                         
 -18   1   2        223.27        228.98        58.85 o                         
 -17   1   2          1.06         -2.58        42.55 o                         
 -16   1   2         35.60         36.86        40.33 o                         
 -15   1   2       1710.93       1817.36       115.16 o                         
 -14   1   2        670.20        688.61        46.71 o                         
 -13   1   2        290.34        287.10        35.86 o                         
 -12   1   2       1168.19       1178.00        62.25 o                         
 -11   1   2          1.89         19.04        18.88 o                         
 -10   1   2        192.77        247.95        20.37 o                         
  -9   1   2       2361.82       2375.08        43.94 o                         
  -8   1   2        562.18        566.44        21.90 o                         
  -7   1   2        341.33        390.76        16.37 o                         
  -6   1   2      10827.50      11136.52       136.92 o                         
  -5   1   2        239.25        228.01        13.64 o                         
  -4   1   2        975.22        973.60        19.29 o                         
  -3   1   2       2022.78       2028.25        30.93 o                         
  -2   1   2        305.39        334.10        12.94 o                         
  -1   1   2       2432.25       2394.76        36.79 o                         
   0   1   2       1805.61       1766.94        31.97 o                         
   1   1   2          4.70         -2.71        11.14 o                         
   2   1   2       3624.62       3582.96        56.25 o                         
   3   1   2       1720.32       1632.92        31.49 o                         
   4   1   2        346.70        306.12        12.79 o                         
   5   1   2       1145.25       1170.46        37.15 o                         
   6   1   2       3755.03       3768.43        81.77 o                         
   7   1   2         37.65         29.68        14.45 o                         
   8   1   2       4310.89       4411.77        78.20 o                         
   9   1   2       2550.89       2530.43        54.92 o                         
  10   1   2         53.94         60.19        18.61 o                         
  11   1   2       1177.39       1268.26        42.46 o                         
  12   1   2       1081.13       1041.42        50.92 o                         
  13   1   2          2.48         -7.48        28.83 o                         
  14   1   2        444.25        478.24        41.95 o                         
  15   1   2        281.25        265.66        40.32 o                         
  16   1   2        254.85        256.47        55.65 o                         
  17   1   2        291.20        333.29        59.41 o                         
  18   1   2        380.86        438.90        92.75 o                         
  19   1   2          7.02         63.21        75.65 o                         
  20   1   2        227.13        296.04        92.10 o                         
 -21   2   2          0.14        -82.95        82.95 o                         
 -20   2   2          1.76        -68.87        68.87 o                         
 -19   2   2          3.88        -39.31        61.57 o                         
 -18   2   2          0.12        -17.88        50.50 o                         
 -17   2   2          3.25          0.80        43.95 o                         
 -16   2   2          2.78        -38.61        39.53 o                         
 -15   2   2         11.96        -28.61        38.31 o                         
 -14   2   2         27.30         19.59        36.01 o                         
 -13   2   2         18.78         18.64        31.40 o                         
 -12   2   2         30.82         34.22        26.17 o                         
 -11   2   2          3.12          4.22        18.75 o                         
 -10   2   2          1.31         19.57        17.75 o                         
  -9   2   2         18.51          3.60        15.14 o                         
  -8   2   2          0.34          4.27        13.46 o                         
  -7   2   2          0.30         -9.62         9.62 o                         
  -6   2   2         26.31         41.81        11.05 o                         
  -5   2   2          0.87         -7.00         8.54 o                         
  -4   2   2         81.41         88.51         9.44 o                         
  -3   2   2         12.22          7.10        13.82 o                         
  -2   2   2         10.99         22.95        17.08 o                         
  -1   2   2        226.06        228.05        11.43 o                         
   0   2   2        630.75        641.80        16.10 o                         
   1   2   2          0.01         -1.90         9.59 o                         
   2   2   2       1050.28       1034.33        25.52 o                         
   3   2   2         12.69         -5.44        11.35 o                         
   4   2   2          0.63        -10.11        10.11 o                         
   5   2   2          0.16         -3.87         9.38 o                         
   6   2   2         27.83         49.09        14.46 o                         
   7   2   2         22.27         23.35        14.75 o                         
   8   2   2          4.74          4.33        16.29 o                         
   9   2   2        134.92        139.76        29.97 o                         
  10   2   2         30.10          6.18        18.50 o                         
  11   2   2          8.05          2.32        21.84 o                         
  12   2   2         26.45         14.44        25.73 o                         
  13   2   2          7.24         11.09        34.86 o                         
  14   2   2          0.49        -16.60        38.52 o                         
  15   2   2         11.20        -14.73        36.48 o                         
  16   2   2         18.81        -15.95        53.10 o                         
  17   2   2          0.88        -37.95        47.17 o                         
  18   2   2          6.43         -3.56        77.71 o                         
  19   2   2          0.24         10.87        90.33 o                         
  20   2   2          0.88        -46.21        74.39 o                         
 -21   3   2        114.83         60.46        93.71 o                         
 -20   3   2         26.26         28.83       113.22 o                         
 -19   3   2         51.50        -71.03        71.03 o                         
 -18   3   2        326.09        295.35        64.66 o                         
 -17   3   2         19.07         48.56        56.24 o                         
 -16   3   2         50.74         45.82        44.40 o                         
 -15   3   2        580.34        591.90        61.69 o                         
 -14   3   2        366.56        358.15        41.95 o                         
 -13   3   2         44.01         32.33        31.21 o                         
 -12   3   2       1000.87       1063.74        57.71 o                         
 -11   3   2          1.38          9.61        21.10 o                         
 -10   3   2        314.48        313.19        22.60 o                         
  -9   3   2       1590.38       1551.34        36.68 o                         
  -8   3   2        219.23        232.57        17.32 o                         
  -7   3   2        206.48        241.21        17.66 o                         
  -6   3   2       8801.18       9055.17       116.68 o                         
  -5   3   2         43.78         36.75         9.42 o                         
  -4   3   2        659.50        649.06        19.86 o                         
  -3   3   2       1564.23       1523.21        26.50 o                         
  -2   3   2          1.24          1.61         7.32 o                         
  -1   3   2       1626.24       1586.67        27.14 o                         
   0   3   2       1640.28       1560.52        29.81 o                         
   1   3   2         20.32         25.99        10.44 o                         
   2   3   2       2046.02       2030.85        32.54 o                         
   3   3   2       2371.85       2251.28        36.24 o                         
   4   3   2        349.86        387.75        16.10 o                         
   5   3   2        451.25        449.47        18.13 o                         
   6   3   2       2471.19       2438.57        42.20 o                         
   7   3   2        233.08        260.57        19.42 o                         
   8   3   2       3646.96       3549.89        62.62 o                         
   9   3   2       2116.37       2134.27        48.44 o                         
  10   3   2        379.70        396.81        29.29 o                         
  11   3   2        685.52        665.63        36.67 o                         
  12   3   2        826.07        887.62        45.34 o                         
  13   3   2         35.56        -31.02        31.55 o                         
  14   3   2        491.80        484.12        45.97 o                         
  15   3   2        266.31        208.42        59.75 o                         
  16   3   2        154.74        156.78        54.26 o                         
  17   3   2        401.62        320.75        72.57 o                         
  18   3   2        273.63        247.13        77.85 o                         
  19   3   2          0.27        -59.25        83.08 o                         
  20   3   2        186.23         56.37        87.81 o                         
 -21   4   2         24.78       -130.48       195.11 o                         
 -20   4   2        192.12        134.99       146.07 o                         
 -19   4   2        234.61        162.69        87.91 o                         
 -18   4   2         24.40        -54.37        68.37 o                         
 -17   4   2        173.06        126.30        57.74 o                         
 -16   4   2         17.95        -56.79        56.79 o                         
 -15   4   2        119.61         90.63        47.64 o                         
 -14   4   2       2697.91       2584.08        98.75 o                         
 -13   4   2        367.66        398.87        39.59 o                         
 -12   4   2        133.44        148.24        32.24 o                         
 -11   4   2       1918.97       1990.38        59.26 o                         
 -10   4   2        997.93       1013.88        35.99 o                         
  -9   4   2       1108.70       1119.41        30.61 o                         
  -8   4   2       2592.63       2569.49        43.43 o                         
  -7   4   2        343.37        332.04        17.59 o                         
  -6   4   2        378.91        374.98        23.43 o                         
  -5   4   2       5323.22       5192.32        67.52 o                         
  -4   4   2       3993.64       3983.03        53.44 o                         
  -3   4   2       1325.99       1252.47        23.87 o                         
  -2   4   2       3702.85       3539.33        47.05 o                         
  -1   4   2       7376.19       7248.41        91.23 o                         
   0   4   2        408.04        418.33        16.14 o                         
   1   4   2      10335.81      10492.16       122.79 o                         
   2   4   2       3291.04       3092.07        43.87 o                         
   3   4   2        178.08        164.45        13.62 o                         
   4   4   2       1496.64       1370.70        28.73 o                         
   5   4   2       2009.44       1986.25        36.74 o                         
   6   4   2       1179.34       1168.95        28.08 o                         
   7   4   2       4432.58       4384.23        65.77 o                         
   8   4   2       1624.46       1557.54        39.75 o                         
   9   4   2         85.39         88.16        23.31 o                         
  10   4   2       1696.26       1689.77        71.01 o                         
  11   4   2        337.01        357.04        32.88 o                         
  12   4   2        509.56        488.31        49.29 o                         
  13   4   2       1098.24       1199.09        64.72 o                         
  14   4   2        433.30        423.48        46.76 o                         
  15   4   2        624.62        648.75        62.26 o                         
  16   4   2        459.31        534.90        58.67 o                         
  17   4   2        196.14        255.12        70.68 o                         
  18   4   2        278.10        218.48        70.08 o                         
  19   4   2        360.53        393.36        77.83 o                         
  20   4   2         21.30         21.00        81.70 o                         
 -21   5   2        171.75        240.16       193.78 o                         
 -20   5   2         14.60         16.01       135.04 o                         
 -19   5   2         45.37        -36.99        63.00 o                         
 -18   5   2         79.55        -10.25        92.17 o                         
 -17   5   2         46.74         17.57        75.55 o                         
 -16   5   2         15.93         29.07        54.04 o                         
 -15   5   2       1685.86       1640.19        82.71 o                         
 -14   5   2        552.03        549.91        40.50 o                         
 -13   5   2        317.32        306.10        34.11 o                         
 -12   5   2       1029.13       1062.94        46.46 o                         
 -11   5   2         14.78          8.47        21.29 o                         
 -10   5   2        251.82        257.64        20.85 o                         
  -9   5   2       1972.30       2071.76        44.50 o                         
  -8   5   2        179.74        189.95        16.44 o                         
  -7   5   2          9.93          5.62        13.19 o                         
  -6   5   2       4008.21       4018.12        59.92 o                         
  -5   5   2        163.32        185.53        12.99 o                         
  -4   5   2        351.33        342.92        15.34 o                         
  -3   5   2       2978.93       3002.44        44.55 o                         
  -2   5   2        149.61        119.51        15.63 o                         
  -1   5   2       2434.16       2390.81        37.48 o                         
   0   5   2        951.06        870.23        21.61 o                         
   1   5   2          1.20        -11.40        11.40 o                         
   2   5   2       4089.75       4152.35        55.26 o                         
   3   5   2        676.96        665.11        21.46 o                         
   4   5   2          2.40          8.94        13.04 o                         
   5   5   2       1023.27        984.18        26.21 o                         
   6   5   2       2342.00       2317.94        42.16 o                         
   7   5   2        388.45        432.86        21.25 o                         
   8   5   2       1618.37       1615.76        43.29 o                         
   9   5   2       1323.56       1379.35        46.33 o                         
  10   5   2         26.92         68.92        28.73 o                         
  11   5   2       1110.65       1086.23        47.98 o                         
  12   5   2        602.60        655.04        44.09 o                         
  13   5   2          4.43        -21.79        37.47 o                         
  14   5   2        200.56        129.67        66.66 o                         
  15   5   2        203.96        158.16        88.03 o                         
  16   5   2        108.53         -4.36        73.60 o                         
  17   5   2        132.60        137.88        71.74 o                         
  18   5   2        180.08         27.84        73.90 o                         
  19   5   2         13.77        -72.91        72.91 o                         
  20   5   2        106.22        250.17       132.89 o                         
 -20   6   2          5.21        -77.72        77.72 o                         
 -19   6   2         14.16        -73.28       104.72 o                         
 -18   6   2          0.24        -27.73        97.46 o                         
 -17   6   2         11.06        -31.21        94.56 o                         
 -16   6   2         11.53         20.95        43.78 o                         
 -15   6   2         47.73         62.53        38.78 o                         
 -14   6   2        118.34         95.00        35.06 o                         
 -13   6   2         54.31         82.51        30.31 o                         
 -12   6   2        114.79        119.09        28.51 o                         
 -11   6   2          1.36        -24.44        24.44 o                         
 -10   6   2         11.69        -14.95        23.86 o                         
  -9   6   2         41.98         28.06        19.21 o                         
  -8   6   2          1.26        -12.67        15.92 o                         
  -7   6   2          0.08         -6.76        13.22 o                         
  -6   6   2         30.08         39.75        13.60 o                         
  -5   6   2         11.88         -5.80        11.37 o                         
  -4   6   2        227.60        230.64        16.13 o                         
  -3   6   2         68.56         72.56        13.35 o                         
  -2   6   2         25.13         25.66        11.26 o                         
  -1   6   2        528.17        585.02        20.05 o                         
   0   6   2       1932.03       1925.64        33.08 o                         
   1   6   2          2.23          3.23        12.67 o                         
   2   6   2       2837.36       2937.35        44.04 o                         
   3   6   2         15.69          7.03        13.18 o                         
   4   6   2         12.94          3.76        14.34 o                         
   5   6   2          0.93        -14.28        14.28 o                         
   6   6   2        102.94        101.90        17.62 o                         
   7   6   2         60.14         86.78        19.63 o                         
   8   6   2         44.19         42.91        20.59 o                         
   9   6   2        451.00        497.29        34.84 o                         
  10   6   2         81.70         86.87        32.51 o                         
  11   6   2         32.84         31.39        29.70 o                         
  12   6   2         89.95         44.75        39.89 o                         
  13   6   2         29.24          9.54        42.26 o                         
  14   6   2          4.07          2.74        42.61 o                         
  15   6   2         61.05          3.60        57.42 o                         
  16   6   2         81.45         46.81        61.03 o                         
  17   6   2          4.44         -9.86        77.08 o                         
  18   6   2         29.25          4.28        87.18 o                         
  19   6   2          0.19        -52.21        75.21 o                         
 -20   7   2          9.25         -1.66       187.16 o                         
 -19   7   2          9.08        131.41        72.50 o                         
 -18   7   2        215.22         73.98        71.00 o                         
 -17   7   2          8.11        -62.56        62.56 o                         
 -16   7   2         55.35         32.41        55.13 o                         
 -15   7   2         41.28         18.09        40.66 o                         
 -14   7   2         97.31        137.23        35.54 o                         
 -13   7   2         21.59         -6.79        30.02 o                         
 -12   7   2        701.22        757.68        50.71 o                         
 -11   7   2         20.28         41.32        24.97 o                         
 -10   7   2        509.99        464.26        30.85 o                         
  -9   7   2        685.07        683.71        40.02 o                         
  -8   7   2          5.91          3.72        17.88 o                         
  -7   7   2          9.75        -15.83        15.83 o                         
  -6   7   2       2523.71       2528.02        47.99 o                         
  -5   7   2         25.43         21.59        13.39 o                         
  -4   7   2        112.65        104.84        15.14 o                         
  -3   7   2       1272.48       1266.86        28.90 o                         
  -2   7   2        164.97        172.20        15.44 o                         
  -1   7   2       1096.77       1153.32        31.96 o                         
   0   7   2        616.37        617.13        21.47 o                         
   1   7   2        165.88        168.01        16.00 o                         
   2   7   2       1165.66       1180.17        27.42 o                         
   3   7   2       1684.22       1618.36        32.44 o                         
   4   7   2          0.87         -3.93        15.29 o                         
   5   7   2        168.68        179.93        18.54 o                         
   6   7   2        625.14        697.59        30.06 o                         
   7   7   2        297.89        351.79        32.41 o                         
   8   7   2       1006.03       1092.10        39.48 o                         
   9   7   2        841.95        964.19        45.58 o                         
  10   7   2        308.36        297.20        36.59 o                         
  11   7   2        233.98        261.21        36.09 o                         
  12   7   2        247.41        252.19        46.52 o                         
  13   7   2         57.06         -5.61        36.01 o                         
  14   7   2        267.18        306.52        92.60 o                         
  15   7   2        178.20        101.41        66.32 o                         
  16   7   2         15.57         -2.89        64.53 o                         
  17   7   2        309.14        220.60        89.91 o                         
  18   7   2         48.48       -109.08       187.83 o                         
  19   7   2          9.52        -70.78       202.89 o                         
 -19   8   2         65.17        -36.72       105.82 o                         
 -18   8   2          1.01        -34.71        69.39 o                         
 -17   8   2        154.74        179.89        75.09 o                         
 -16   8   2         23.10         -0.12        65.43 o                         
 -15   8   2          0.72         28.71        66.06 o                         
 -14   8   2        968.74        914.12        61.79 o                         
 -13   8   2         34.90         34.74        36.39 o                         
 -12   8   2         15.16         27.51        32.60 o                         
 -11   8   2        656.04        609.65        43.89 o                         
 -10   8   2        316.03        324.76        30.52 o                         
  -9   8   2         54.96          7.15        22.34 o                         
  -8   8   2        809.71        848.53        35.60 o                         
  -7   8   2        408.71        499.50        25.87 o                         
  -6   8   2        142.96        123.90        18.39 o                         
  -5   8   2       1116.62       1121.44        31.74 o                         
  -4   8   2       1471.97       1522.31        37.68 o                         
  -3   8   2         75.23         72.36        15.63 o                         
  -2   8   2       2903.25       2954.94        47.28 o                         
  -1   8   2       1020.07       1131.63        30.33 o                         
   0   8   2        358.75        311.52        18.78 o                         
   1   8   2       1291.42       1341.32        31.80 o                         
   2   8   2        717.58        734.06        24.46 o                         
   3   8   2         26.01         26.41        16.43 o                         
   4   8   2        666.67        644.81        27.17 o                         
   5   8   2       1709.19       1728.46        42.50 o                         
   6   8   2        212.39        191.78        24.55 o                         
   7   8   2       3027.44       3138.95        66.14 o                         
   8   8   2        579.03        644.59        35.30 o                         
   9   8   2          3.46         52.77        27.82 o                         
  10   8   2       1244.26       1341.43        59.01 o                         
  11   8   2         41.22        -15.51        37.30 o                         
  12   8   2        175.67         92.82        41.73 o                         
  13   8   2        312.30        191.91        49.46 o                         
  14   8   2        309.05        326.68        58.29 o                         
  15   8   2        152.52        178.00        65.48 o                         
  16   8   2        223.41        165.62        94.57 o                         
  17   8   2        184.16        197.17        85.23 o                         
  18   8   2         97.32        -13.57        84.11 o                         
 -18   9   2         28.04         37.80        70.25 o                         
 -17   9   2         60.33        -67.42        67.42 o                         
 -16   9   2          6.40         17.94        62.21 o                         
 -15   9   2        672.68        478.93        87.16 o                         
 -14   9   2        193.31        155.27        54.79 o                         
 -13   9   2         93.47         22.07        49.44 o                         
 -12   9   2        510.76        505.52        47.67 o                         
 -11   9   2         40.98         46.18        32.84 o                         
 -10   9   2        245.00        219.36        34.91 o                         
  -9   9   2        924.28        938.22        50.38 o                         
  -8   9   2         12.70          1.67        26.77 o                         
  -7   9   2         70.63         67.17        19.88 o                         
  -6   9   2        758.42        775.16        30.88 o                         
  -5   9   2         52.67         69.26        16.75 o                         
  -4   9   2         49.43         45.39        16.16 o                         
  -3   9   2       1765.18       1851.41        42.32 o                         
  -2   9   2          7.73        -18.16        18.16 o                         
  -1   9   2       1154.35       1141.90        37.60 o                         
   0   9   2        372.00        370.95        24.19 o                         
   1   9   2          8.02         29.00        19.04 o                         
   2   9   2       1970.01       1985.32        44.96 o                         
   3   9   2        205.83        196.21        22.82 o                         
   4   9   2         15.53         -3.84        25.19 o                         
   5   9   2        398.17        343.18        25.89 o                         
   6   9   2        579.32        553.62        35.67 o                         
   7   9   2        275.75        269.93        30.10 o                         
   8   9   2        218.22        262.12        42.51 o                         
   9   9   2        379.79        375.81        40.84 o                         
  10   9   2         33.05         29.63        40.51 o                         
  11   9   2        532.50        449.28        51.36 o                         
  12   9   2        142.54        141.13        55.33 o                         
  13   9   2          2.19         -7.14        55.17 o                         
  14   9   2         55.77         77.78        59.76 o                         
  15   9   2        104.07         81.16        62.76 o                         
  16   9   2          4.26         76.43        77.44 o                         
  17   9   2         45.46        132.33        86.50 o                         
 -18  10   2          0.05        233.53       160.66 o                         
 -17  10   2          3.19        -50.01        89.86 o                         
 -16  10   2          5.02        -78.59        78.59 o                         
 -15  10   2         24.39          9.35        64.32 o                         
 -14  10   2         71.65         47.56        64.50 o                         
 -13  10   2         13.12         48.40        54.59 o                         
 -12  10   2         47.94         20.17        52.00 o                         
 -11  10   2          5.54         11.26        39.76 o                         
 -10  10   2         22.09         83.17        40.96 o                         
  -9  10   2         19.75        -14.78        31.21 o                         
  -8  10   2         19.00          6.01        29.66 o                         
  -7  10   2          4.35          8.26        29.81 o                         
  -6  10   2          9.92         23.10        27.31 o                         
  -5  10   2          6.33         10.11        25.80 o                         
  -4  10   2         96.41         85.27        18.83 o                         
  -3  10   2         28.98         40.76        21.88 o                         
  -2  10   2          5.43          3.72        24.78 o                         
  -1  10   2        159.07         81.23        23.03 o                         
   0  10   2        709.82        723.12        36.00 o                         
   1  10   2          1.08         -2.18        23.16 o                         
   2  10   2       1094.16       1064.94        40.29 o                         
   3  10   2          0.09         11.35        24.25 o                         
   4  10   2         19.25         15.19        26.10 o                         
   5  10   2          5.98        -25.80        25.80 o                         
   6  10   2         99.07        124.04        31.03 o                         
   7  10   2         30.36         41.15        29.65 o                         
   8  10   2         76.46        123.77        36.85 o                         
   9  10   2        183.94        215.03        45.15 o                         
  10  10   2         34.15         28.06        47.46 o                         
  11  10   2         22.88         53.86        49.15 o                         
  12  10   2         34.01        -41.51        63.07 o                         
  13  10   2         11.26        -63.08        63.08 o                         
  14  10   2          4.11        -62.42        62.42 o                         
  15  10   2         48.95         33.36        81.60 o                         
  16  10   2         44.92         46.71        72.09 o                         
 -17  11   2          0.45         62.94       149.06 o                         
 -16  11   2         38.23         19.09        66.62 o                         
 -15  11   2          1.30        -59.89        59.89 o                         
 -14  11   2         12.58        -60.30        66.91 o                         
 -13  11   2         56.62         11.59        59.26 o                         
 -12  11   2        353.89        246.62        67.64 o                         
 -11  11   2         25.47         49.77        53.69 o                         
 -10  11   2        443.60        381.46        53.71 o                         
  -9  11   2        140.92         87.69        40.35 o                         
  -8  11   2         61.89         19.87        38.59 o                         
  -7  11   2         21.25         63.64        34.44 o                         
  -6  11   2        392.55        390.96        36.24 o                         
  -5  11   2         15.77          5.49        28.04 o                         
  -4  11   2          2.45         11.43        14.16 o                         
  -3  11   2        616.55        658.01        37.55 o                         
  -2  11   2         51.76         47.95        23.50 o                         
  -1  11   2        573.57        543.84        33.34 o                         
   0  11   2         77.44         84.90        26.20 o                         
   1  11   2        149.02        144.85        27.95 o                         
   2  11   2        496.84        515.95        35.75 o                         
   3  11   2        606.30        636.02        38.95 o                         
   4  11   2         77.33         63.18        28.80 o                         
   5  11   2         45.26          6.29        26.64 o                         
   6  11   2         24.71         -0.52        31.28 o                         
   7  11   2         86.82         91.41        32.42 o                         
   8  11   2         95.30         61.49        35.18 o                         
   9  11   2        248.32        314.79        49.76 o                         
  10  11   2         90.13         41.23        50.55 o                         
  11  11   2         83.88          9.34        49.54 o                         
  12  11   2         18.19        -28.10        59.29 o                         
  13  11   2         24.71        -10.71        59.63 o                         
  14  11   2         55.06        -18.76        64.89 o                         
  15  11   2         76.92         50.91        62.71 o                         
 -15  12   2          6.14         50.26        70.14 o                         
 -14  12   2        196.72        -80.13        80.13 o                         
 -13  12   2          3.39        -64.98        64.98 o                         
 -12  12   2          2.39         32.15        63.18 o                         
 -11  12   2        157.08         38.29        64.35 o                         
 -10  12   2         36.68         -7.98        54.30 o                         
  -9  12   2          5.06         54.08        52.08 o                         
  -8  12   2        131.66        109.02        48.22 o                         
  -7  12   2        147.04         85.07        40.52 o                         
  -6  12   2         60.01         76.66        39.97 o                         
  -5  12   2         72.10         85.26        36.69 o                         
  -4  12   2        329.32        405.90        37.64 o                         
  -3  12   2         22.50         38.10        29.40 o                         
  -2  12   2       1205.48       1284.14        57.97 o                         
  -1  12   2         55.44        120.59        27.55 o                         
   0  12   2        139.90         77.57        28.67 o                         
   1  12   2         53.27         14.99        27.12 o                         
   2  12   2         69.26         63.47        28.26 o                         
   3  12   2         82.21         89.32        30.52 o                         
   4  12   2        166.35        172.91        32.28 o                         
   5  12   2        661.69        672.52        52.33 o                         
   6  12   2          6.89         17.52        32.62 o                         
   7  12   2       1152.34       1207.74       100.20 o                         
   8  12   2        121.48        157.63        47.72 o                         
   9  12   2          6.06         49.61        49.52 o                         
  10  12   2        474.99        339.34        57.05 o                         
  11  12   2          1.23         37.48        60.93 o                         
  12  12   2         25.73         48.47        64.66 o                         
  13  12   2         49.48         39.28        63.75 o                         
  14  12   2        118.70         56.96        66.99 o                         
 -14  13   2         28.91        -66.00        98.71 o                         
 -13  13   2          4.21        -45.53       119.00 o                         
 -12  13   2        121.68         -9.92        68.14 o                         
 -11  13   2         47.79        -61.14        61.14 o                         
 -10  13   2         95.44        108.17        59.25 o                         
  -9  13   2        292.80        249.84        71.35 o                         
  -8  13   2          1.01        -79.37        79.37 o                         
  -7  13   2         57.10         11.38        58.30 o                         
  -6  13   2        120.83        129.52        54.79 o                         
  -5  13   2          0.70         35.50        43.53 o                         
  -4  13   2          3.84        -13.73        37.39 o                         
  -3  13   2        416.09        389.18        44.67 o                         
  -2  13   2          6.01         96.70        39.22 o                         
  -1  13   2        288.80        247.70        41.14 o                         
   0  13   2         97.33        110.68        41.23 o                         
   1  13   2          5.86         43.66        37.37 o                         
   2  13   2        438.29        308.18        46.85 o                         
   3  13   2         44.90         39.07        37.19 o                         
   4  13   2          1.15         -7.20        37.30 o                         
   5  13   2        129.88         63.05        45.53 o                         
   6  13   2         86.20        109.77        47.27 o                         
   7  13   2         92.67         43.22        48.51 o                         
   8  13   2         12.16        -48.07        48.07 o                         
   9  13   2         78.26        -21.50        46.03 o                         
  10  13   2          0.54        -44.21        54.32 o                         
  11  13   2        106.18          5.22        74.93 o                         
  12  13   2          7.40        -30.58        84.72 o                         
  13  13   2          2.33        -32.57       124.22 o                         
 -12  14   2          2.31         35.47        81.58 o                         
 -11  14   2         11.83        -59.48        59.48 o                         
 -10  14   2         18.14        -60.52        60.52 o                         
  -9  14   2          8.22        -41.35        63.40 o                         
  -8  14   2         27.83         53.96        57.53 o                         
  -7  14   2          7.14        -40.70        57.76 o                         
  -6  14   2          5.26        -53.02        53.02 o                         
  -5  14   2          1.45        -35.45        55.16 o                         
  -4  14   2         12.13         -6.27        52.82 o                         
  -3  14   2          0.03          3.35        47.58 o                         
  -2  14   2          0.04        -28.11        46.51 o                         
  -1  14   2          5.77         16.32        46.87 o                         
   0  14   2         52.56        -29.17        48.59 o                         
   1  14   2          0.02         11.52        42.76 o                         
   2  14   2        138.41         69.63        46.21 o                         
   3  14   2          1.32        -17.86        43.58 o                         
   4  14   2          1.12         13.00        52.69 o                         
   5  14   2          9.22         -8.05        45.06 o                         
   6  14   2         60.23         10.85        52.78 o                         
   7  14   2          6.78         -5.94        50.47 o                         
   8  14   2         53.36        -57.78        57.78 o                         
   9  14   2         10.46        -45.79        59.54 o                         
  10  14   2          3.16        -36.90        53.07 o                         
  11  14   2          3.67        104.07       101.84 o                         
 -10  15   2        176.85         28.00       102.56 o                         
  -9  15   2          6.39        -26.44        62.22 o                         
  -8  15   2         34.79        -67.10        67.10 o                         
  -7  15   2          0.42        -59.67        59.67 o                         
  -6  15   2         44.37        -66.59        66.59 o                         
  -5  15   2          0.02        -53.53        53.53 o                         
  -4  15   2          4.19        -53.74        55.88 o                         
  -3  15   2        216.99        134.48        57.28 o                         
  -2  15   2          0.02        -45.50        56.88 o                         
  -1  15   2        175.74         36.81        61.72 o                         
   0  15   2          1.95         31.71        60.97 o                         
   1  15   2         57.85         44.95        57.47 o                         
   2  15   2        127.58         99.66        63.53 o                         
   3  15   2        100.12          3.25        60.32 o                         
   4  15   2         54.60         13.96        65.95 o                         
   5  15   2          4.18        -43.79        74.32 o                         
   6  15   2          1.10         29.89        72.33 o                         
   7  15   2          9.51        -45.91        67.33 o                         
   8  15   2          2.34        -37.45        66.68 o                         
   9  15   2         58.38       -137.47       205.38 o                         
  -7  16   2         26.34        -93.04       223.59 o                         
  -6  16   2         20.80         -5.21        75.99 o                         
  -5  16   2          1.99         17.59        71.35 o                         
  -4  16   2         34.61         11.29        67.59 o                         
  -3  16   2         55.22         72.29        75.67 o                         
  -2  16   2        303.76        136.14        77.60 o                         
  -1  16   2          1.41        -64.14        64.14 o                         
   0  16   2         37.75        -63.77        63.77 o                         
   1  16   2          1.30        -34.00        70.86 o                         
   2  16   2          2.35        -64.81        64.81 o                         
   3  16   2         27.17         35.42        67.13 o                         
   4  16   2         16.56        -60.97        60.97 o                         
   5  16   2        114.06         30.39        70.23 o                         
   6  16   2          2.53       -144.92       144.92 o                         
  -2  17   2          7.87        165.96       146.58 o                         
  -1  17   2         47.51       -145.42       149.06 o                         
   0  17   2         16.37       -110.67       110.67 o                         
   1  17   2          0.16         54.37       131.67 o                         
 -21   1   3          3.49        149.70       123.52 o                         
 -20   1   3         72.70        -11.31       161.84 o                         
 -19   1   3          3.42        -68.01        75.78 o                         
 -18   1   3        115.61         56.29        72.98 o                         
 -17   1   3        112.15        220.89        73.87 o                         
 -16   1   3          6.97         96.66        56.92 o                         
 -15   1   3        150.69        146.61        39.67 o                         
 -14   1   3         37.98         59.25        31.72 o                         
 -13   1   3         24.09          3.71        31.85 o                         
 -12   1   3        537.39        513.27        34.90 o                         
 -11   1   3        734.73        742.31        30.88 o                         
 -10   1   3         79.41        116.00        16.10 o                         
  -9   1   3        234.43        248.72        16.74 o                         
  -8   1   3        333.24        325.40        17.10 o                         
  -7   1   3          0.37         14.23        10.88 o                         
  -6   1   3       3513.26       3576.19        48.54 o                         
  -5   1   3       1660.98       1561.52        28.64 o                         
  -4   1   3        439.12        433.32        15.17 o                         
  -3   1   3        964.75        938.65        36.20 o                         
  -2   1   3       2038.07       1822.53        34.56 o                         
  -1   1   3          2.78         10.65        10.60 o                         
   0   1   3        772.24        710.71        22.52 o                         
   1   1   3       1172.24       1144.63        36.12 o                         
   2   1   3          2.31          2.88        14.19 o                         
   3   1   3        851.88        837.36        33.59 o                         
   4   1   3       1918.11       1840.34        38.00 o                         
   5   1   3         36.18         32.58        23.60 o                         
   6   1   3        900.47       1014.51        41.68 o                         
   7   1   3       1676.53       1619.65        56.02 o                         
   8   1   3         37.67         56.46        31.29 o                         
   9   1   3       2233.85       2251.67        70.84 o                         
  10   1   3         96.77         83.90        37.65 o                         
  11   1   3          7.77        -20.88        34.78 o                         
  12   1   3        443.56        396.18        59.11 o                         
  13   1   3        260.65        336.32        73.44 o                         
  14   1   3         43.49         65.40        64.60 o                         
  15   1   3        361.04        430.15        78.27 o                         
  16   1   3        285.86        263.22        75.50 o                         
  17   1   3         92.61        106.20        69.79 o                         
  18   1   3        378.91        384.27        85.18 o                         
  19   1   3          5.94        -82.98        82.98 o                         
 -20   2   3          6.40        -32.18        81.28 o                         
 -19   2   3        294.68        403.52       139.61 o                         
 -18   2   3         65.42        -51.94        82.71 o                         
 -17   2   3         24.81        157.49        61.36 o                         
 -16   2   3        673.46        771.18        92.88 o                         
 -15   2   3       1007.04        917.91        58.73 o                         
 -14   2   3        235.89        210.70        37.87 o                         
 -13   2   3       1077.47       1081.22        50.09 o                         
 -12   2   3        122.62        114.30        26.84 o                         
 -11   2   3        978.55       1050.72        42.95 o                         
 -10   2   3       1584.75       1586.58        43.25 o                         
  -9   2   3        648.46        594.40        23.14 o                         
  -8   2   3         13.20        -11.44        11.44 o                         
  -7   2   3       2283.96       2324.14        43.25 o                         
  -6   2   3        432.77        425.18        18.32 o                         
  -5   2   3        489.40        498.64        25.97 o                         
  -4   2   3       2005.27       2016.48        48.19 o                         
  -3   2   3        185.71        181.60        20.48 o                         
  -2   2   3       1513.03       1524.00        36.53 o                         
  -1   2   3       6052.26       5968.29        81.69 o                         
   0   2   3        472.85        484.03        17.67 o                         
   1   2   3      12137.11      12600.59       177.52 o                         
   2   2   3         54.58         41.57        13.85 o                         
   3   2   3        122.77        124.45        15.43 o                         
   4   2   3       2637.42       2494.51        46.37 o                         
   5   2   3       2715.64       2688.70        49.61 o                         
   6   2   3        611.96        636.66        33.91 o                         
   7   2   3       2988.84       2881.78        70.26 o                         
   8   2   3       1798.91       1864.04        60.42 o                         
   9   2   3          1.46         29.41        31.99 o                         
  10   2   3       3596.23       3413.52        85.39 o                         
  11   2   3        602.58        592.88        47.88 o                         
  12   2   3        560.00        534.79        52.96 o                         
  13   2   3        465.27        555.80        77.46 o                         
  14   2   3        661.69        653.36        81.31 o                         
  15   2   3          0.41         20.45        64.61 o                         
  16   2   3        347.80        389.41        83.21 o                         
  17   2   3        167.93        275.47        83.63 o                         
  18   2   3         26.98        -19.22        69.40 o                         
  19   2   3        134.93        133.49        98.40 o                         
 -20   3   3         34.36        -50.69        77.47 o                         
 -19   3   3          3.61        -70.94        70.94 o                         
 -18   3   3         45.18         -6.10        66.10 o                         
 -17   3   3        253.60        249.36        64.39 o                         
 -16   3   3          4.00         -1.55        55.51 o                         
 -15   3   3        267.41        335.22        54.64 o                         
 -14   3   3          5.53        -33.15        33.15 o                         
 -13   3   3         31.50         32.45        32.54 o                         
 -12   3   3        516.85        576.38        42.95 o                         
 -11   3   3        778.64        830.18        43.62 o                         
 -10   3   3         83.46         68.62        18.40 o                         
  -9   3   3        691.59        743.81        31.04 o                         
  -8   3   3        392.53        411.93        16.69 o                         
  -7   3   3        390.29        388.75        16.93 o                         
  -6   3   3       2868.53       2967.66        54.76 o                         
  -5   3   3        451.44        424.45        26.43 o                         
  -4   3   3         73.16         68.55        19.69 o                         
  -3   3   3       1071.70       1075.86        39.47 o                         
  -2   3   3       2430.15       2303.44        42.84 o                         
  -1   3   3         20.30         38.60         9.16 o                         
   0   3   3        813.86        763.22        20.89 o                         
   1   3   3       1394.02       1325.04        30.82 o                         
   2   3   3          7.72          5.99        13.30 o                         
   3   3   3        929.90        902.59        27.15 o                         
   4   3   3       1343.98       1330.02        33.74 o                         
   5   3   3         89.70         53.72        19.05 o                         
   6   3   3        543.06        608.36        26.06 o                         
   7   3   3        478.50        500.55        35.29 o                         
   8   3   3        303.75        279.32        34.16 o                         
   9   3   3       1059.13       1081.95        51.22 o                         
  10   3   3          5.08         48.36        20.29 o                         
  11   3   3         24.87         34.35        28.29 o                         
  12   3   3        321.39        329.57        20.95 o                         
  13   3   3        186.38        223.84        28.03 o                         
  14   3   3          1.91         49.01        62.73 o                         
  15   3   3        371.69        385.61        71.35 o                         
  16   3   3        232.39        139.93        68.35 o                         
  17   3   3        119.18        143.67        71.24 o                         
  18   3   3        289.98        200.18        81.13 o                         
  19   3   3          2.19        -45.19       101.57 o                         
 -20   4   3          1.26         53.46       145.50 o                         
 -19   4   3         18.21        -92.98        92.98 o                         
 -18   4   3         15.41        -26.72        68.05 o                         
 -17   4   3          8.13        -61.43        61.43 o                         
 -16   4   3         73.20         94.79        59.53 o                         
 -15   4   3          7.24        -53.24        53.24 o                         
 -14   4   3          2.62        -36.17        36.17 o                         
 -13   4   3         23.70          2.38        32.47 o                         
 -12   4   3         35.82         29.97        25.30 o                         
 -11   4   3          3.95        -19.64        19.64 o                         
 -10   4   3         54.65         12.56        14.79 o                         
  -9   4   3        116.70         92.90        17.14 o                         
  -8   4   3        525.78        519.59        19.15 o                         
  -7   4   3         88.88        117.95        14.25 o                         
  -6   4   3         31.21         11.09         8.81 o                         
  -5   4   3          0.45         28.23        20.71 o                         
  -4   4   3         14.20         16.83        12.07 o                         
  -3   4   3        143.41        145.57        14.10 o                         
  -2   4   3          0.86        -12.32        13.00 o                         
  -1   4   3         12.53          8.31         9.89 o                         
   0   4   3         32.22         12.06        12.25 o                         
   1   4   3         40.33         20.31        16.83 o                         
   2   4   3          9.94         16.77        14.26 o                         
   3   4   3         18.21         20.33        16.41 o                         
   4   4   3         10.27         -1.00        16.91 o                         
   5   4   3         94.55        103.40        17.69 o                         
   6   4   3        265.61        222.77        20.07 o                         
   7   4   3          1.55        -13.00        19.28 o                         
   8   4   3        349.21        333.54        26.72 o                         
   9   4   3          4.69          6.14        21.27 o                         
  10   4   3        248.02        242.50        34.74 o                         
  11   4   3          1.77         20.11        23.54 o                         
  12   4   3         32.18        -15.20        24.38 o                         
  13   4   3         53.91         40.11        35.95 o                         
  14   4   3          7.53        -19.22        52.09 o                         
  15   4   3         27.87        -87.16        87.16 o                         
  16   4   3          0.08         -2.37        68.90 o                         
  17   4   3          5.91        -10.13        70.82 o                         
  18   4   3         14.10         39.35        98.84 o                         
 -20   5   3         87.40        304.75       180.53 o                         
 -19   5   3          6.25        -57.81        57.81 o                         
 -18   5   3        105.66         70.12        66.28 o                         
 -17   5   3         13.36        -62.20        62.20 o                         
 -16   5   3          0.20        -52.90        52.90 o                         
 -15   5   3         63.04        110.01        63.01 o                         
 -14   5   3        174.06         34.49        46.38 o                         
 -13   5   3          0.90         17.30        31.24 o                         
 -12   5   3        549.26        574.45        42.04 o                         
 -11   5   3        313.27        280.12        26.46 o                         
 -10   5   3         91.14         70.71        19.49 o                         
  -9   5   3         22.01         15.18        15.64 o                         
  -8   5   3         80.95         61.88        13.29 o                         
  -7   5   3        198.38        210.25        18.24 o                         
  -6   5   3       1655.33       1690.30        33.45 o                         
  -5   5   3       1511.42       1399.74        28.18 o                         
  -4   5   3        414.93        433.42        18.34 o                         
  -3   5   3        798.10        749.02        21.25 o                         
  -2   5   3        559.56        549.51        28.59 o                         
  -1   5   3         22.52         19.12        12.55 o                         
   0   5   3        409.02        427.31        18.49 o                         
   1   5   3        519.89        558.87        23.81 o                         
   2   5   3         37.57         36.70        16.43 o                         
   3   5   3        490.33        476.34        23.52 o                         
   4   5   3        743.54        815.83        29.96 o                         
   5   5   3          1.82         31.11        18.09 o                         
   6   5   3        863.52        949.31        32.76 o                         
   7   5   3       1624.98       1698.87        43.48 o                         
   8   5   3         23.88         30.10        25.53 o                         
   9   5   3       2013.64       2059.95        57.91 o                         
  10   5   3        118.81         64.60        27.87 o                         
  11   5   3          4.24         -5.38        26.79 o                         
  12   5   3        332.42        344.50        59.13 o                         
  13   5   3        177.16        283.82        59.44 o                         
  14   5   3         70.64         12.51        50.76 o                         
  15   5   3        184.47        135.98        66.92 o                         
  16   5   3        178.34         46.33        73.04 o                         
  17   5   3         32.04         32.23        71.48 o                         
  18   5   3        201.30        132.69        93.89 o                         
 -19   6   3        145.78        235.79        77.85 o                         
 -18   6   3         18.43         -2.01        69.60 o                         
 -17   6   3          9.19        -43.27        56.45 o                         
 -16   6   3        318.70        380.09        60.71 o                         
 -15   6   3        391.72        312.66        70.42 o                         
 -14   6   3        112.36        113.97        44.56 o                         
 -13   6   3        377.10        394.89        44.14 o                         
 -12   6   3        111.36         55.98        26.06 o                         
 -11   6   3        301.61        298.77        26.68 o                         
 -10   6   3        833.72        842.51        34.40 o                         
  -9   6   3        445.25        469.81        22.39 o                         
  -8   6   3         74.47         60.53        14.85 o                         
  -7   6   3       1483.08       1462.06        34.60 o                         
  -6   6   3        164.41        189.99        17.20 o                         
  -5   6   3         60.92         65.84        13.96 o                         
  -4   6   3       1859.74       1822.46        38.79 o                         
  -3   6   3        223.26        252.25        17.79 o                         
  -2   6   3       1244.30       1212.93        27.76 o                         
  -1   6   3       1944.69       1977.05        39.13 o                         
   0   6   3        307.14        379.15        21.43 o                         
   1   6   3       3545.87       3628.75        61.99 o                         
   2   6   3        283.14        319.91        22.77 o                         
   3   6   3        342.60        403.46        23.55 o                         
   4   6   3       1187.53       1189.67        38.24 o                         
   5   6   3       2027.89       2019.26        47.53 o                         
   6   6   3        212.19        220.26        23.06 o                         
   7   6   3       2008.57       1972.17        48.68 o                         
   8   6   3        682.19        704.88        34.09 o                         
   9   6   3          1.47         26.13        29.83 o                         
  10   6   3       1723.01       1809.07        62.68 o                         
  11   6   3        448.71        526.27        43.05 o                         
  12   6   3        171.22        134.08        46.54 o                         
  13   6   3        281.53        272.23        59.14 o                         
  14   6   3        348.41        300.76        75.42 o                         
  15   6   3          0.31        -20.60        76.24 o                         
  16   6   3        232.53        253.82        74.99 o                         
  17   6   3        173.45        112.56        75.39 o                         
  18   6   3          3.97         74.76       184.67 o                         
 -18   7   3          7.94         19.73        73.27 o                         
 -17   7   3        199.19         61.35        68.89 o                         
 -16   7   3          0.06        -38.87        63.76 o                         
 -15   7   3        286.74        216.10        62.84 o                         
 -14   7   3          4.16         38.61        44.56 o                         
 -13   7   3         11.32         -0.44        38.83 o                         
 -12   7   3        392.80        398.37        44.06 o                         
 -11   7   3        399.61        398.32        32.67 o                         
 -10   7   3         78.20         90.84        21.24 o                         
  -9   7   3        593.84        641.26        26.53 o                         
  -8   7   3        121.91        160.37        17.67 o                         
  -7   7   3        475.02        466.72        20.50 o                         
  -6   7   3        905.60        940.11        25.71 o                         
  -5   7   3         62.52         60.78        16.84 o                         
  -4   7   3         22.52         29.53        14.77 o                         
  -3   7   3        859.31        921.05        30.60 o                         
  -2   7   3        947.78       1004.08        31.18 o                         
  -1   7   3        102.21         70.55        19.34 o                         
   0   7   3        380.64        377.08        21.23 o                         
   1   7   3        618.57        648.77        27.53 o                         
   2   7   3          4.03        -17.88        20.49 o                         
   3   7   3        452.84        450.84        25.15 o                         
   4   7   3        437.59        500.78        27.88 o                         
   5   7   3         68.29         66.55        27.77 o                         
   6   7   3        279.56        281.79        27.80 o                         
   7   7   3         12.64         82.62        25.21 o                         
   8   7   3        338.25        420.99        32.25 o                         
   9   7   3        232.88        170.83        33.36 o                         
  10   7   3         61.68         16.97        34.53 o                         
  11   7   3         10.18         25.85        42.65 o                         
  12   7   3        155.11        141.99        56.67 o                         
  13   7   3         64.48         81.38        74.69 o                         
  14   7   3          7.23        -68.37        68.37 o                         
  15   7   3        182.97         49.54        83.35 o                         
  16   7   3        104.62         53.63        89.52 o                         
  17   7   3         56.27         13.00        90.43 o                         
 -18   8   3         14.80         64.45       120.47 o                         
 -17   8   3         10.23        -60.78        60.78 o                         
 -16   8   3         64.44        -59.21        70.21 o                         
 -15   8   3          6.74         15.72        64.81 o                         
 -14   8   3         10.91         19.69        47.12 o                         
 -13   8   3         24.90        -28.81        42.48 o                         
 -12   8   3         78.59         78.59        43.87 o                         
 -11   8   3          0.70        -34.58        34.58 o                         
 -10   8   3         39.08         24.64        25.44 o                         
  -9   8   3         75.73         76.91        21.84 o                         
  -8   8   3        545.59        553.74        27.03 o                         
  -7   8   3        110.15         98.97        19.17 o                         
  -6   8   3         31.09         27.39        17.79 o                         
  -5   8   3          0.10         18.85        18.38 o                         
  -4   8   3         22.74         34.06        17.51 o                         
  -3   8   3        120.77        153.80        20.01 o                         
  -2   8   3          1.61         33.92        15.77 o                         
  -1   8   3         29.09         16.70        17.22 o                         
   0   8   3          7.42         10.31        14.16 o                         
   1   8   3         28.83         45.67        18.40 o                         
   2   8   3          0.07        -21.30        21.30 o                         
   3   8   3          4.78          5.76        20.32 o                         
   4   8   3          0.83         -8.70        20.77 o                         
   5   8   3         42.38         41.33        24.97 o                         
   6   8   3        232.81        195.97        26.76 o                         
   7   8   3          0.27         -0.74        28.73 o                         
   8   8   3        455.93        487.92        35.43 o                         
   9   8   3          2.40          6.24        27.16 o                         
  10   8   3        220.79        196.80        40.31 o                         
  11   8   3          0.87         -7.92        60.32 o                         
  12   8   3          9.98         33.90        59.04 o                         
  13   8   3         46.40         10.22       120.25 o                         
  14   8   3         14.25         12.17        75.20 o                         
  15   8   3         22.65         97.03        87.73 o                         
  16   8   3          0.01         89.63        98.25 o                         
 -17   9   3          0.67         96.77        90.18 o                         
 -16   9   3          5.67        -69.16        69.16 o                         
 -15   9   3         24.94          2.44        51.66 o                         
 -14   9   3        179.71         84.54        52.51 o                         
 -13   9   3          5.77         34.30        69.87 o                         
 -12   9   3        458.57        432.99        61.16 o                         
 -11   9   3         59.55        -42.00        42.00 o                         
 -10   9   3        117.95         99.73        34.39 o                         
  -9   9   3          3.15         22.47        39.56 o                         
  -8   9   3          1.96         49.21        22.52 o                         
  -7   9   3        146.62        141.61        23.10 o                         
  -6   9   3        333.06        332.99        32.43 o                         
  -5   9   3        491.87        528.28        26.39 o                         
  -4   9   3         54.58         41.89        20.39 o                         
  -3   9   3        608.93        613.08        33.80 o                         
  -2   9   3         62.87        102.27        26.88 o                         
  -1   9   3         93.22         56.76        19.92 o                         
   0   9   3        103.00         76.31        25.14 o                         
   1   9   3        164.99        152.63        25.06 o                         
   2   9   3        133.58        107.46        31.51 o                         
   3   9   3        218.54        227.99        27.53 o                         
   4   9   3         32.28         12.78        25.83 o                         
   5   9   3          6.36         16.91        24.29 o                         
   6   9   3        352.08        391.70        32.39 o                         
   7   9   3        559.38        567.34        37.10 o                         
   8   9   3         28.71         70.50        29.93 o                         
   9   9   3        771.35        930.96        49.57 o                         
  10   9   3         42.83        -32.79        49.53 o                         
  11   9   3          9.73        -60.49        60.49 o                         
  12   9   3        145.16        123.96        60.88 o                         
  13   9   3         52.19        123.11        80.77 o                         
  14   9   3         31.15         79.01        77.92 o                         
  15   9   3         58.70         80.45        88.98 o                         
  16   9   3         58.52        -47.60       118.27 o                         
 -16  10   3         75.67         19.07       103.10 o                         
 -15  10   3         56.49         -3.07        54.93 o                         
 -14  10   3         23.81         -4.29        56.85 o                         
 -13  10   3         27.15         58.96        57.59 o                         
 -12  10   3         79.30         37.53        50.29 o                         
 -11  10   3         30.46         51.46        56.01 o                         
 -10  10   3        264.08        228.45        55.39 o                         
  -9  10   3        207.28        246.64        52.66 o                         
  -8  10   3         72.64         48.30        35.29 o                         
  -7  10   3        594.56        645.69        48.09 o                         
  -6  10   3         10.17         11.47        23.77 o                         
  -5  10   3         25.75         21.02        21.42 o                         
  -4  10   3       1094.62       1142.88        45.73 o                         
  -3  10   3        114.43        194.45        29.91 o                         
  -2  10   3        838.58        761.44        58.16 o                         
  -1  10   3        192.86        242.28        27.99 o                         
   0  10   3        132.11        105.09        26.13 o                         
   1  10   3        290.81        228.72        29.76 o                         
   2  10   3        309.06        246.52        29.98 o                         
   3  10   3        412.96        436.07        32.48 o                         
   4  10   3        314.45        290.35        33.71 o                         
   5  10   3       1059.67        991.79        46.27 o                         
   6  10   3         16.65          6.66        39.70 o                         
   7  10   3        860.58        846.53        77.55 o                         
   8  10   3         96.06         53.02        45.62 o                         
   9  10   3          8.75         14.68        42.32 o                         
  10  10   3        416.44        406.57        55.19 o                         
  11  10   3        246.35        291.51        81.11 o                         
  12  10   3         11.94        -13.43        66.53 o                         
  13  10   3        114.14        106.14        83.83 o                         
  14  10   3         83.50        -63.95        90.33 o                         
  15  10   3          1.85        110.97       167.28 o                         
 -15  11   3        142.76        -54.99       115.24 o                         
 -14  11   3          4.36        -58.35        58.61 o                         
 -13  11   3          5.36         67.28        60.57 o                         
 -12  11   3        200.75        170.85        60.39 o                         
 -11  11   3         73.26         -1.45        55.32 o                         
 -10  11   3         41.22         -0.93        47.91 o                         
  -9  11   3        179.33        176.60        56.05 o                         
  -8  11   3          7.82         20.43        46.92 o                         
  -7  11   3        133.91        105.66        47.47 o                         
  -6  11   3         95.82        117.13        48.77 o                         
  -5  11   3         29.87         61.52        33.37 o                         
  -4  11   3         71.30         92.27        47.58 o                         
  -3  11   3        509.93        494.18        45.75 o                         
  -2  11   3        117.28         42.23        30.48 o                         
  -1  11   3         95.39         82.92        35.93 o                         
   0  11   3         72.46        -17.48        30.68 o                         
   1  11   3        100.87        103.92        33.69 o                         
   2  11   3         22.52        -12.35        32.85 o                         
   3  11   3         42.71         29.59        36.60 o                         
   4  11   3         99.07        148.89        37.55 o                         
   5  11   3          1.31        -20.11        41.03 o                         
   6  11   3        156.01         70.74        42.70 o                         
   7  11   3          7.33        -26.94        41.05 o                         
   8  11   3        104.93        114.85        48.15 o                         
   9  11   3         37.72        -11.53        50.13 o                         
  10  11   3         40.14         -5.64        55.90 o                         
  11  11   3          0.65        -26.60        73.49 o                         
  12  11   3         53.93         46.25        77.09 o                         
  13  11   3          7.79         -9.75       112.31 o                         
  14  11   3          7.56        130.84       170.59 o                         
 -14  12   3         15.08         13.85       126.70 o                         
 -13  12   3          2.34        -30.10        64.10 o                         
 -12  12   3         56.62         77.26        61.52 o                         
 -11  12   3          1.01         93.49        59.60 o                         
 -10  12   3          2.94         -9.09        56.71 o                         
  -9  12   3          4.41         61.55        62.51 o                         
  -8  12   3        157.90        175.26        56.11 o                         
  -7  12   3         39.55        -20.90        62.10 o                         
  -6  12   3         13.22         39.07        48.75 o                         
  -5  12   3          4.44          3.96        47.16 o                         
  -4  12   3         15.14         32.26        45.75 o                         
  -3  12   3         33.84         25.35        51.92 o                         
  -2  12   3         14.22         -5.43        48.85 o                         
  -1  12   3         23.46        -14.31        42.80 o                         
   0  12   3          3.81        -20.42        47.42 o                         
   1  12   3          2.81        -44.61        44.61 o                         
   2  12   3         18.26         33.23        45.36 o                         
   3  12   3          2.63        -43.61        43.61 o                         
   4  12   3         12.32         39.61        49.45 o                         
   5  12   3          0.40        -45.00        45.00 o                         
   6  12   3         51.64         79.36        51.20 o                         
   7  12   3          5.93        -47.67        52.95 o                         
   8  12   3        151.01          8.83        63.12 o                         
   9  12   3          0.73        -44.97        61.80 o                         
  10  12   3         24.27          8.41        66.75 o                         
  11  12   3          0.07          8.01        81.26 o                         
  12  12   3          5.94        -12.19       104.33 o                         
  13  12   3          3.38        -66.25       218.63 o                         
 -12  13   3        201.04       -114.28       114.28 o                         
 -11  13   3          9.02         24.99        59.51 o                         
 -10  13   3         77.34         30.87        60.74 o                         
  -9  13   3          1.37        -27.70        52.51 o                         
  -8  13   3          5.56        -37.03        56.84 o                         
  -7  13   3         27.73        106.12        59.31 o                         
  -6  13   3         44.54         32.43        52.58 o                         
  -5  13   3         58.37         31.50        86.67 o                         
  -4  13   3          0.90        -11.08        52.79 o                         
  -3  13   3        268.03        151.52        53.19 o                         
  -2  13   3          0.67        -44.84        44.84 o                         
  -1  13   3         42.92         18.85        47.36 o                         
   0  13   3          6.20        -24.75        48.09 o                         
   1  13   3         56.41         75.81        46.89 o                         
   2  13   3         96.15         49.57        47.49 o                         
   3  13   3         76.03         -3.99        47.91 o                         
   4  13   3         11.31         25.62        49.38 o                         
   5  13   3          1.22         23.41        52.01 o                         
   6  13   3         70.93         91.36        61.91 o                         
   7  13   3         46.91          8.73        64.42 o                         
   8  13   3          2.49        -69.50        69.50 o                         
   9  13   3        130.12         16.59        72.03 o                         
  10  13   3         10.21        -70.83        70.83 o                         
  11  13   3          4.15       -110.97       213.66 o                         
 -10  14   3         48.79        -88.91        88.91 o                         
  -9  14   3         41.77        -42.48        54.58 o                         
  -8  14   3         16.34        -21.96        62.45 o                         
  -7  14   3        129.04        182.62        62.95 o                         
  -6  14   3          2.52         13.36        68.64 o                         
  -5  14   3         68.27         20.79        54.27 o                         
  -4  14   3        362.93        224.48        66.73 o                         
  -3  14   3         47.47        106.72        58.70 o                         
  -2  14   3        334.73        297.09        57.31 o                         
  -1  14   3          3.19         15.94        50.24 o                         
   0  14   3         27.38         23.29        60.86 o                         
   1  14   3          2.59         -3.04        71.08 o                         
   2  14   3        100.14         70.31        55.87 o                         
   3  14   3        173.64        121.18        64.38 o                         
   4  14   3         60.39        -34.14        62.95 o                         
   5  14   3        308.44        221.80        64.96 o                         
   6  14   3          0.25        -21.47        75.18 o                         
   7  14   3        189.82        178.94        79.07 o                         
   8  14   3          3.58         17.53        75.38 o                         
   9  14   3         12.25        221.94       225.25 o                         
  -8  15   3          0.43         73.33       113.45 o                         
  -7  15   3          8.36         61.09       124.22 o                         
  -6  15   3          2.55        -57.28        57.28 o                         
  -5  15   3         23.63         20.18        68.46 o                         
  -4  15   3         16.42        -17.07        57.32 o                         
  -3  15   3        177.86         76.87        67.26 o                         
  -2  15   3          0.54         16.07        54.75 o                         
  -1  15   3         26.44         -1.58        55.19 o                         
   0  15   3          5.37         20.76        66.36 o                         
   1  15   3          6.10         23.98        71.11 o                         
   2  15   3         15.18          5.40        60.53 o                         
   3  15   3          7.52        -23.29        64.24 o                         
   4  15   3         24.09         15.00        67.68 o                         
   5  15   3         17.30          5.73        66.08 o                         
   6  15   3         84.90       -138.30       138.30 o                         
  -3  16   3          1.01        153.68       208.69 o                         
  -2  16   3         16.50         14.71       104.23 o                         
  -1  16   3          6.14       -105.61       105.61 o                         
   0  16   3         11.59        -56.98       121.27 o                         
   1  16   3          0.01         34.84       103.87 o                         
   2  16   3         25.14         26.38       104.23 o                         
 -19   0   4         59.90        -13.08       113.35 o                         
 -18   0   4        158.39        145.96       107.84 o                         
 -17   0   4         28.02         34.58        95.27 o                         
 -16   0   4        110.83         98.55        78.47 o                         
 -15   0   4        235.76         14.69       106.83 o                         
 -14   0   4          1.29        -67.93        67.93 o                         
 -13   0   4        975.98        998.52        83.75 o                         
 -12   0   4        305.88        311.60        37.16 o                         
 -11   0   4          0.68         62.30        25.69 o                         
 -10   0   4        639.05        663.17        45.52 o                         
  -9   0   4        702.71        696.34        39.93 o                         
  -8   0   4        620.06        631.70        25.22 o                         
  -7   0   4       3695.26       3622.08        90.96 o                         
  -6   0   4        138.38        136.91        20.69 o                         
  -5   0   4        415.11        415.14        21.79 o                         
  -4   0   4       3143.09       3115.13        67.18 o                         
  -3   0   4        502.05        556.60        52.82 o                         
  -2   0   4          2.45        -19.85        19.85 o                         
  -1   0   4       2180.53       2259.72        66.03 o                         
   0   0   4        350.44        314.24        66.26 o                         
   1   0   4        100.70        141.75        29.74 o                         
   2   0   4        618.82        537.07        40.64 o                         
   3   0   4        874.62        919.78        52.12 o                         
   4   0   4        118.23        105.47        19.13 o                         
   5   0   4       1892.55       1954.10        81.86 o                         
   6   0   4         68.92        112.46        46.50 o                         
   7   0   4         66.13        100.12        46.46 o                         
   8   0   4        947.18        902.34        66.54 o                         
   9   0   4        461.70        470.42        60.50 o                         
  10   0   4        523.84        519.30        81.52 o                         
  11   0   4        234.59        255.15        53.44 o                         
  12   0   4        223.50        235.29        88.66 o                         
  13   0   4          6.46         65.79        75.48 o                         
  14   0   4        869.94        750.97       125.79 o                         
  15   0   4         42.87        -78.05        78.05 o                         
  16   0   4          2.42         20.99       121.73 o                         
  17   0   4        276.09        216.54       152.38 o                         
 -19   1   4         50.49        -12.98        71.98 o                         
 -18   1   4         18.55         16.56        73.17 o                         
 -17   1   4         38.84         68.04        68.84 o                         
 -16   1   4          7.49         -7.63        70.52 o                         
 -15   1   4          1.88         74.60        50.43 o                         
 -14   1   4         82.20         67.87        52.50 o                         
 -13   1   4        571.89        491.92        54.18 o                         
 -12   1   4        101.36         97.48        21.48 o                         
 -11   1   4        100.04         96.51        20.52 o                         
 -10   1   4         49.06         52.83        14.52 o                         
  -9   1   4         60.51         41.28        16.42 o                         
  -8   1   4         10.34         19.32        12.73 o                         
  -7   1   4        746.13        705.07        20.61 o                         
  -6   1   4         87.72         60.09        12.13 o                         
  -5   1   4        630.08        650.43        25.90 o                         
  -4   1   4        215.76        217.92        16.88 o                         
  -3   1   4        704.16        761.40        24.47 o                         
  -2   1   4        409.28        412.06        21.25 o                         
  -1   1   4        209.15        221.06        17.41 o                         
   0   1   4        523.10        564.42        23.40 o                         
   1   1   4        464.87        467.54        25.66 o                         
   2   1   4        415.12        504.43        25.67 o                         
   3   1   4        607.23        652.32        26.92 o                         
   4   1   4        479.60        510.82        24.44 o                         
   5   1   4        230.70        256.11        30.54 o                         
   6   1   4        139.94        139.88        39.45 o                         
   7   1   4       1754.71       1821.28        61.29 o                         
   8   1   4        377.46        352.61        40.39 o                         
   9   1   4       2077.97       2050.75        70.23 o                         
  10   1   4        137.90        127.82        41.49 o                         
  11   1   4        190.89        153.81        45.11 o                         
  12   1   4         64.84        -10.85        51.34 o                         
  13   1   4        326.64        181.77        65.96 o                         
  14   1   4          9.35        -54.62        54.99 o                         
  15   1   4         96.95        168.89        80.07 o                         
  16   1   4        258.55        258.61       116.36 o                         
  17   1   4          2.31        -78.73        78.73 o                         
 -19   2   4          0.01         43.93        97.79 o                         
 -18   2   4          0.05         47.81        66.65 o                         
 -17   2   4          0.01        -53.89        57.40 o                         
 -16   2   4          1.06         86.58        54.22 o                         
 -15   2   4          9.80         24.19        72.77 o                         
 -14   2   4          0.92        -41.87        50.47 o                         
 -13   2   4          6.76         15.87        43.52 o                         
 -12   2   4          0.07         25.38        24.54 o                         
 -11   2   4          9.38          7.52        14.03 o                         
 -10   2   4          8.92         12.44        20.09 o                         
  -9   2   4         48.52         52.29        18.27 o                         
  -8   2   4          3.03         -2.11        13.98 o                         
  -7   2   4         79.21         92.56        21.69 o                         
  -6   2   4          0.03         17.57        20.38 o                         
  -5   2   4          6.67         33.80        19.55 o                         
  -4   2   4          2.63         -6.35        14.19 o                         
  -3   2   4         92.92        110.65        15.72 o                         
  -2   2   4         19.80         -3.84        16.12 o                         
  -1   2   4          0.12         -1.78        11.48 o                         
   0   2   4         12.30         29.11        16.55 o                         
   1   2   4        103.13        122.25        16.77 o                         
   2   2   4         16.69          5.86        15.01 o                         
   3   2   4         57.63         88.63        17.54 o                         
   4   2   4         28.30         32.04        16.75 o                         
   5   2   4          2.90          7.45        17.72 o                         
   6   2   4         22.14         50.87        31.26 o                         
   7   2   4         37.21          3.36        30.33 o                         
   8   2   4          2.04          8.92        31.59 o                         
   9   2   4          9.47         65.09        34.27 o                         
  10   2   4          0.52         11.43        36.67 o                         
  11   2   4          1.36        -35.62        44.60 o                         
  12   2   4          0.08        -55.20        65.70 o                         
  13   2   4          0.79         17.32        57.56 o                         
  14   2   4          0.01        -57.44        57.73 o                         
  15   2   4          0.09        -46.22        67.75 o                         
  16   2   4          0.37         44.54        71.99 o                         
  17   2   4          2.47         56.44        87.50 o                         
 -19   3   4         28.13         61.37        99.46 o                         
 -18   3   4         16.50        -62.66        62.66 o                         
 -17   3   4         18.05         56.46        60.10 o                         
 -16   3   4         12.63         55.69        57.81 o                         
 -15   3   4          3.22         47.52        49.20 o                         
 -14   3   4         53.78        110.54        50.19 o                         
 -13   3   4        252.69        254.77        34.77 o                         
 -12   3   4        103.59        127.93        22.55 o                         
 -11   3   4         54.97         53.14        22.84 o                         
 -10   3   4         67.88        103.60        19.32 o                         
  -9   3   4         18.18         35.25        24.65 o                         
  -8   3   4         20.89         20.03        31.73 o                         
  -7   3   4       1395.98       1341.44        57.57 o                         
  -6   3   4          7.02        -18.70        22.47 o                         
  -5   3   4       1146.74       1158.73        51.68 o                         
  -4   3   4          1.23         38.12        24.14 o                         
  -3   3   4        519.38        610.26        33.74 o                         
  -2   3   4        202.42        241.77        15.29 o                         
  -1   3   4        536.88        544.70        22.82 o                         
   0   3   4        453.03        489.56        16.77 o                         
   1   3   4        324.12        338.98        17.49 o                         
   2   3   4        501.12        491.56        24.91 o                         
   3   3   4        279.79        325.96        26.48 o                         
   4   3   4        614.03        622.93        27.80 o                         
   5   3   4        150.61        146.83        20.03 o                         
   6   3   4        172.63        162.48        17.40 o                         
   7   3   4       1483.31       1450.99        57.10 o                         
   8   3   4        243.06        217.10        39.32 o                         
   9   3   4       2250.62       2362.25        79.07 o                         
  10   3   4         27.74          7.04        37.49 o                         
  11   3   4         79.90         82.59        47.28 o                         
  12   3   4         56.15         68.33        63.10 o                         
  13   3   4        310.48        274.56        63.49 o                         
  14   3   4          0.65         54.38        69.42 o                         
  15   3   4         97.15         29.55        81.13 o                         
  16   3   4        226.06        180.95        67.91 o                         
  17   3   4          3.86        -24.36       128.25 o                         
 -18   4   4        106.50         62.77        67.91 o                         
 -17   4   4          2.60          0.14        58.09 o                         
 -16   4   4        112.25        110.69        57.41 o                         
 -15   4   4        196.26        249.62        56.67 o                         
 -14   4   4          0.69         96.69        48.00 o                         
 -13   4   4        689.57        647.55        56.40 o                         
 -12   4   4        248.93        232.89        37.02 o                         
 -11   4   4          1.08        -20.33        26.72 o                         
 -10   4   4        406.31        419.15        29.82 o                         
  -9   4   4        524.50        425.83        41.10 o                         
  -8   4   4        273.59        322.83        41.09 o                         
  -7   4   4       2485.46       2655.34        85.42 o                         
  -6   4   4        108.43        117.16        34.95 o                         
  -5   4   4        365.25        330.12        35.13 o                         
  -4   4   4       2571.86       2664.32        67.54 o                         
  -3   4   4        415.36        454.80        33.49 o                         
  -2   4   4          1.18         -7.97        19.10 o                         
  -1   4   4       1494.61       1556.74        39.46 o                         
   0   4   4        256.38        280.61        14.35 o                         
   1   4   4         70.53         52.76        15.51 o                         
   2   4   4        470.20        466.72        24.81 o                         
   3   4   4        642.48        668.63        35.26 o                         
   4   4   4         69.48         45.26        19.87 o                         
   5   4   4       1517.77       1490.63        42.06 o                         
   6   4   4         89.94         83.33        20.38 o                         
   7   4   4         48.93         75.84        25.84 o                         
   8   4   4        710.48        657.05        46.05 o                         
   9   4   4        197.68        233.06        43.62 o                         
  10   4   4        295.18        304.12        53.84 o                         
  11   4   4        311.68        370.61        60.87 o                         
  12   4   4         81.62        -20.02        58.41 o                         
  13   4   4          5.89        116.07        59.97 o                         
  14   4   4        527.45        552.30        82.54 o                         
  15   4   4         41.60         72.13        67.72 o                         
  16   4   4          3.04         20.81        75.19 o                         
 -18   5   4          2.68         -8.78        81.15 o                         
 -17   5   4         44.83         78.06        62.97 o                         
 -16   5   4          8.56        -18.40        51.71 o                         
 -15   5   4          5.20        -38.13        50.10 o                         
 -14   5   4         53.99        149.10        51.46 o                         
 -13   5   4        474.58        519.97        55.16 o                         
 -12   5   4         99.23         78.52        36.87 o                         
 -11   5   4         84.94         87.35        27.24 o                         
 -10   5   4          7.06          4.22        15.25 o                         
  -9   5   4         59.79         80.91        37.24 o                         
  -8   5   4         23.64         92.48        36.04 o                         
  -7   5   4         76.39        125.67        35.05 o                         
  -6   5   4        170.41        221.37        36.45 o                         
  -5   5   4        106.28         94.99        33.57 o                         
  -4   5   4        448.96        418.54        42.19 o                         
  -3   5   4        442.64        502.87        39.77 o                         
  -2   5   4        425.52        462.88        27.16 o                         
  -1   5   4         15.36         10.42        17.19 o                         
   0   5   4        193.82        229.93        16.83 o                         
   1   5   4        397.80        400.63        29.69 o                         
   2   5   4        174.60        154.87        18.94 o                         
   3   5   4        511.35        532.55        29.60 o                         
   4   5   4        225.33        233.39        26.68 o                         
   5   5   4        136.19        138.97        25.47 o                         
   6   5   4         99.92         50.23        23.36 o                         
   7   5   4        707.65        679.24        46.33 o                         
   8   5   4        258.61        191.89        52.61 o                         
   9   5   4        633.55        694.23        60.22 o                         
  10   5   4        230.00        192.09        73.04 o                         
  11   5   4        217.89        197.98        57.33 o                         
  12   5   4         59.02        127.26        63.72 o                         
  13   5   4        170.24        199.98       107.04 o                         
  14   5   4         35.94         60.51        76.11 o                         
  15   5   4         61.12        108.73        84.27 o                         
  16   5   4        203.93        110.82       118.55 o                         
 -17   6   4          0.20         66.00        65.81 o                         
 -16   6   4          2.82        -52.04        52.04 o                         
 -15   6   4         30.34         20.38        48.55 o                         
 -14   6   4          2.32         21.97        44.77 o                         
 -13   6   4         26.07         78.35        40.73 o                         
 -12   6   4          1.03         23.80        34.53 o                         
 -11   6   4         31.09        -15.18        34.74 o                         
 -10   6   4         22.75         -4.96        24.62 o                         
  -9   6   4        156.88        158.88        23.24 o                         
  -8   6   4         12.80         56.23        37.50 o                         
  -7   6   4        277.81        227.69        38.69 o                         
  -6   6   4          0.06          8.45        33.61 o                         
  -5   6   4         20.94         60.44        33.94 o                         
  -4   6   4         16.62         -5.95        19.09 o                         
  -3   6   4        333.78        310.94        25.33 o                         
  -2   6   4         64.81         39.94        22.71 o                         
  -1   6   4          2.84         -3.49        13.47 o                         
   0   6   4         34.15         58.44        18.09 o                         
   1   6   4        282.63        351.16        23.46 o                         
   2   6   4         47.09         31.87        18.33 o                         
   3   6   4        190.66        156.97        26.22 o                         
   4   6   4        107.82         76.72        37.20 o                         
   5   6   4          6.33        -27.17        27.17 o                         
   6   6   4         82.10         75.67        26.07 o                         
   7   6   4        105.90         81.64        38.63 o                         
   8   6   4          4.99         31.60        57.84 o                         
   9   6   4         31.39        110.79        66.35 o                         
  10   6   4          6.01         36.56        68.47 o                         
  11   6   4          5.02        -11.66        56.34 o                         
  12   6   4          4.58         69.83        60.26 o                         
  13   6   4          4.21         22.01        75.05 o                         
  14   6   4          0.36        -54.80        71.09 o                         
  15   6   4          0.04          8.46        91.78 o                         
 -17   7   4          5.49        -88.56        99.38 o                         
 -16   7   4         22.79          2.51        60.13 o                         
 -15   7   4         12.86         84.07        59.02 o                         
 -14   7   4         17.68        -48.13        51.60 o                         
 -13   7   4         38.28         21.07        41.98 o                         
 -12   7   4         82.96         80.82        36.92 o                         
 -11   7   4         19.67          1.18        33.51 o                         
 -10   7   4         22.14         10.45        21.88 o                         
  -9   7   4          3.20        -29.77        39.69 o                         
  -8   7   4         46.19         69.15        38.90 o                         
  -7   7   4        790.00        769.15        52.65 o                         
  -6   7   4        108.83        122.72        30.82 o                         
  -5   7   4        718.14        706.54        36.28 o                         
  -4   7   4         98.80         93.46        24.28 o                         
  -3   7   4        139.24        142.05        29.29 o                         
  -2   7   4         49.44         30.38        16.83 o                         
  -1   7   4        414.55        424.44        23.16 o                         
   0   7   4        192.08        162.52        21.05 o                         
   1   7   4        167.60        164.81        23.67 o                         
   2   7   4        269.39        265.17        30.47 o                         
   3   7   4         78.64         92.06        27.05 o                         
   4   7   4        415.18        511.58        42.23 o                         
   5   7   4         15.82         13.42        27.05 o                         
   6   7   4        125.17        122.19        33.45 o                         
   7   7   4        364.65        344.35        53.07 o                         
   8   7   4         84.67         85.27        49.74 o                         
   9   7   4        868.96        742.19        79.46 o                         
  10   7   4          4.13          2.62        67.20 o                         
  11   7   4         28.96        -15.95        83.66 o                         
  12   7   4         30.87         20.72        95.06 o                         
  13   7   4        156.74        295.58        93.38 o                         
  14   7   4          0.59         81.49        83.89 o                         
  15   7   4         65.10        178.88       223.59 o                         
 -16   8   4         98.11         11.71        72.43 o                         
 -15   8   4        111.02         90.58       106.55 o                         
 -14   8   4          0.56         33.69        57.99 o                         
 -13   8   4        233.10        149.81        49.31 o                         
 -12   8   4        127.15        171.87        47.03 o                         
 -11   8   4          1.96         10.33        35.88 o                         
 -10   8   4        108.16        112.58        33.03 o                         
  -9   8   4        185.82        178.39        30.59 o                         
  -8   8   4          5.95         10.35        43.73 o                         
  -7   8   4        858.01        800.17        55.23 o                         
  -6   8   4         60.78         94.09        19.77 o                         
  -5   8   4        256.92        274.74        17.55 o                         
  -4   8   4       1375.01       1359.26        43.77 o                         
  -3   8   4        228.45        279.68        29.01 o                         
  -2   8   4         30.77        -11.18        16.96 o                         
  -1   8   4        574.84        629.35        43.50 o                         
   0   8   4         74.06         64.29        22.70 o                         
   1   8   4         44.84         32.71        31.64 o                         
   2   8   4        174.62        190.32        29.65 o                         
   3   8   4        293.82        288.68        33.71 o                         
   4   8   4         28.34         50.50        50.61 o                         
   5   8   4        771.14        781.99        67.66 o                         
   6   8   4         84.23         60.41        48.76 o                         
   7   8   4         11.27        -48.75        48.75 o                         
   8   8   4        329.94        376.79        74.11 o                         
   9   8   4          3.89        -36.93        70.83 o                         
  10   8   4         39.18         21.57        75.66 o                         
  11   8   4        377.33        433.62        93.26 o                         
  12   8   4          3.54         36.10       105.49 o                         
  13   8   4          3.72         73.33        99.95 o                         
  14   8   4        110.80        -11.94       157.01 o                         
 -15   9   4         11.73        -60.56        60.56 o                         
 -14   9   4         13.44        -13.92        57.78 o                         
 -13   9   4        138.15        110.17        54.03 o                         
 -12   9   4         52.38        145.35        49.26 o                         
 -11   9   4         23.91         89.80        51.04 o                         
 -10   9   4          2.18        -40.03        40.03 o                         
  -9   9   4         13.39        -15.14        31.77 o                         
  -8   9   4         54.76         41.50        52.17 o                         
  -7   9   4          1.78         36.94        38.09 o                         
  -6   9   4         60.03        112.18        30.01 o                         
  -5   9   4          6.89         69.35        28.33 o                         
  -4   9   4        217.92        287.13        34.43 o                         
  -3   9   4        140.99        132.81        32.89 o                         
  -2   9   4        167.30        170.97        30.62 o                         
  -1   9   4          2.39        -35.15        35.15 o                         
   0   9   4          5.14         -1.67        37.77 o                         
   1   9   4        178.03        177.58        48.89 o                         
   2   9   4         61.43         74.69        49.62 o                         
   3   9   4        129.61         10.66        54.42 o                         
   4   9   4        123.06         67.55        47.64 o                         
   5   9   4         46.61         -1.38        53.28 o                         
   6   9   4        116.08        138.38        57.55 o                         
   7   9   4         83.56        116.28        60.09 o                         
   8   9   4         58.49         28.11        55.05 o                         
   9   9   4         39.08        -90.66        90.66 o                         
  10   9   4        125.63        143.19        99.76 o                         
  11   9   4        119.11        135.22        85.10 o                         
  12   9   4         35.74         43.79        86.30 o                         
  13   9   4         40.79         40.11       115.70 o                         
  14   9   4         41.63         57.97       160.66 o                         
 -14  10   4          0.05          8.26        72.25 o                         
 -13  10   4          6.66        -36.21        67.55 o                         
 -12  10   4          5.89         13.90        50.59 o                         
 -11  10   4          6.37        -46.48        46.48 o                         
 -10  10   4          1.16         55.17        41.04 o                         
  -9  10   4         40.50         14.10        43.98 o                         
  -8  10   4          8.44         55.34        41.58 o                         
  -7  10   4        100.49         52.46        46.17 o                         
  -6  10   4          1.15         39.44        36.80 o                         
  -5  10   4          2.63         55.67        37.28 o                         
  -4  10   4         17.80        -39.99        39.99 o                         
  -3  10   4        146.68        125.49        61.21 o                         
  -2  10   4         10.16        134.49        66.78 o                         
  -1  10   4          9.62        117.30        59.34 o                         
   0  10   4          3.36          6.44        51.39 o                         
   1  10   4         73.55         -4.01        50.12 o                         
   2  10   4         12.66        100.45        58.55 o                         
   3  10   4         65.44         13.02        53.90 o                         
   4  10   4         34.02         88.07        66.11 o                         
   5  10   4          0.67        -51.59        51.59 o                         
   6  10   4         32.42        -27.51        61.88 o                         
   7  10   4         16.85        -38.57        59.18 o                         
   8  10   4          1.20        -51.81        51.81 o                         
   9  10   4         10.08        -13.87        97.74 o                         
  10  10   4         10.68        -62.84       103.44 o                         
  11  10   4          5.04        140.48       112.78 o                         
  12  10   4         16.71        -25.94        87.27 o                         
 -12  11   4         44.14        -42.42        78.28 o                         
 -11  11   4          8.84          1.13        62.59 o                         
 -10  11   4          0.58          3.53        48.26 o                         
  -9  11   4          1.38         37.69        60.80 o                         
  -8  11   4         33.75        -18.14        54.55 o                         
  -7  11   4        137.42         92.90        48.74 o                         
  -6  11   4         92.36         39.20        45.54 o                         
  -5  11   4        138.81        104.46        46.05 o                         
  -4  11   4         72.10         58.17        46.85 o                         
  -3  11   4          9.33         46.34        43.66 o                         
  -2  11   4         10.73         48.88        46.30 o                         
  -1  11   4        136.60        107.12        64.18 o                         
   0  11   4         52.67          4.65        51.78 o                         
   1  11   4         56.46         64.83        55.84 o                         
   2  11   4         52.44        -55.11        55.11 o                         
   3  11   4         14.75        -47.44        53.86 o                         
   4  11   4        139.18        168.13        61.24 o                         
   5  11   4          4.09         35.21        71.43 o                         
   6  11   4         57.48        -35.08        53.66 o                         
   7  11   4          7.86        -52.31        52.31 o                         
   8  11   4         19.29         33.12        56.69 o                         
   9  11   4        111.93          5.53        95.44 o                         
  10  11   4          0.81         27.75        83.45 o                         
  11  11   4         16.24        -92.75       193.78 o                         
 -11  12   4          2.22       -150.72       170.59 o                         
 -10  12   4         15.42          7.11        55.05 o                         
  -9  12   4         21.70         56.98        50.96 o                         
  -8  12   4         18.80         38.49        62.77 o                         
  -7  12   4        185.46        123.47        65.69 o                         
  -6  12   4         21.32         -4.31        46.43 o                         
  -5  12   4        115.40         26.54        73.82 o                         
  -4  12   4        464.10        366.80        56.36 o                         
  -3  12   4         67.71         80.29        60.00 o                         
  -2  12   4         29.60         50.12        51.62 o                         
  -1  12   4        151.28        108.44        51.75 o                         
   0  12   4          8.04        -10.76        70.31 o                         
   1  12   4         23.81         62.29        81.72 o                         
   2  12   4         26.66        126.66        68.21 o                         
   3  12   4         96.23         98.08        60.47 o                         
   4  12   4          7.47         22.17        71.49 o                         
   5  12   4        239.77        272.62        66.79 o                         
   6  12   4         23.01        -68.64        68.64 o                         
   7  12   4          0.44          3.54        61.95 o                         
   8  12   4        103.99        -37.85        95.23 o                         
   9  12   4         22.84        122.80       143.92 o                         
  10  12   4          0.13        221.94       218.63 o                         
  -9  13   4          0.43        -75.22        76.89 o                         
  -8  13   4         48.30         17.97        55.40 o                         
  -7  13   4          1.27        -52.65        52.65 o                         
  -6  13   4          3.68         31.86        59.69 o                         
  -5  13   4          4.46         80.82        59.03 o                         
  -4  13   4         20.48         45.34        62.13 o                         
  -3  13   4         21.91         63.71        54.88 o                         
  -2  13   4         12.04        -46.24        52.95 o                         
  -1  13   4          5.19        -22.99        54.31 o                         
   0  13   4          4.95        -55.40        72.70 o                         
   1  13   4         38.51        -25.36        61.73 o                         
   2  13   4         20.43         12.83        71.70 o                         
   3  13   4          1.99          8.91        67.16 o                         
   4  13   4         80.73         54.38        61.15 o                         
   5  13   4         20.70        -69.70        77.17 o                         
   6  13   4         99.37        -10.30        71.40 o                         
   7  13   4          1.69       -125.88       130.84 o                         
   8  13   4          1.50       -142.44       142.44 o                         
  -7  14   4          1.89       -100.20       100.20 o                         
  -6  14   4         10.61         77.50        91.07 o                         
  -5  14   4          3.84        -68.33        68.33 o                         
  -4  14   4          5.19         26.20        92.12 o                         
  -3  14   4          6.41        -56.17        56.17 o                         
  -2  14   4          5.81        -26.68        59.28 o                         
  -1  14   4          7.62        -65.18        65.18 o                         
   0  14   4          5.05        -59.82        59.82 o                         
   1  14   4          0.24        -62.62        62.62 o                         
   2  14   4          0.01        -68.39       105.19 o                         
   3  14   4          1.63       -191.30       191.30 o                         
   4  14   4          0.28         51.34       212.00 o                         
   5  14   4         18.58       -114.28       203.72 o                         
 -17   1   5         16.38        -74.53        74.53 o                         
 -16   1   5         12.66         60.11        59.16 o                         
 -15   1   5         88.45        102.88        47.27 o                         
 -14   1   5         83.06        125.85        44.17 o                         
 -13   1   5         42.11         61.09        45.03 o                         
 -12   1   5          1.35         47.91        35.97 o                         
 -11   1   5         91.43         89.90        30.89 o                         
 -10   1   5         75.25        106.81        45.17 o                         
  -9   1   5         82.19         82.25        32.58 o                         
  -8   1   5         46.41         17.94        24.99 o                         
  -7   1   5        549.81        576.38        32.07 o                         
  -6   1   5        550.45        541.38        25.69 o                         
  -5   1   5       3148.04       3159.38        79.85 o                         
  -4   1   5          4.14        -13.34        20.02 o                         
  -3   1   5         32.34         14.61        14.15 o                         
  -2   1   5        145.96        140.20        12.11 o                         
  -1   1   5        160.79        170.49        19.77 o                         
   0   1   5         23.52         46.10        19.99 o                         
   1   1   5        474.63        472.45        27.04 o                         
   2   1   5        129.32         63.73        19.32 o                         
   3   1   5         96.34         84.09        21.39 o                         
   4   1   5        492.41        557.42        30.22 o                         
   5   1   5         78.21         78.21        31.44 o                         
   6   1   5         50.76         85.25        37.57 o                         
   7   1   5        612.57        550.13        57.32 o                         
   8   1   5         62.01         57.99        51.33 o                         
   9   1   5        266.57        296.92        61.09 o                         
  10   1   5         93.42         94.51        56.36 o                         
  11   1   5         18.56         40.74        70.95 o                         
  12   1   5          9.57         65.72        72.66 o                         
  13   1   5        200.05        179.09        80.53 o                         
  14   1   5         25.63        -51.12        95.93 o                         
 -17   2   5         15.71       -115.94       115.94 o                         
 -16   2   5          3.32        146.14        53.48 o                         
 -15   2   5         91.11        144.85        49.41 o                         
 -14   2   5        105.76         89.03        42.16 o                         
 -13   2   5        128.60        110.58        42.27 o                         
 -12   2   5         52.62        119.85        75.78 o                         
 -11   2   5         55.98         78.71        51.20 o                         
 -10   2   5        194.03        157.04        47.99 o                         
  -9   2   5        145.79         97.67        44.02 o                         
  -8   2   5         68.43         52.68        29.71 o                         
  -7   2   5         59.92          7.90        23.29 o                         
  -6   2   5         20.95         55.31        21.55 o                         
  -5   2   5        144.25        126.05        21.63 o                         
  -4   2   5        502.40        536.47        36.08 o                         
  -3   2   5        232.14        228.42        23.72 o                         
  -2   2   5         11.35        -10.83        17.59 o                         
  -1   2   5          2.97         12.13        15.02 o                         
   0   2   5        390.03        393.21        20.87 o                         
   1   2   5          9.31         20.20        17.73 o                         
   2   2   5          2.44         28.93        19.00 o                         
   3   2   5       1036.87       1001.31        33.60 o                         
   4   2   5         12.81         12.50        22.99 o                         
   5   2   5        164.21        216.04        37.44 o                         
   6   2   5        328.58        342.40        44.38 o                         
   7   2   5         26.49         69.43        47.24 o                         
   8   2   5         10.50        -13.81        48.89 o                         
   9   2   5        152.27        268.04        67.20 o                         
  10   2   5        710.77        610.91        77.53 o                         
  11   2   5        128.83         81.04        93.20 o                         
  12   2   5        305.82        200.09        81.46 o                         
  13   2   5         16.87        -53.15        91.64 o                         
  14   2   5          1.34        -58.04        96.05 o                         
 -16   3   5         21.83          6.10        65.59 o                         
 -15   3   5         61.28        131.46        65.76 o                         
 -14   3   5         76.28         89.32        59.24 o                         
 -13   3   5         44.13         30.79        56.29 o                         
 -12   3   5         18.30         24.17        54.19 o                         
 -11   3   5         96.56        157.43        55.39 o                         
 -10   3   5         56.77         93.18        51.68 o                         
  -9   3   5         95.20        105.37        45.79 o                         
  -8   3   5         82.28         68.33        46.50 o                         
  -7   3   5        389.01        508.38        59.04 o                         
  -6   3   5        364.91        323.21        40.37 o                         
  -5   3   5       2243.32       2259.69        77.73 o                         
  -4   3   5          8.64         26.01        32.61 o                         
  -3   3   5         22.15         47.46        32.40 o                         
  -2   3   5         89.12         78.11        21.33 o                         
  -1   3   5        120.58        120.16        19.65 o                         
   0   3   5        102.41        107.19        17.98 o                         
   1   3   5        364.75        375.61        24.21 o                         
   2   3   5        123.79        119.80        19.30 o                         
   3   3   5         95.20         82.35        32.46 o                         
   4   3   5        300.78        315.08        31.03 o                         
   5   3   5        152.41        121.10        41.41 o                         
   6   3   5          0.08          2.88        44.75 o                         
   7   3   5        365.13        298.17        60.03 o                         
   8   3   5          4.06         -7.88        59.12 o                         
   9   3   5         28.41         17.69        60.37 o                         
  10   3   5         43.53        -18.08        71.24 o                         
  11   3   5          1.64        -69.54        69.54 o                         
  12   3   5          6.31        -73.18        73.18 o                         
  13   3   5        141.23        145.50        89.76 o                         
  14   3   5         56.75        107.66       152.38 o                         
 -16   4   5          6.15        -50.06        98.55 o                         
 -15   4   5          6.24        167.15        68.64 o                         
 -14   4   5          0.98        -57.44        57.44 o                         
 -13   4   5         15.88        -57.44        57.44 o                         
 -12   4   5          0.16         90.81        59.82 o                         
 -11   4   5          4.20        -16.50        49.55 o                         
 -10   4   5          0.15        -21.29        50.89 o                         
  -9   4   5          1.99         25.00        51.74 o                         
  -8   4   5          1.44         65.01        50.11 o                         
  -7   4   5         33.96         57.71        52.16 o                         
  -6   4   5          6.36         37.17        40.30 o                         
  -5   4   5         28.05         15.72        31.82 o                         
  -4   4   5          0.03          6.20        34.74 o                         
  -3   4   5         46.83         14.12        35.67 o                         
  -2   4   5          6.44        -34.47        36.34 o                         
  -1   4   5          4.87         -1.61        17.44 o                         
   0   4   5          1.26        -13.77        17.70 o                         
   1   4   5          0.06        -17.77        17.77 o                         
   2   4   5          0.02         -0.32        20.30 o                         
   3   4   5          3.04        -18.94        25.38 o                         
   4   4   5         37.56         38.17        37.00 o                         
   5   4   5         17.15         15.15        49.65 o                         
   6   4   5          9.23         16.57        47.65 o                         
   7   4   5          0.04         40.84        58.26 o                         
   8   4   5         42.31        -44.63        59.41 o                         
   9   4   5         44.00         25.17        64.26 o                         
  10   4   5         37.77         73.27        69.77 o                         
  11   4   5         98.99        141.54       158.26 o                         
  12   4   5          0.67         59.67        73.22 o                         
  13   4   5         13.23         25.72        82.84 o                         
 -15   5   5         57.29         84.21        64.61 o                         
 -14   5   5         41.11         52.03        58.17 o                         
 -13   5   5         44.25         63.04        54.66 o                         
 -12   5   5          2.37         41.55        51.77 o                         
 -11   5   5         49.61         15.81        55.30 o                         
 -10   5   5         45.03         20.47        49.91 o                         
  -9   5   5         18.97        -18.91        44.33 o                         
  -8   5   5         35.63         43.43        48.29 o                         
  -7   5   5        198.75        175.28        53.38 o                         
  -6   5   5        305.87        267.14        43.35 o                         
  -5   5   5       1610.22       1704.50       122.27 o                         
  -4   5   5         11.88          8.09        40.35 o                         
  -3   5   5         81.55        161.99        40.52 o                         
  -2   5   5        188.21        225.44        42.68 o                         
  -1   5   5        125.54        118.80        23.18 o                         
   0   5   5          7.77        -14.67        21.05 o                         
   1   5   5        380.03        340.15        29.40 o                         
   2   5   5         97.89        107.61        22.57 o                         
   3   5   5          8.34        -35.76        35.76 o                         
   4   5   5        427.75        437.85        47.34 o                         
   5   5   5          1.67         55.31        53.81 o                         
   6   5   5        123.00         92.00        56.42 o                         
   7   5   5        355.08        274.77        81.04 o                         
   8   5   5        178.31         62.34        99.21 o                         
   9   5   5        250.02        146.15        81.52 o                         
  10   5   5        106.88        187.92        70.68 o                         
  11   5   5         14.51         -2.80        88.21 o                         
  12   5   5          8.24        -72.01        72.01 o                         
  13   5   5        159.56        319.63       125.72 o                         
 -15   6   5         50.82          3.31       116.97 o                         
 -14   6   5         20.64        -10.65        57.91 o                         
 -13   6   5         67.67         82.36        56.68 o                         
 -12   6   5         15.54         64.95        59.35 o                         
 -11   6   5         19.06        -25.79        55.97 o                         
 -10   6   5         15.90         81.62        50.51 o                         
  -9   6   5        119.47        147.30        57.19 o                         
  -8   6   5          4.12        -43.31        43.98 o                         
  -7   6   5          0.69         71.80        51.50 o                         
  -6   6   5          5.45         53.61        48.05 o                         
  -5   6   5         81.25        160.49        46.55 o                         
  -4   6   5        236.88        240.07        59.95 o                         
  -3   6   5        229.05        282.92        50.84 o                         
  -2   6   5          1.36         13.27        45.87 o                         
  -1   6   5         19.71         -5.22        25.03 o                         
   0   6   5         79.99         51.09        31.06 o                         
   1   6   5         10.12        -17.19        17.19 o                         
   2   6   5         35.57         45.11        38.96 o                         
   3   6   5        620.75        576.18        61.63 o                         
   4   6   5          5.58         38.97        44.12 o                         
   5   6   5         88.55         86.13        55.46 o                         
   6   6   5        334.82        409.66        69.78 o                         
   7   6   5          6.34        -38.42        62.09 o                         
   8   6   5         17.19        -11.75        62.12 o                         
   9   6   5         64.48         85.40        66.62 o                         
  10   6   5        276.42        235.89        72.59 o                         
  11   6   5        108.13         54.23        81.27 o                         
  12   6   5         91.16        105.19        85.78 o                         
 -14   7   5         32.60        -75.55        75.55 o                         
 -13   7   5         40.64        -66.33        66.33 o                         
 -12   7   5         18.91         40.38        64.66 o                         
 -11   7   5         44.39         92.97        58.96 o                         
 -10   7   5         29.81         58.80        54.30 o                         
  -9   7   5         51.28         23.80        53.34 o                         
  -8   7   5        119.21        109.46        53.72 o                         
  -7   7   5         79.26         93.93        58.75 o                         
  -6   7   5         75.37          7.39        49.08 o                         
  -5   7   5        557.24        614.86        58.60 o                         
  -4   7   5         14.28        -45.32        45.32 o                         
  -3   7   5         42.38         64.11        51.63 o                         
  -2   7   5         62.27         65.16        24.24 o                         
  -1   7   5         54.40         73.04        32.22 o                         
   0   7   5         74.10         90.21        35.79 o                         
   1   7   5        200.49        216.78        42.45 o                         
   2   7   5         86.72         57.32        41.58 o                         
   3   7   5         19.49        -14.19        43.48 o                         
   4   7   5         94.07         59.28        45.87 o                         
   5   7   5         87.22         27.52        61.66 o                         
   6   7   5         18.97        -54.91        54.91 o                         
   7   7   5         80.92        144.75        69.79 o                         
   8   7   5         37.26        -14.29        69.37 o                         
   9   7   5         24.57          2.75        71.47 o                         
  10   7   5         13.99        -12.91        74.94 o                         
  11   7   5         23.35         44.01        82.95 o                         
  12   7   5          2.27        114.28       139.13 o                         
 -13   8   5         15.63         10.61        80.90 o                         
 -12   8   5          0.00        -34.22        75.40 o                         
 -11   8   5          5.81          5.85        69.69 o                         
 -10   8   5          1.34         14.13        56.90 o                         
  -9   8   5         10.04         69.01        57.97 o                         
  -8   8   5          1.10        -51.55        51.55 o                         
  -7   8   5         52.94         75.85        60.42 o                         
  -6   8   5          0.75        -39.38        46.56 o                         
  -5   8   5         19.32         55.99        46.09 o                         
  -4   8   5          0.35         25.80        54.60 o                         
  -3   8   5         29.25         53.80        52.82 o                         
  -2   8   5          0.60        -17.84        54.72 o                         
  -1   8   5          2.34          1.16        50.30 o                         
   0   8   5          0.22         53.64        54.48 o                         
   1   8   5          0.27         26.80        64.46 o                         
   2   8   5          0.19        -52.81        52.81 o                         
   3   8   5          4.07        -50.91        54.37 o                         
   4   8   5         44.39        116.30        54.20 o                         
   5   8   5         17.15          4.47        84.01 o                         
   6   8   5          4.35        -50.06        83.27 o                         
   7   8   5          2.93         -9.15        70.76 o                         
   8   8   5         57.97         19.30        70.91 o                         
   9   8   5         67.42         58.87        63.07 o                         
  10   8   5         39.93        -16.28        66.00 o                         
  11   8   5         92.95        132.50       187.16 o                         
 -12   9   5          1.27        -34.89       107.95 o                         
 -11   9   5         21.21        -10.36        87.86 o                         
 -10   9   5         10.37         68.50        74.40 o                         
  -9   9   5          0.08        -49.12        74.95 o                         
  -8   9   5         33.77        -25.51        66.51 o                         
  -7   9   5          5.19         72.44        56.61 o                         
  -6   9   5         64.55        171.38        60.11 o                         
  -5   9   5        269.57        250.94        60.66 o                         
  -4   9   5          7.35         66.83        60.56 o                         
  -3   9   5         99.28         90.57        55.10 o                         
  -2   9   5        150.20        120.37        55.66 o                         
  -1   9   5         42.61         55.46        55.29 o                         
   0   9   5         26.04          3.01        56.38 o                         
   1   9   5        148.98        152.43        58.68 o                         
   2   9   5         46.10        -18.36        59.02 o                         
   3   9   5          5.56        -36.97        55.69 o                         
   4   9   5        191.75        168.20        63.49 o                         
   5   9   5         19.47         -4.69        59.45 o                         
   6   9   5         71.50        -28.51        90.99 o                         
   7   9   5         70.98         26.41        95.80 o                         
   8   9   5        104.20        187.97       103.20 o                         
   9   9   5         52.93         37.86       114.72 o                         
  10   9   5         54.56        -53.00       172.25 o                         
 -10  10   5         16.32         84.03        71.71 o                         
  -9  10   5         62.60        115.61        84.64 o                         
  -8  10   5         69.56          7.58        77.92 o                         
  -7  10   5         40.00        -49.86        62.79 o                         
  -6  10   5         16.44        144.99        69.07 o                         
  -5  10   5         16.99         98.71        58.83 o                         
  -4  10   5         43.36        -11.91        70.89 o                         
  -3  10   5        148.26        200.52        65.60 o                         
  -2  10   5          0.73        -54.23        61.11 o                         
  -1  10   5         35.60         23.45        62.78 o                         
   0  10   5          1.88        -56.50        56.50 o                         
   1  10   5          4.20         32.39        61.29 o                         
   2  10   5         68.41         71.45        65.69 o                         
   3  10   5        214.70        198.40        59.92 o                         
   4  10   5         25.00         20.38        65.53 o                         
   5  10   5         22.38        -76.82        76.82 o                         
   6  10   5        232.88        225.39        76.32 o                         
   7  10   5          0.43        -69.44        69.44 o                         
   8  10   5         64.57       -127.53       127.53 o                         
   9  10   5          7.99       -124.22       124.22 o                         
  -8  11   5         89.08        217.64       121.18 o                         
  -7  11   5          1.87         -6.15        67.91 o                         
  -6  11   5          4.12         33.82        65.28 o                         
  -5  11   5         35.47         95.02        69.08 o                         
  -4  11   5         11.03        -12.18        67.06 o                         
  -3  11   5         48.63         18.22        75.47 o                         
  -2  11   5         60.05         54.58        64.50 o                         
  -1  11   5         12.43        -20.88        58.28 o                         
   0  11   5         12.63         19.65        66.99 o                         
   1  11   5         65.02         38.14        60.43 o                         
   2  11   5         33.29        -36.91        67.42 o                         
   3  11   5          0.02        -44.24        89.39 o                         
   4  11   5         12.42        -37.21        72.50 o                         
   5  11   5         21.02        159.44        86.86 o                         
   6  11   5          8.44         96.06       195.44 o                         
   7  11   5         11.55       -180.53       180.53 o                         
  -5  12   5          0.05         81.16       147.41 o                         
  -4  12   5          0.24        -88.95        88.95 o                         
  -3  12   5          1.13        -24.48        92.28 o                         
  -2  12   5          3.73         18.34        73.29 o                         
  -1  12   5          1.27        -14.09        59.70 o                         
   0  12   5          0.84        -31.10        70.84 o                         
   1  12   5          0.05         -8.31        69.29 o                         
   2  12   5          0.41        -93.17       102.33 o                         
   3  12   5          3.24       -168.94       168.94 o                         
   4  12   5          8.63        -84.47       129.19 o                         
 -13   0   6          0.21         72.88       125.88 o                         
 -12   0   6         11.86         21.53       154.03 o                         
 -11   0   6         23.12         26.60        61.25 o                         
 -10   0   6          6.89        106.70        75.36 o                         
  -9   0   6         19.65         37.16        51.92 o                         
  -8   0   6         26.37         79.68       109.31 o                         
  -7   0   6        230.84        181.59        51.17 o                         
  -6   0   6        335.65        437.88       192.95 o                         
  -5   0   6         77.41         53.51       106.83 o                         
  -4   0   6         94.73         38.22        48.43 o                         
  -3   0   6         49.70         10.15        52.82 o                         
  -2   0   6          2.63         -5.09        45.31 o                         
  -1   0   6         52.74         45.71        42.98 o                         
   0   0   6         11.03         19.26        48.09 o                         
   1   0   6        321.49        259.07        61.28 o                         
   2   0   6        310.82        323.61        66.16 o                         
   3   0   6        513.35        378.07        74.31 o                         
   4   0   6          4.62        -70.39        70.39 o                         
   5   0   6          0.54        -71.45        71.45 o                         
   6   0   6          4.51         94.53       105.17 o                         
   7   0   6        123.99        286.90        91.92 o                         
   8   0   6         14.95        -49.15        88.29 o                         
   9   0   6         63.42        145.54       101.42 o                         
  10   0   6         56.08         35.91       112.14 o                         
 -13   1   6         66.78         40.15        69.47 o                         
 -12   1   6          0.28         -0.36        58.84 o                         
 -11   1   6         24.26         18.46        67.59 o                         
 -10   1   6         55.48          6.14        54.51 o                         
  -9   1   6          0.78         21.64        51.32 o                         
  -8   1   6          2.00        -47.37        47.37 o                         
  -7   1   6        179.85         95.81        76.19 o                         
  -6   1   6          3.23          8.98        63.41 o                         
  -5   1   6        200.55        156.46        34.17 o                         
  -4   1   6          5.70         -6.43        33.07 o                         
  -3   1   6          6.49        -20.03        28.07 o                         
  -2   1   6          1.37         -9.07        46.62 o                         
  -1   1   6        344.10        335.29        44.66 o                         
   0   1   6         16.70         22.14        28.71 o                         
   1   1   6          1.52          0.15        36.53 o                         
   2   1   6        190.98        192.49        80.91 o                         
   3   1   6         16.81         65.46        44.64 o                         
   4   1   6         17.76        -46.14        46.14 o                         
   5   1   6         99.65        157.33        54.83 o                         
   6   1   6          0.54        -38.01        50.38 o                         
   7   1   6         14.90        -27.17        57.21 o                         
   8   1   6        158.02        186.21        96.82 o                         
   9   1   6          5.85         14.07        67.45 o                         
  10   1   6          8.76         89.98        71.53 o                         
 -13   2   6          0.31         -8.28       106.00 o                         
 -12   2   6          0.08          7.65        61.01 o                         
 -11   2   6          2.06        -41.41        66.02 o                         
 -10   2   6          3.55         30.29        45.17 o                         
  -9   2   6         17.25        -16.85        43.86 o                         
  -8   2   6         33.03         39.80        43.01 o                         
  -7   2   6          5.11         52.44        45.66 o                         
  -6   2   6         22.75         48.86        41.49 o                         
  -5   2   6          3.93          5.50        42.31 o                         
  -4   2   6          0.22          3.14        45.96 o                         
  -3   2   6          1.92        -38.74        43.41 o                         
  -2   2   6          0.21         15.87        30.57 o                         
  -1   2   6          2.52         35.42        44.29 o                         
   0   2   6          0.99        -18.41        58.63 o                         
   1   2   6          2.52        -26.44        31.61 o                         
   2   2   6          4.20         79.38        41.18 o                         
   3   2   6          4.91        -20.23        48.77 o                         
   4   2   6          3.35         -6.76        46.29 o                         
   5   2   6          1.33          9.06        52.07 o                         
   6   2   6          1.39         -0.32        55.45 o                         
   7   2   6          2.99         40.18        60.84 o                         
   8   2   6          0.72         43.23        61.43 o                         
   9   2   6         17.78         54.20        68.13 o                         
  10   2   6          4.58         91.57        72.31 o                         
 -13   3   6         56.10        163.97       102.69 o                         
 -12   3   6          0.74          2.47        56.13 o                         
 -11   3   6         22.48         63.33        53.17 o                         
 -10   3   6         91.02         90.92        55.10 o                         
  -9   3   6          9.14        -61.68        61.68 o                         
  -8   3   6         32.96         13.19        51.06 o                         
  -7   3   6        136.78         61.15        48.72 o                         
  -6   3   6        145.05         97.42        52.35 o                         
  -5   3   6        354.72        270.86        62.53 o                         
  -4   3   6         30.45         72.81        46.93 o                         
  -3   3   6         15.69        -42.69        45.82 o                         
  -2   3   6          0.40         29.45        50.24 o                         
  -1   3   6        230.94        186.75        45.34 o                         
   0   3   6         19.61        -38.92        38.92 o                         
   1   3   6          0.28         33.30        43.63 o                         
   2   3   6        107.00         43.03        38.44 o                         
   3   3   6         16.50        -12.61        40.90 o                         
   4   3   6          4.62        -45.41        45.41 o                         
   5   3   6        102.44        156.62        67.89 o                         
   6   3   6          9.48        -55.63        55.63 o                         
   7   3   6          0.45         41.65        65.12 o                         
   8   3   6        265.19        213.32        78.65 o                         
   9   3   6         17.29         35.11        72.77 o                         
 -12   4   6          4.71         57.22       124.22 o                         
 -11   4   6         22.30          5.73        59.00 o                         
 -10   4   6         11.46          5.66        58.01 o                         
  -9   4   6         25.00         71.31        51.95 o                         
  -8   4   6         28.39         58.69        52.12 o                         
  -7   4   6        129.59        148.86        54.76 o                         
  -6   4   6        202.49        115.23        52.75 o                         
  -5   4   6         53.34         75.12        49.64 o                         
  -4   4   6        105.81         80.83        49.66 o                         
  -3   4   6         83.59         89.89        52.51 o                         
  -2   4   6          2.94         61.35        52.96 o                         
  -1   4   6         21.52         31.99        66.70 o                         
   0   4   6         10.75        -30.06        32.31 o                         
   1   4   6        220.01        260.04        50.05 o                         
   2   4   6        218.32        210.86        53.35 o                         
   3   4   6        361.07        380.03        47.50 o                         
   4   4   6          8.90        -46.62        46.62 o                         
   5   4   6          2.19        -54.51        54.51 o                         
   6   4   6         21.90        -10.33        59.16 o                         
   7   4   6         63.27        115.60        64.22 o                         
   8   4   6         11.13         64.18        64.85 o                         
   9   4   6         31.81         -0.14        72.30 o                         
 -11   5   6          8.93        -54.66        56.07 o                         
 -10   5   6         14.17         24.43        52.74 o                         
  -9   5   6          3.75        -42.12        52.23 o                         
  -8   5   6         12.96         69.57        51.44 o                         
  -7   5   6         97.09        103.03        56.66 o                         
  -6   5   6         57.75         87.72        55.14 o                         
  -5   5   6         20.96         63.22        51.99 o                         
  -4   5   6         45.37         28.00        53.51 o                         
  -3   5   6         59.50         -2.62        62.63 o                         
  -2   5   6          0.25         63.70        59.63 o                         
  -1   5   6        178.81        180.15        59.78 o                         
   0   5   6          2.85         15.25        56.10 o                         
   1   5   6          0.39         -9.76        40.33 o                         
   2   5   6        147.05         91.28        50.02 o                         
   3   5   6         11.97         55.00        42.07 o                         
   4   5   6          5.56         -7.03        48.01 o                         
   5   5   6         86.52        109.46        56.88 o                         
   6   5   6          4.33        -56.78        56.78 o                         
   7   5   6         15.03        -60.46        62.40 o                         
   8   5   6          8.86        -66.89        66.89 o                         
 -10   6   6         11.51         45.36        57.55 o                         
  -9   6   6         67.41          4.37        55.65 o                         
  -8   6   6        124.07        126.55        54.32 o                         
  -7   6   6         21.56         30.40        57.36 o                         
  -6   6   6         87.79         76.36        58.81 o                         
  -5   6   6          9.27        -11.26        51.23 o                         
  -4   6   6          1.00          0.24        57.02 o                         
  -3   6   6          2.48        -53.61        70.28 o                         
  -2   6   6          3.36        -37.55        62.16 o                         
  -1   6   6          2.49        -44.11        57.19 o                         
   0   6   6          0.86         -7.46        57.89 o                         
   1   6   6          3.05         45.40        75.97 o                         
   2   6   6          9.71        -28.09        45.49 o                         
   3   6   6         15.32         54.57        57.27 o                         
   4   6   6          8.52         37.10        49.48 o                         
   5   6   6          4.05        -54.24        54.24 o                         
   6   6   6          2.61         60.63        71.00 o                         
   7   6   6         15.08        125.71        79.48 o                         
  -9   7   6         13.04         -6.17        63.58 o                         
  -8   7   6         28.07         -2.94        57.69 o                         
  -7   7   6         35.96         21.98        58.40 o                         
  -6   7   6        178.28        294.68        63.70 o                         
  -5   7   6        216.95        188.43        61.41 o                         
  -4   7   6         61.08        133.86        59.29 o                         
  -3   7   6         32.23        127.32        67.10 o                         
  -2   7   6          0.19        -59.07        83.91 o                         
  -1   7   6         55.65          6.04        61.48 o                         
   0   7   6          1.94        -59.90        59.90 o                         
   1   7   6          0.57         44.78        92.44 o                         
   2   7   6         38.35         37.08        48.60 o                         
   3   7   6         12.08         34.63        63.83 o                         
   4   7   6          0.42        -63.80        63.80 o                         
   5   7   6         75.93         17.04        74.11 o                         
   6   7   6          5.72        -74.56        75.63 o                         
  -7   8   6         21.85        -18.28        61.65 o                         
  -6   8   6         42.66        106.78        62.20 o                         
  -5   8   6         16.62         62.44        60.14 o                         
  -4   8   6        108.16        129.71        61.71 o                         
  -3   8   6        129.53        234.25        88.45 o                         
  -2   8   6          4.78         26.75        66.82 o                         
  -1   8   6          0.01         62.56        63.74 o                         
   0   8   6         10.38        -18.51        80.17 o                         
   1   8   6         68.97        -56.44        86.68 o                         
   2   8   6         74.95         52.54        92.28 o                         
   3   8   6        123.14         73.61        61.31 o                         
   4   8   6         18.03         31.59        66.64 o                         
  -5   9   6          0.63         71.22       130.84 o                         
  -4   9   6         19.93        -58.06        76.30 o                         
  -3   9   6         44.86        114.80        73.86 o                         
  -2   9   6          9.38        -43.80        69.76 o                         
  -1   9   6         15.67         34.03        82.00 o                         
   0   9   6          0.32         43.10        98.97 o                         
   1   9   6          2.48        -90.14        90.14 o                         
  -4   1   7         30.42        131.06       130.88 o                         
  -3   1   7          6.52         24.75       108.44 o                         
  -2   1   7          2.57        -99.47        99.47 o                         
  -1   1   7          0.35         92.59        79.60 o                         
   0   1   7         13.85        -84.47        84.47 o                         
   1   1   7          0.01        -16.56        97.72 o                         
  -5   2   7          0.54        243.47       119.25 o                         
  -4   2   7         21.02        -63.67        63.67 o                         
  -3   2   7         20.60         97.05        72.41 o                         
  -2   2   7          9.91        -32.28       123.55 o                         
  -1   2   7         19.20         33.61        85.18 o                         
   0   2   7         22.28        -26.50        99.38 o                         
   1   2   7        156.02        -94.41        94.41 o                         
  -1   3   7          4.75        -92.75        92.75 o                         
                                                                                
