# Supplementary material for: Conversion of di­aryl­chalcones into 4,5-di­hydro­pyrazole-1-carbo­thio­amides: mol­ecular and supra­molecular structures of two precursors and three products
Source: Acta Crystallogr E Crystallogr Commun. 2020 Feb 14;76(Pt 3):360–5. doi: 10.1107/S2056989020001735 (PMC7057378; doi:10.1107/S2056989020001735)
Supplement: Supplementary file 4 [file e-76-00360-IVsup4.hkl]

data_IV                                                                         
_shelx_title ' b3cgr'                                                           
_shelx_refln_list_code          4                                               
_shelx_F_calc_maximum      183.75                                               
_exptl_crystal_F_000       768.00                                               
_reflns_d_resolution_high  0.8239                                               
                                                                                
loop_                                                                           
 _space_group_symop_operation_xyz                                               
 'x, y, z'                                                                      
 '-x+1/2, y+1/2, -z+1/2'                                                        
 '-x, -y, -z'                                                                   
 'x-1/2, -y-1/2, z-1/2'                                                         
                                                                                
_cell_length_a    15.0182                                                       
_cell_length_b     6.0579                                                       
_cell_length_c    20.8286                                                       
_cell_angle_alpha  90.000                                                       
_cell_angle_beta  110.573                                                       
_cell_angle_gamma  90.000                                                       
                                                                                
_shelx_F_squared_multiplier     1.000                                           
                                                                                
loop_                                                                           
 _refln_index_h                                                                 
 _refln_index_k                                                                 
 _refln_index_l                                                                 
 _refln_F_squared_calc                                                          
 _refln_F_squared_meas                                                          
 _refln_F_squared_sigma                                                         
 _refln_observed_status                                                         
   4   0   0        985.44       1019.22        29.56 o                         
   6   0   0        156.60        151.90         8.86 o                         
   8   0   0       1861.17       1947.57        42.79 o                         
  10   0   0        209.84        170.99        12.77 o                         
  12   0   0        221.21        224.39        28.06 o                         
  14   0   0          2.96         29.57        17.20 o                         
  16   0   0         47.41         51.24        25.88 o                         
   1   1   0        525.46        475.46        10.38 o                         
   2   1   0       6481.52       6256.08        79.15 o                         
   3   1   0       2023.72       2036.97        27.58 o                         
   4   1   0       1577.07       1590.92        30.32 o                         
   5   1   0        855.96        825.35        16.59 o                         
   6   1   0       2582.05       2787.35        39.46 o                         
   7   1   0        640.82        632.34        12.65 o                         
   8   1   0        170.39        167.73         8.96 o                         
   9   1   0        362.42        375.31         9.62 o                         
  10   1   0        518.18        502.10        11.78 o                         
  11   1   0          9.13         20.65         7.01 o                         
  12   1   0        383.25        358.61        15.62 o                         
  13   1   0        287.77        252.10        25.36 o                         
  14   1   0         60.08         63.79        16.80 o                         
  15   1   0         18.80         35.76        13.67 o                         
  16   1   0         77.81        149.22        22.11 o                         
   0   2   0       4155.40       4143.05       107.80 o                         
   1   2   0         14.19         11.00         3.57 o                         
   2   2   0        149.21        151.24         5.46 o                         
   3   2   0         36.19         42.17         3.40 o                         
   4   2   0       1253.72       1287.94        20.03 o                         
   5   2   0       1175.56       1264.66        19.84 o                         
   6   2   0       1755.01       1707.58        24.45 o                         
   7   2   0        138.55        138.19         5.38 o                         
   8   2   0        153.78        162.67         6.18 o                         
   9   2   0        708.02        727.81        14.23 o                         
  10   2   0         10.11          1.00         5.77 o                         
  11   2   0         89.31        104.47         7.51 o                         
  12   2   0          5.59          7.65         7.00 o                         
  13   2   0        202.29        197.48        14.68 o                         
  14   2   0          7.92         67.18        19.08 o                         
  15   2   0          8.17         49.76        15.82 o                         
  16   2   0         23.73         58.77        18.52 o                         
   1   3   0       1175.59       1185.95        18.79 o                         
   2   3   0        704.57        692.76        13.06 o                         
   3   3   0       1241.04       1294.56        19.73 o                         
   4   3   0         44.70         62.86         3.96 o                         
   5   3   0         20.68         27.44         3.77 o                         
   6   3   0         60.86         61.78         4.76 o                         
   7   3   0         46.93         55.53         4.92 o                         
   8   3   0        154.13        135.84         6.74 o                         
   9   3   0        438.78        414.97        12.78 o                         
  10   3   0          0.55          2.19         5.75 o                         
  11   3   0        255.29        259.63        10.54 o                         
  12   3   0        229.45        229.18         9.13 o                         
  13   3   0          9.53         15.99         7.65 o                         
  14   3   0         15.29         26.81        10.03 o                         
  15   3   0          1.01         34.07        17.10 o                         
   0   4   0       3190.75       3298.00        55.91 o                         
   1   4   0        110.60        126.80         5.62 o                         
   2   4   0         88.18         89.30         5.48 o                         
   3   4   0        330.31        298.53         8.80 o                         
   4   4   0        120.02        113.79         6.11 o                         
   5   4   0          9.06         10.45         4.07 o                         
   6   4   0          3.40         -2.17         4.62 o                         
   7   4   0        944.88        942.62        17.92 o                         
   8   4   0        119.60        106.95         7.70 o                         
   9   4   0          6.17          6.06         5.62 o                         
  10   4   0          5.28         16.15         8.86 o                         
  11   4   0        109.49        117.81        10.75 o                         
  12   4   0         11.69         14.31        12.84 o                         
  13   4   0         73.01         89.57        16.63 o                         
  14   4   0         20.81         55.56        20.17 o                         
   1   5   0         95.61        107.98         9.44 o                         
   2   5   0        751.49        720.21        13.95 o                         
   3   5   0          0.28         13.59         8.27 o                         
   4   5   0         88.44         72.80         5.99 o                         
   5   5   0        217.55        218.29         8.63 o                         
   6   5   0         14.27          8.94         7.47 o                         
   7   5   0         60.33         84.70         8.77 o                         
   8   5   0         57.57         95.85         9.65 o                         
   9   5   0          0.24          9.01         9.36 o                         
  10   5   0          1.53         13.61        11.80 o                         
  11   5   0          3.08         34.96        13.81 o                         
  12   5   0         82.96        141.02        18.79 o                         
   0   6   0        286.52        276.00        13.93 o                         
   1   6   0        149.31        172.36         9.86 o                         
   2   6   0        144.05        133.06         8.17 o                         
   3   6   0          2.64         11.81         7.40 o                         
   4   6   0        109.12        130.36         9.46 o                         
   5   6   0        157.30        179.86        13.96 o                         
   6   6   0        176.12        148.46        17.76 o                         
   7   6   0         19.86         22.78        10.03 o                         
   8   6   0         12.08         -0.21        12.58 o                         
   9   6   0        103.03        140.45        20.05 o                         
   1   7   0          1.14         16.49        10.84 o                         
   2   7   0         13.43         34.09        13.43 o                         
   3   7   0         20.00         58.96        14.04 o                         
   4   7   0         33.87         33.41        14.77 o                         
   5   7   0         63.03         36.50        22.25 o                         
 -17   0   1        173.65        119.96        28.08 o                         
 -15   0   1        184.97        166.70        43.45 o                         
 -13   0   1       1667.49       1630.83        53.06 o                         
 -11   0   1       3982.37       3771.27        77.89 o                         
  -9   0   1        150.77        169.71         9.32 o                         
  -7   0   1        324.95        376.00        14.57 o                         
  -5   0   1         17.12         19.43         5.65 o                         
  -3   0   1        671.89        696.50        16.21 o                         
   3   0   1       2360.34       2595.56        49.58 o                         
   5   0   1        895.27        910.00        22.23 o                         
   7   0   1        376.22        298.32        12.28 o                         
   9   0   1       1106.41       1085.10        28.49 o                         
  11   0   1         72.41         64.50        10.77 o                         
  13   0   1         89.60         70.13        17.35 o                         
  15   0   1         81.17         54.57        22.89 o                         
 -17   1   1         87.88        118.38        20.02 o                         
 -16   1   1          0.14         16.89        17.04 o                         
 -15   1   1          1.01         31.83        14.94 o                         
 -14   1   1         33.66         34.20        11.17 o                         
 -13   1   1         48.26         53.75        10.62 o                         
 -12   1   1        710.95        686.78        19.53 o                         
 -11   1   1         20.76         36.63         7.40 o                         
 -10   1   1        142.85        134.26         6.71 o                         
  -9   1   1        670.89        674.33        14.19 o                         
  -8   1   1        324.35        317.69         8.39 o                         
  -7   1   1        172.32        137.86         5.93 o                         
  -6   1   1       1745.73       1840.50        27.30 o                         
  -5   1   1         61.91         78.92         5.20 o                         
  -4   1   1      17946.43      17466.15       250.51 o                         
  -3   1   1       6961.24       6909.30        88.94 o                         
  -2   1   1        134.08        131.19         3.85 o                         
  -1   1   1       8404.58       6366.44       253.47 o                         
   0   1   1       1398.44        974.99        35.78 o                         
   1   1   1         98.32         76.09         3.23 o                         
   2   1   1      10005.08       9982.33       114.39 o                         
   3   1   1      24235.76      22660.52       269.22 o                         
   4   1   1       1058.08       1091.04        16.51 o                         
   5   1   1       3108.02       3298.38        53.30 o                         
   6   1   1        988.13       1048.02        17.96 o                         
   7   1   1         81.90         98.58         5.15 o                         
   8   1   1        823.58        875.08        16.00 o                         
   9   1   1          0.07          5.07         4.08 o                         
  10   1   1        207.59        211.93         7.81 o                         
  11   1   1          2.84         -2.54         7.00 o                         
  12   1   1        113.26        100.96        10.52 o                         
  13   1   1        103.44         95.97        10.74 o                         
  14   1   1          8.61          1.72        13.74 o                         
  15   1   1         71.41         67.19        16.24 o                         
  16   1   1         90.71        100.53        26.79 o                         
 -16   2   1          2.61         32.57        18.23 o                         
 -15   2   1         79.49         83.37        14.13 o                         
 -14   2   1         13.55         17.04        12.80 o                         
 -13   2   1        124.33        137.61        15.83 o                         
 -12   2   1         47.16         44.17         8.61 o                         
 -11   2   1         33.59         38.06         5.20 o                         
 -10   2   1        307.07        307.26         8.80 o                         
  -9   2   1        285.74        298.84         8.53 o                         
  -8   2   1        468.18        458.37        10.03 o                         
  -7   2   1        711.52        714.68        12.72 o                         
  -6   2   1       2750.50       2990.57        39.52 o                         
  -5   2   1        466.87        402.66         9.20 o                         
  -4   2   1        843.15        887.61        14.83 o                         
  -3   2   1        352.62        370.71         7.04 o                         
  -2   2   1       4925.11       5039.17        60.15 o                         
  -1   2   1         89.91        103.36         5.01 o                         
   0   2   1          1.51          1.54         2.77 o                         
   1   2   1        237.68        238.44         6.33 o                         
   2   2   1        261.11        281.62         5.58 o                         
   3   2   1          4.66          1.66         3.20 o                         
   4   2   1         74.93         77.04         5.19 o                         
   5   2   1       8411.95       8743.00       102.54 o                         
   6   2   1          5.20         11.09         3.57 o                         
   7   2   1        558.36        615.31        12.42 o                         
   8   2   1        467.96        453.02         9.97 o                         
   9   2   1        544.66        536.85        11.53 o                         
  10   2   1         32.60         24.34         6.12 o                         
  11   2   1        403.46        358.09        11.31 o                         
  12   2   1         38.68         55.56         9.41 o                         
  13   2   1         36.06         32.93         9.34 o                         
  14   2   1          5.09          5.27        15.34 o                         
  15   2   1         36.87         82.65        17.63 o                         
  16   2   1          8.24         30.46        20.06 o                         
 -15   3   1         10.56         18.59        16.41 o                         
 -14   3   1         40.10         64.01        12.45 o                         
 -13   3   1         32.55         26.02         8.58 o                         
 -12   3   1         43.65         31.85         7.03 o                         
 -11   3   1        110.57         77.50         7.57 o                         
 -10   3   1        484.16        458.12        12.59 o                         
  -9   3   1        338.65        317.02        10.70 o                         
  -8   3   1       1164.21       1118.48        20.96 o                         
  -7   3   1         48.83         71.05         5.11 o                         
  -6   3   1         50.63         60.12         4.48 o                         
  -5   3   1         20.10         31.95         3.79 o                         
  -4   3   1       1179.02       1194.49        17.29 o                         
  -3   3   1       1011.15       1052.25        18.01 o                         
  -2   3   1        165.13        176.82         6.22 o                         
  -1   3   1       3180.64       3304.90        46.08 o                         
   0   3   1          1.09         -0.39         2.48 o                         
   1   3   1       1293.98       1318.77        20.58 o                         
   2   3   1        229.85        225.61         6.95 o                         
   3   3   1         19.50         29.48         4.03 o                         
   4   3   1        727.42        741.80        12.57 o                         
   5   3   1        717.56        700.32        12.81 o                         
   6   3   1        169.00        175.32         5.96 o                         
   7   3   1        275.28        274.47         8.08 o                         
   8   3   1        142.13        144.68         6.84 o                         
   9   3   1        547.02        532.24        13.37 o                         
  10   3   1        663.76        637.42        14.04 o                         
  11   3   1        185.31        159.71         8.90 o                         
  12   3   1          2.62         14.00         9.20 o                         
  13   3   1         55.64         49.85        12.60 o                         
  14   3   1         13.01         26.39        15.88 o                         
  15   3   1         27.82         54.92        19.39 o                         
 -14   4   1         47.92         63.99        18.38 o                         
 -13   4   1        135.23        126.91        16.42 o                         
 -12   4   1          2.92         14.46        12.81 o                         
 -11   4   1        129.96        152.05        10.64 o                         
 -10   4   1         48.88         70.89         8.22 o                         
  -9   4   1         48.42         51.15         7.54 o                         
  -8   4   1        106.94        122.14         7.30 o                         
  -7   4   1         12.64         34.99         8.27 o                         
  -6   4   1       1430.86       1376.48        22.87 o                         
  -5   4   1        321.14        294.52         7.26 o                         
  -4   4   1        919.94        882.22        19.08 o                         
  -3   4   1        350.96        332.11         9.05 o                         
  -2   4   1        140.80        147.49         6.13 o                         
  -1   4   1         47.96         46.12         4.73 o                         
   0   4   1        150.02        127.53         4.71 o                         
   1   4   1        259.52        265.54         6.21 o                         
   2   4   1         10.25          3.48         3.41 o                         
   3   4   1         69.67         71.49         4.35 o                         
   4   4   1       1129.10       1067.94        18.04 o                         
   5   4   1        188.59        173.19         6.64 o                         
   6   4   1        100.88         86.29         5.81 o                         
   7   4   1        248.76        229.98         7.42 o                         
   8   4   1         22.06         31.28         6.05 o                         
   9   4   1        109.73        114.38         7.92 o                         
  10   4   1         15.36         -7.19        11.81 o                         
  11   4   1          0.14          9.10        11.28 o                         
  12   4   1         21.60         36.87        13.91 o                         
  13   4   1         13.11         29.51        17.96 o                         
  14   4   1        172.68        173.92        17.92 o                         
 -12   5   1          8.85         70.10        18.78 o                         
 -11   5   1        124.25        102.20        16.58 o                         
 -10   5   1         26.22         65.51        13.82 o                         
  -9   5   1         16.26         21.35        10.36 o                         
  -8   5   1         49.66         51.61        10.07 o                         
  -7   5   1          3.36          9.14         6.28 o                         
  -6   5   1         66.99         85.65         8.98 o                         
  -5   5   1        131.02        111.67         6.63 o                         
  -4   5   1        201.73        162.29         9.85 o                         
  -3   5   1        306.78        300.44         9.64 o                         
  -2   5   1         45.51         55.07         7.99 o                         
  -1   5   1          6.14         -0.22         4.42 o                         
   0   5   1         25.19         35.02         4.60 o                         
   1   5   1        477.98        454.67        10.48 o                         
   2   5   1        403.79        390.29         8.92 o                         
   3   5   1        626.97        589.56        12.48 o                         
   4   5   1         25.62         35.69         7.06 o                         
   5   5   1         75.17         73.12         7.51 o                         
   6   5   1        457.12        416.79        13.35 o                         
   7   5   1          8.55          9.05         6.33 o                         
   8   5   1         82.38        106.08         9.34 o                         
   9   5   1         63.43         96.16        12.31 o                         
  10   5   1         29.94         23.12        12.88 o                         
  11   5   1         34.45         72.12        15.74 o                         
  12   5   1          0.03         23.10        16.10 o                         
 -10   6   1         25.50         15.73        18.64 o                         
  -9   6   1          5.63         38.11        26.17 o                         
  -8   6   1        107.17        115.37        14.54 o                         
  -7   6   1         53.41         54.36        34.76 o                         
  -6   6   1         18.31         50.69        16.66 o                         
  -5   6   1         87.86         75.39        10.75 o                         
  -4   6   1         11.60         38.73         9.86 o                         
  -3   6   1         37.08         46.12         9.89 o                         
  -2   6   1        423.08        396.16        12.70 o                         
  -1   6   1         52.51         54.67         6.71 o                         
   0   6   1         18.09         19.99         7.03 o                         
   1   6   1         70.23         67.38         6.79 o                         
   2   6   1         25.75         39.96         6.42 o                         
   3   6   1          0.63         -2.43         7.08 o                         
   4   6   1         78.22         87.68        10.19 o                         
   5   6   1          0.06         18.05        13.32 o                         
   6   6   1         24.18         31.07        13.37 o                         
   7   6   1          3.44         23.37        10.46 o                         
   8   6   1         64.04         96.71        17.43 o                         
   9   6   1          7.69         21.73        16.81 o                         
  -5   7   1         32.13         23.16        14.30 o                         
  -4   7   1          2.09         18.82        13.11 o                         
  -3   7   1          1.17          8.32        19.62 o                         
  -2   7   1         59.57         65.26        15.31 o                         
  -1   7   1          8.55         49.22        13.74 o                         
   0   7   1          3.95          1.74         9.94 o                         
   1   7   1         11.76         16.30        13.03 o                         
   2   7   1         22.71         42.67        19.86 o                         
   3   7   1        203.39        193.19        17.67 o                         
   4   7   1         35.01         21.63        18.51 o                         
 -16   0   2         77.26         50.47        22.90 o                         
 -14   0   2        209.30        241.71        17.32 o                         
 -12   0   2        422.54        417.42        19.47 o                         
 -10   0   2        582.82        545.28        17.92 o                         
  -8   0   2        131.50        125.23         7.67 o                         
  -6   0   2       1168.56       1124.76        27.63 o                         
  -4   0   2        305.56        282.78        11.51 o                         
   2   0   2       1493.98       1649.82        30.36 o                         
   4   0   2          0.30          5.44         5.13 o                         
   6   0   2       3781.45       3768.03        67.50 o                         
   8   0   2       1807.24       1808.15        37.85 o                         
  10   0   2          2.94         -5.53         9.04 o                         
  12   0   2        326.87        272.50        19.72 o                         
  14   0   2        458.25        415.25        24.01 o                         
  16   0   2         30.74         81.12        28.40 o                         
 -17   1   2          0.18         27.52        19.46 o                         
 -16   1   2         12.44         36.71        16.18 o                         
 -15   1   2        227.78        215.44        14.30 o                         
 -14   1   2        438.16        400.75        14.49 o                         
 -13   1   2        251.95        275.34        12.18 o                         
 -12   1   2        451.41        443.87        13.58 o                         
 -11   1   2        117.52        129.33         7.49 o                         
 -10   1   2        339.09        320.50         9.31 o                         
  -9   1   2        400.09        367.30         9.55 o                         
  -8   1   2        865.86        818.73        16.02 o                         
  -7   1   2          9.67         16.07         4.51 o                         
  -6   1   2       3700.37       3852.39        51.86 o                         
  -5   1   2       4966.13       5241.04        67.92 o                         
  -4   1   2       2624.64       2752.79        34.97 o                         
  -3   1   2       2827.17       2936.04        34.92 o                         
  -2   1   2        680.39        773.07        12.38 o                         
  -1   1   2       2927.55       2774.03        49.22 o                         
   0   1   2       2286.74       2236.59        33.23 o                         
   1   1   2       4558.32       4767.25        53.41 o                         
   2   1   2      10469.34      10244.28       117.92 o                         
   3   1   2       2676.17       2840.88        35.30 o                         
   4   1   2        919.49        944.70        14.64 o                         
   5   1   2         83.71        106.33         5.50 o                         
   7   1   2        459.99        479.28        10.68 o                         
   8   1   2        704.26        704.09        14.03 o                         
   9   1   2        340.02        328.86         9.10 o                         
  10   1   2        374.33        332.85        10.00 o                         
  11   1   2        263.22        273.99        10.62 o                         
  12   1   2        134.35        131.44        10.75 o                         
  13   1   2         23.33         56.80        23.13 o                         
  14   1   2          4.25         45.45        15.01 o                         
  15   1   2         38.72         87.43        31.39 o                         
  16   1   2          4.00         53.16        20.33 o                         
 -16   2   2         10.65        -15.84        17.70 o                         
 -15   2   2         96.11        106.13        17.57 o                         
 -14   2   2          1.35          1.08        11.62 o                         
 -13   2   2          1.55         15.11         8.68 o                         
 -12   2   2         45.70         44.25         6.86 o                         
 -11   2   2         68.70         81.69         7.16 o                         
 -10   2   2        296.19        305.51         8.10 o                         
  -9   2   2         56.39         67.60         5.15 o                         
  -8   2   2       5270.54       5345.59        71.70 o                         
  -7   2   2        382.13        425.51         9.06 o                         
  -6   2   2       1892.83       1831.94        25.28 o                         
  -5   2   2        929.66        884.69        14.99 o                         
  -4   2   2         58.74         64.59         4.95 o                         
  -3   2   2        297.53        280.48         7.49 o                         
  -2   2   2        474.64        459.08         8.50 o                         
  -1   2   2        617.23        635.97        11.18 o                         
   0   2   2        217.26        185.97         4.65 o                         
   1   2   2        601.87        600.90         9.20 o                         
   2   2   2        225.81        210.31         5.58 o                         
   3   2   2        241.54        242.66         6.29 o                         
   4   2   2       5976.79       6326.58        75.10 o                         
   5   2   2       1768.50       1837.65        25.16 o                         
   6   2   2          7.20          8.52         3.88 o                         
   7   2   2         52.49         50.09         6.01 o                         
   8   2   2        132.32        147.71         6.91 o                         
   9   2   2         89.24         83.47         6.12 o                         
  10   2   2         68.39         79.23         6.55 o                         
  11   2   2         32.86         32.73        11.63 o                         
  12   2   2       1038.85        986.24        22.67 o                         
  13   2   2         72.35         89.27        14.85 o                         
  14   2   2          3.99         22.40        19.05 o                         
  15   2   2         13.26         32.89        17.67 o                         
 -16   3   2          0.05         16.75        26.97 o                         
 -15   3   2          0.02         25.17        14.65 o                         
 -14   3   2          5.77         45.92        11.58 o                         
 -13   3   2         21.51         41.17         8.91 o                         
 -12   3   2        397.24        350.12        10.20 o                         
 -11   3   2         12.88         11.61         5.40 o                         
 -10   3   2         17.52         20.17        10.87 o                         
  -9   3   2        153.30        166.52         7.47 o                         
  -8   3   2         67.37         81.57         5.73 o                         
  -7   3   2        195.24        176.59         6.95 o                         
  -6   3   2        774.85        783.84        14.11 o                         
  -5   3   2        222.02        238.36         6.32 o                         
  -4   3   2        183.20        174.83         4.76 o                         
  -3   3   2       1369.59       1406.10        20.24 o                         
  -2   3   2        474.38        388.37         9.57 o                         
  -1   3   2        881.40        839.34        14.64 o                         
   0   3   2       1911.64       2079.96        26.58 o                         
   1   3   2        405.87        419.51         7.99 o                         
   2   3   2        492.39        503.05         9.97 o                         
   3   3   2        196.39        218.56         5.73 o                         
   4   3   2         47.14         56.87         3.98 o                         
   5   3   2        396.78        387.95         9.11 o                         
   6   3   2          0.91          6.39         4.54 o                         
   7   3   2        974.08        924.67        18.48 o                         
   8   3   2        354.96        358.61        10.18 o                         
   9   3   2         33.94         41.33         4.85 o                         
  10   3   2          0.10         -4.22         5.58 o                         
  11   3   2        165.19        138.97         8.94 o                         
  12   3   2         46.46         55.71        12.21 o                         
  13   3   2         25.84         47.27        10.90 o                         
  14   3   2         22.18         37.02        16.04 o                         
  15   3   2          8.48         48.15        16.38 o                         
 -14   4   2          9.53         55.82        18.20 o                         
 -13   4   2        127.22        121.82        16.06 o                         
 -12   4   2          5.75         34.55        18.14 o                         
 -11   4   2         23.07         42.91        10.24 o                         
 -10   4   2         46.50         48.24         8.55 o                         
  -9   4   2          7.12          0.20         7.38 o                         
  -8   4   2        674.83        639.67        13.70 o                         
  -7   4   2        653.83        590.34        13.01 o                         
  -6   4   2         65.78         73.35         5.07 o                         
  -5   4   2         64.09         64.50         5.65 o                         
  -4   4   2        161.42        147.01         6.89 o                         
  -3   4   2        735.38        774.93        15.35 o                         
  -2   4   2         66.94         72.58         4.99 o                         
  -1   4   2       1829.76       1874.60        25.10 o                         
   0   4   2          0.07         -2.72         3.75 o                         
   1   4   2        509.41        465.52         9.19 o                         
   2   4   2        176.60        172.56         5.55 o                         
   3   4   2        953.01        891.94        16.94 o                         
   4   4   2         73.10         61.61         4.48 o                         
   5   4   2          5.50          6.62         4.85 o                         
   6   4   2          3.00          6.14         4.35 o                         
   7   4   2        800.30        759.71        14.85 o                         
   8   4   2         42.11         38.69         6.00 o                         
   9   4   2          2.50         11.57         6.99 o                         
  10   4   2          6.26         37.36        10.40 o                         
  11   4   2          0.41          1.57        12.67 o                         
  12   4   2          6.17         21.89        11.15 o                         
  13   4   2        122.62        121.64        18.13 o                         
 -12   5   2         22.47         69.91        14.96 o                         
 -11   5   2         96.99         65.69        14.76 o                         
 -10   5   2          0.90         16.12        10.76 o                         
  -9   5   2         77.62         89.74         9.72 o                         
  -8   5   2        247.71        260.73        20.12 o                         
  -7   5   2        176.05        157.03        10.70 o                         
  -6   5   2        137.96        123.21         7.75 o                         
  -5   5   2        542.39        510.78        12.44 o                         
  -4   5   2         41.31         42.72        15.86 o                         
  -3   5   2        493.55        503.45        13.24 o                         
  -2   5   2          0.39         13.88         5.05 o                         
  -1   5   2        102.16         86.90         5.91 o                         
   0   5   2        302.32        286.03         8.81 o                         
   1   5   2        113.74        113.09         5.93 o                         
   2   5   2          1.43          4.32         5.13 o                         
   3   5   2         17.68         22.74         5.72 o                         
   4   5   2        280.98        288.45        10.33 o                         
   5   5   2        206.22        189.79        11.65 o                         
   6   5   2         75.07         81.28         8.82 o                         
   7   5   2          8.88         15.58         6.63 o                         
   8   5   2         55.29         89.42         9.10 o                         
   9   5   2          4.20         11.73         8.53 o                         
  10   5   2        188.87        164.90        13.79 o                         
  11   5   2         91.21         98.95        30.46 o                         
 -10   6   2         26.22         28.30        18.18 o                         
  -9   6   2         27.55         24.83        19.20 o                         
  -8   6   2         13.12         32.80        13.28 o                         
  -7   6   2         15.23         51.89        17.68 o                         
  -6   6   2        123.55        127.22        15.76 o                         
  -5   6   2         14.36         33.88        10.62 o                         
  -4   6   2         17.08         44.36         9.64 o                         
  -3   6   2        178.58        187.23        10.79 o                         
  -2   6   2        131.65        106.82         8.21 o                         
  -1   6   2        243.41        239.82         8.25 o                         
   0   6   2        176.69        187.67         8.16 o                         
   1   6   2         11.64         23.44         7.71 o                         
   2   6   2          9.01         11.49        10.83 o                         
   3   6   2          9.23          6.83         7.32 o                         
   4   6   2          3.92         12.32         7.81 o                         
   5   6   2        351.09        355.18        13.82 o                         
   6   6   2        109.29        127.97        13.21 o                         
   7   6   2        104.33        135.40        19.86 o                         
   8   6   2          0.60         33.53        16.96 o                         
   9   6   2         27.75         34.65        17.23 o                         
  -5   7   2          0.23         13.89        15.16 o                         
  -4   7   2          1.88         24.58        15.23 o                         
  -3   7   2         18.22        -11.07        13.87 o                         
  -2   7   2        113.48        118.72        14.73 o                         
  -1   7   2         20.65         31.14        12.60 o                         
   0   7   2          3.58          7.14        10.11 o                         
   1   7   2          5.34          7.31        10.71 o                         
   2   7   2         14.55          9.77        12.11 o                         
   3   7   2          1.86         11.84        14.41 o                         
   4   7   2         28.03         69.22        25.05 o                         
 -17   0   3        128.41        167.81        26.93 o                         
 -15   0   3         14.06         -9.36        17.69 o                         
 -13   0   3         29.28         34.47        14.94 o                         
 -11   0   3          5.67         -3.73         7.83 o                         
  -9   0   3         76.54         80.71         8.18 o                         
  -7   0   3        696.82        603.35        17.37 o                         
  -5   0   3       1850.35       1737.00        62.17 o                         
  -3   0   3      33763.37      32082.02       890.41 o                         
   1   0   3        125.94        130.74         6.42 o                         
   3   0   3       3548.70       3753.60        76.75 o                         
   5   0   3        116.91        125.54         7.80 o                         
   7   0   3        166.32        120.69         7.45 o                         
   9   0   3       1345.14       1342.18        31.59 o                         
  11   0   3         24.92         40.27        11.36 o                         
  13   0   3        166.89        138.67        21.00 o                         
  15   0   3         15.93         26.66        25.53 o                         
 -17   1   3          0.18         19.91        20.64 o                         
 -16   1   3        179.64        160.07        16.07 o                         
 -15   1   3        216.09        223.51        15.89 o                         
 -14   1   3         39.09         32.11        10.17 o                         
 -13   1   3        273.99        250.48        12.08 o                         
 -12   1   3        171.07        176.67         9.32 o                         
 -11   1   3        547.02        514.78        12.84 o                         
 -10   1   3          0.52          1.59         4.97 o                         
  -9   1   3        213.60        218.66         8.62 o                         
  -8   1   3        105.95        138.68         6.76 o                         
  -7   1   3         89.82         58.33         4.73 o                         
  -6   1   3        406.18        429.57        10.08 o                         
  -5   1   3       3495.81       3591.65        47.64 o                         
  -4   1   3         69.25         71.88         3.95 o                         
  -3   1   3       8456.49       8176.40       103.05 o                         
  -2   1   3      11558.81      11080.17       121.73 o                         
  -1   1   3         97.62         93.16         3.25 o                         
   0   1   3      13206.88      12314.07       121.88 o                         
   1   1   3       2843.87       2887.30        32.43 o                         
   2   1   3       1801.52       1883.86        26.36 o                         
   3   1   3       2185.87       2082.15        28.68 o                         
   4   1   3        157.25        135.77         5.86 o                         
   5   1   3        123.04        123.61         5.61 o                         
   6   1   3         32.67         43.26         4.36 o                         
   7   1   3       1871.73       1972.43        29.43 o                         
   8   1   3       1216.34       1264.16        21.40 o                         
   9   1   3          9.68         -4.31         5.62 o                         
  10   1   3         16.02         32.43         6.66 o                         
  11   1   3        277.79        287.79        14.26 o                         
  12   1   3          0.04         10.53        13.50 o                         
  13   1   3        175.97        191.99        24.30 o                         
  14   1   3         28.68         50.52        14.63 o                         
  15   1   3         58.33         87.39        28.96 o                         
  16   1   3         11.08         26.61        23.26 o                         
 -17   2   3         20.96         29.64        20.64 o                         
 -16   2   3         14.17         21.79        14.64 o                         
 -15   2   3         15.91         16.43        12.22 o                         
 -14   2   3          3.98         -8.72         8.72 o                         
 -13   2   3        264.21        225.03        11.09 o                         
 -12   2   3        293.27        273.98         9.91 o                         
 -11   2   3         13.26         40.71         6.30 o                         
 -10   2   3         83.75         96.90         6.09 o                         
  -9   2   3       1554.53       1454.88        22.28 o                         
  -8   2   3         18.25         24.34         4.55 o                         
  -7   2   3       1355.96       1289.89        19.92 o                         
  -6   2   3       2241.09       2236.03        29.74 o                         
  -5   2   3        352.29        340.70         8.16 o                         
  -4   2   3         48.46         51.69         4.45 o                         
  -3   2   3       1440.17       1536.99        21.05 o                         
  -2   2   3       1869.37       1936.29        26.27 o                         
  -1   2   3       2466.68       2532.38        28.11 o                         
   0   2   3       1156.64       1211.14        15.80 o                         
   1   2   3      14078.24      13458.85       138.64 o                         
   2   2   3       1264.56       1382.89        17.60 o                         
   3   2   3        418.93        403.96         7.77 o                         
   4   2   3       2216.73       2332.46        32.32 o                         
   5   2   3        879.91        945.91        16.09 o                         
   6   2   3        237.66        212.85         6.47 o                         
   7   2   3         12.56         13.43         3.78 o                         
   8   2   3          9.75         10.87         4.08 o                         
   9   2   3        418.51        397.00        11.65 o                         
  10   2   3         18.11         32.04         7.69 o                         
  11   2   3         26.97         44.77         6.80 o                         
  12   2   3        355.36        385.63        15.96 o                         
  13   2   3         34.66         46.42        17.52 o                         
  14   2   3         41.60         68.64        23.39 o                         
  15   2   3          0.52         28.15        18.90 o                         
 -16   3   3         52.50         76.96        19.59 o                         
 -15   3   3         74.11         35.81        23.71 o                         
 -14   3   3         92.69        114.08        12.16 o                         
 -13   3   3          2.45          9.92         8.10 o                         
 -12   3   3         55.27         44.80         6.92 o                         
 -11   3   3         23.48         38.89         7.18 o                         
 -10   3   3        645.66        604.33        15.61 o                         
  -9   3   3        126.82        133.65         6.83 o                         
  -8   3   3        884.88        844.33        16.24 o                         
  -7   3   3        261.82        253.09         7.11 o                         
  -6   3   3        199.33        203.83         6.25 o                         
  -5   3   3       2070.16       2083.55        27.97 o                         
  -4   3   3        181.39        157.28         4.99 o                         
  -3   3   3        504.16        498.47        10.04 o                         
  -2   3   3         13.99         11.95         3.36 o                         
  -1   3   3          3.76          5.66         2.61 o                         
   0   3   3       1040.15       1117.32        16.07 o                         
   1   3   3       2692.81       2912.62        37.59 o                         
   2   3   3         30.26         35.67         3.57 o                         
   3   3   3        338.58        335.09         7.33 o                         
   4   3   3        444.39        473.47         9.31 o                         
   5   3   3          0.25          7.42         3.86 o                         
   6   3   3       2086.49       2078.96        28.51 o                         
   7   3   3        758.23        790.78        16.52 o                         
   8   3   3         68.27         58.64         5.32 o                         
   9   3   3         84.86        109.79         9.88 o                         
  10   3   3         85.43         78.04        12.84 o                         
  11   3   3        122.75        114.23         9.11 o                         
  12   3   3         17.58         26.11        14.12 o                         
  13   3   3          0.88         16.97         9.89 o                         
  14   3   3         19.67         20.54        13.49 o                         
 -14   4   3          0.87         16.62        17.29 o                         
 -13   4   3         23.43         98.76        12.67 o                         
 -12   4   3        145.33        143.77        15.34 o                         
 -11   4   3         29.27         29.86         9.53 o                         
 -10   4   3        396.90        369.98        10.74 o                         
  -9   4   3         10.31          1.03         5.76 o                         
  -8   4   3          6.18          5.00         6.34 o                         
  -7   4   3          3.83          2.67         5.40 o                         
  -6   4   3        200.96        204.53         6.37 o                         
  -5   4   3          0.10          3.44         4.06 o                         
  -4   4   3        114.90        113.49         6.69 o                         
  -3   4   3        608.61        599.17        12.93 o                         
  -2   4   3        110.50        106.00         5.77 o                         
  -1   4   3        216.52        240.75         6.29 o                         
   0   4   3        511.93        493.40        10.15 o                         
   1   4   3        139.48        139.31         5.39 o                         
   2   4   3          0.05         -0.74         4.04 o                         
   3   4   3          0.05         -1.56         4.87 o                         
   4   4   3         47.81         59.77         5.05 o                         
   5   4   3        206.63        186.62         6.58 o                         
   6   4   3         31.44         32.49         7.21 o                         
   7   4   3         99.65        104.40         7.30 o                         
   8   4   3          1.71         26.53         9.00 o                         
   9   4   3          0.13          7.76         8.17 o                         
  10   4   3        312.51        345.02        12.39 o                         
  11   4   3          0.97         34.59        11.48 o                         
  12   4   3         24.96         29.94        11.75 o                         
  13   4   3         46.90         60.10        21.87 o                         
 -13   5   3         72.04        107.66        23.40 o                         
 -12   5   3         73.23         94.07        27.34 o                         
 -11   5   3        106.65        132.98        13.24 o                         
 -10   5   3          2.70         19.28        10.54 o                         
  -9   5   3         71.61         79.90         9.38 o                         
  -8   5   3        159.90        153.60        10.45 o                         
  -7   5   3        171.08        160.06         7.96 o                         
  -6   5   3        411.43        371.83        11.28 o                         
  -5   5   3        546.95        548.71        17.36 o                         
  -4   5   3         32.63         38.64        14.87 o                         
  -3   5   3         35.12         57.14         8.95 o                         
  -2   5   3        273.71        272.44         6.75 o                         
  -1   5   3        406.19        395.99        10.64 o                         
   0   5   3        207.15        196.88        11.55 o                         
   1   5   3          1.76          0.67         6.69 o                         
   2   5   3          0.89          6.06         6.25 o                         
   3   5   3        151.82        170.22         7.91 o                         
   4   5   3        276.27        289.79        10.09 o                         
   5   5   3        322.14        300.33        14.51 o                         
   6   5   3        167.27        183.58        10.67 o                         
   7   5   3          0.11         20.67         7.08 o                         
   8   5   3         36.86         30.00         9.00 o                         
   9   5   3         78.16         97.36        11.82 o                         
  10   5   3         17.35         25.02        13.43 o                         
  11   5   3          5.19         20.56        14.99 o                         
 -10   6   3          4.11         31.75        26.27 o                         
  -9   6   3          0.02         -6.86        24.25 o                         
  -8   6   3          1.47         30.73        15.44 o                         
  -7   6   3         16.16         13.19        12.10 o                         
  -6   6   3        137.17        109.79        14.63 o                         
  -5   6   3         24.73         11.86         9.44 o                         
  -4   6   3          7.01         10.15        10.33 o                         
  -3   6   3         26.57         25.57         9.66 o                         
  -2   6   3        221.20        228.62        10.96 o                         
  -1   6   3         29.54         28.72         6.25 o                         
   0   6   3         70.30         62.72         6.85 o                         
   1   6   3         69.38         72.52         8.57 o                         
   2   6   3         18.55         31.77         8.22 o                         
   3   6   3         45.19         61.77         8.63 o                         
   4   6   3        235.83        237.27        14.06 o                         
   5   6   3         20.59         19.58        10.94 o                         
   6   6   3        130.61        170.84        15.85 o                         
   7   6   3          1.04          9.13        17.29 o                         
   8   6   3         53.05         83.64        25.18 o                         
  -5   7   3          3.03         15.64        16.39 o                         
  -4   7   3         14.56         19.50        13.32 o                         
  -3   7   3         20.32         36.79        12.40 o                         
  -2   7   3         11.95         25.71        11.59 o                         
  -1   7   3        109.22         57.15        14.37 o                         
   0   7   3          0.01         24.09         9.92 o                         
   1   7   3         37.09         37.81        11.04 o                         
   2   7   3        104.09        111.20        17.69 o                         
   3   7   3          0.09         13.56        19.16 o                         
   4   7   3          3.87          9.76        21.63 o                         
 -16   0   4         83.43        108.53        36.01 o                         
 -14   0   4        424.60        388.77        21.03 o                         
 -12   0   4        287.32        220.67        14.25 o                         
 -10   0   4          5.15         -6.50         6.50 o                         
  -8   0   4       1096.87        977.11        24.66 o                         
  -6   0   4       1842.42       1865.71        44.01 o                         
  -4   0   4       8911.00       9367.99       276.54 o                         
  -2   0   4      14573.77      13197.94       212.98 o                         
   0   0   4      10387.53      10056.93       141.18 o                         
   2   0   4       2891.92       3012.32        54.34 o                         
   4   0   4        326.52        344.09        12.88 o                         
   6   0   4       4928.36       5204.37       106.16 o                         
   8   0   4        183.83        196.92         9.58 o                         
  10   0   4        540.62        524.50        20.76 o                         
  12   0   4         45.05         35.42        19.21 o                         
  14   0   4         49.68         70.94        26.70 o                         
 -17   1   4          0.04         44.30        19.71 o                         
 -16   1   4         65.48         90.82        19.67 o                         
 -15   1   4          0.23         24.62        15.01 o                         
 -14   1   4         55.08         56.53         8.89 o                         
 -13   1   4       1067.84       1028.37        24.10 o                         
 -12   1   4         85.21         86.59         7.88 o                         
 -11   1   4        117.65        114.46         7.08 o                         
 -10   1   4         91.39         87.81         8.51 o                         
  -9   1   4       1004.45       1009.91        18.93 o                         
  -8   1   4        816.72        805.94        16.62 o                         
  -7   1   4       1664.30       1641.00        26.33 o                         
  -6   1   4       1054.66       1078.56        17.34 o                         
  -5   1   4       1525.14       1672.74        27.15 o                         
  -4   1   4       3684.67       3801.31        53.71 o                         
  -3   1   4       3606.19       3639.57        41.61 o                         
  -2   1   4        141.32        146.88         4.01 o                         
  -1   1   4       5050.69       5107.75        50.46 o                         
   0   1   4      19640.07      18276.56       186.54 o                         
   1   1   4        634.85        688.02        10.37 o                         
   2   1   4       3679.86       3657.51        45.04 o                         
   3   1   4         11.82          5.83         3.39 o                         
   4   1   4        400.24        413.05         9.81 o                         
   5   1   4        897.43       1045.79        17.92 o                         
   6   1   4       3178.29       3418.26        44.58 o                         
   7   1   4        260.77        257.38         7.59 o                         
   8   1   4        177.62        185.03         7.60 o                         
   9   1   4        316.87        311.46         9.26 o                         
  10   1   4          0.40         10.93         8.18 o                         
  11   1   4        410.51        385.65        14.28 o                         
  12   1   4          3.00         21.16         8.70 o                         
  13   1   4         25.24         62.43        18.74 o                         
  14   1   4         16.09         56.32        19.60 o                         
  15   1   4        112.96        119.54        18.49 o                         
 -17   2   4         15.01         39.37        17.82 o                         
 -16   2   4          0.08         15.02        14.16 o                         
 -15   2   4          8.79        -11.17        11.41 o                         
 -14   2   4        221.50        227.19        18.61 o                         
 -13   2   4        436.81        427.39        13.18 o                         
 -12   2   4        633.08        618.07        15.05 o                         
 -11   2   4        157.16        139.14         8.36 o                         
 -10   2   4         41.39         44.83         5.08 o                         
  -9   2   4          0.18          8.36         4.76 o                         
  -8   2   4         11.84         19.43         3.48 o                         
  -7   2   4          2.93         -2.23         2.46 o                         
  -6   2   4         29.97         21.07         3.94 o                         
  -5   2   4        115.81        138.24         5.64 o                         
  -4   2   4        538.30        590.81        10.14 o                         
  -3   2   4        122.25        132.87         5.06 o                         
  -2   2   4       3934.72       3887.35        43.78 o                         
  -1   2   4        257.47        270.33         5.59 o                         
   0   2   4        149.01        158.31         3.95 o                         
   1   2   4        111.86         95.51         3.97 o                         
   2   2   4       1624.41       1673.42        19.76 o                         
   3   2   4        600.29        694.74        10.83 o                         
   4   2   4       3644.63       3896.19        48.87 o                         
   5   2   4       2847.58       2811.62        38.92 o                         
   6   2   4        815.33        797.50        14.74 o                         
   7   2   4         35.43         27.99         5.37 o                         
   8   2   4        224.99        215.40         7.44 o                         
   9   2   4          9.73         15.82         6.34 o                         
  10   2   4        247.27        245.53        10.83 o                         
  11   2   4         10.57          7.97         7.51 o                         
  12   2   4         37.66         32.64        11.83 o                         
  13   2   4         43.54         44.36        11.30 o                         
  14   2   4          3.91         28.00        12.53 o                         
  15   2   4          1.56         41.88        19.15 o                         
 -16   3   4        185.11        179.95        23.68 o                         
 -15   3   4         39.65         64.42        12.50 o                         
 -14   3   4         11.98         87.99        17.27 o                         
 -13   3   4         19.58         27.41        12.04 o                         
 -12   3   4         78.43         84.40         6.91 o                         
 -11   3   4       1076.65        959.72        22.22 o                         
 -10   3   4          0.09         36.43         7.74 o                         
  -9   3   4         11.57          9.40        11.14 o                         
  -8   3   4          2.76          3.08         4.57 o                         
  -7   3   4       1846.07       1778.49        26.43 o                         
  -6   3   4        347.64        312.36         7.63 o                         
  -5   3   4          0.40         -1.09         3.33 o                         
  -4   3   4          1.88         -0.88         3.14 o                         
  -3   3   4         80.91         60.11         3.17 o                         
  -2   3   4        569.73        563.96         9.04 o                         
  -1   3   4        575.01        641.90        10.87 o                         
   0   3   4          0.37          7.80         3.10 o                         
   1   3   4        797.51        895.14        15.46 o                         
   2   3   4        894.66        862.12        14.01 o                         
   3   3   4        597.14        571.31        11.23 o                         
   4   3   4        461.51        442.23         9.02 o                         
   5   3   4        328.35        354.67         8.05 o                         
   6   3   4        250.24        264.62         7.99 o                         
   7   3   4        769.02        723.00        12.82 o                         
   8   3   4         26.54         21.08         5.38 o                         
   9   3   4          0.14          9.83         5.92 o                         
  10   3   4          0.65          9.05         8.15 o                         
  11   3   4         16.32          6.08         9.23 o                         
  12   3   4         18.57         40.89        13.57 o                         
  13   3   4         12.79         35.47        14.13 o                         
  14   3   4          4.47          8.80        13.03 o                         
 -15   4   4          2.54         43.04        21.73 o                         
 -14   4   4         23.90         50.84        17.29 o                         
 -13   4   4        269.51        293.56        15.95 o                         
 -12   4   4          0.03         28.78        15.74 o                         
 -11   4   4        114.43        150.72         9.76 o                         
 -10   4   4          0.12         -1.97        11.14 o                         
  -9   4   4         50.67         44.88        10.92 o                         
  -8   4   4         11.38         15.45         5.09 o                         
  -7   4   4         89.46         83.66         5.96 o                         
  -6   4   4        113.85        112.29         7.59 o                         
  -5   4   4        210.32        212.55         6.15 o                         
  -4   4   4          1.13          9.41         4.84 o                         
  -3   4   4        430.39        450.39        10.56 o                         
  -2   4   4        104.86        117.90         5.63 o                         
  -1   4   4       2556.73       2604.53        33.92 o                         
   0   4   4        179.67        181.75         5.74 o                         
   1   4   4          0.33          1.11         3.75 o                         
   2   4   4        140.44        136.86         5.79 o                         
   3   4   4        371.10        366.29        10.04 o                         
   4   4   4         53.09         66.00         5.22 o                         
   5   4   4          6.07          2.91         5.96 o                         
   6   4   4        757.78        743.74        14.67 o                         
   7   4   4        430.24        425.29        11.42 o                         
   8   4   4        294.58        282.06        10.67 o                         
   9   4   4         98.50        136.80         9.89 o                         
  10   4   4         98.10        114.77        14.26 o                         
  11   4   4        202.64        250.43        21.38 o                         
  12   4   4          1.61         11.04        21.05 o                         
  13   4   4         41.47         25.84        14.36 o                         
 -13   5   4        111.92         98.88        47.70 o                         
 -12   5   4         16.76         52.13        14.68 o                         
 -11   5   4         36.54         39.36        13.54 o                         
 -10   5   4         62.58         79.83        10.28 o                         
  -9   5   4         22.93         56.59         9.76 o                         
  -8   5   4          3.35          6.71         8.99 o                         
  -7   5   4        391.58        397.01        18.24 o                         
  -6   5   4        170.94        169.09         9.61 o                         
  -5   5   4        475.07        485.56        10.89 o                         
  -4   5   4         58.71         39.02         8.10 o                         
  -3   5   4        139.85        165.69         7.97 o                         
  -2   5   4        500.32        492.34        10.76 o                         
  -1   5   4        174.59        172.65         7.06 o                         
   0   5   4        874.72        882.17        18.29 o                         
   1   5   4         35.14         49.00         5.22 o                         
   2   5   4        337.13        310.73         9.03 o                         
   3   5   4         52.41         49.32         7.66 o                         
   4   5   4         10.26         25.09         9.60 o                         
   5   5   4          3.73         11.03         7.02 o                         
   6   5   4        158.98        149.62         7.90 o                         
   7   5   4          5.09         11.89         7.91 o                         
   8   5   4          0.54         18.35        10.24 o                         
   9   5   4          4.99         28.63        13.08 o                         
  10   5   4          1.39         36.35        14.10 o                         
  11   5   4        152.79        192.69        19.50 o                         
 -10   6   4         62.13         66.18        18.87 o                         
  -9   6   4         56.59         73.05        18.36 o                         
  -8   6   4         44.97         43.68        14.18 o                         
  -7   6   4         46.11         32.21        13.44 o                         
  -6   6   4         22.48         33.58         9.18 o                         
  -5   6   4        272.59        233.18        15.06 o                         
  -4   6   4         31.84         44.74        16.98 o                         
  -3   6   4          1.45         10.37         6.47 o                         
  -2   6   4        145.29        134.63         8.27 o                         
  -1   6   4          9.99         14.41         6.76 o                         
   0   6   4         22.77         15.70        10.11 o                         
   1   6   4        241.01        215.51        10.43 o                         
   2   6   4         11.01         23.76         7.93 o                         
   3   6   4          1.10          4.10         8.26 o                         
   4   6   4         89.59        124.10        10.93 o                         
   5   6   4        170.39        193.92        15.36 o                         
   6   6   4          5.61         28.28        13.60 o                         
   7   6   4          0.27          8.74        14.90 o                         
   8   6   4         77.06         95.53        17.00 o                         
  -5   7   4         54.54         57.94        13.80 o                         
  -4   7   4         89.48         52.20        16.32 o                         
  -3   7   4          7.23         28.13        12.11 o                         
  -2   7   4          3.91          8.19        11.63 o                         
  -1   7   4          2.12         16.84        11.65 o                         
   0   7   4        132.00         97.56        12.95 o                         
   1   7   4         10.37         65.61        17.96 o                         
   2   7   4          0.01          1.98        13.97 o                         
   3   7   4          0.05          5.81        19.17 o                         
 -17   0   5        369.18        351.11        24.62 o                         
 -15   0   5        155.85        177.41        28.00 o                         
 -13   0   5         27.60         29.68        11.41 o                         
 -11   0   5       1810.68       1761.77        41.05 o                         
  -9   0   5        256.99        259.76        12.47 o                         
  -7   0   5       2809.82       2856.70        63.61 o                         
  -5   0   5       2774.45       2771.37        61.37 o                         
  -3   0   5        321.90        309.09         7.71 o                         
  -1   0   5        957.57        983.34        18.36 o                         
   1   0   5       5671.02       5779.66       114.63 o                         
   3   0   5       2409.73       2261.72        47.48 o                         
   5   0   5         25.29        121.77        35.16 o                         
   7   0   5       1166.01       1220.33        28.39 o                         
   9   0   5        976.86        932.35        25.15 o                         
  11   0   5        252.08        245.46        20.35 o                         
  13   0   5        116.40        104.91        20.48 o                         
  15   0   5          3.24         15.90        29.63 o                         
 -17   1   5          0.50         62.93        23.03 o                         
 -16   1   5         68.00         91.07        21.38 o                         
 -15   1   5          0.68         19.85        13.18 o                         
 -14   1   5         26.21         36.43         8.40 o                         
 -13   1   5         17.77         15.74         7.13 o                         
 -12   1   5        523.71        523.12        14.72 o                         
 -11   1   5       2248.15       2245.02        36.76 o                         
 -10   1   5         12.09          5.64         5.45 o                         
  -9   1   5         13.70         22.44         3.96 o                         
  -8   1   5       1157.91       1194.75        19.56 o                         
  -7   1   5          0.10         -3.23         3.93 o                         
  -6   1   5        394.93        508.06        10.57 o                         
  -5   1   5        421.57        382.45         9.59 o                         
  -4   1   5        134.09        115.50         5.17 o                         
  -3   1   5       2816.21       2742.53        30.93 o                         
  -2   1   5       4545.93       4550.16        52.45 o                         
  -1   1   5       4875.04       4861.09        48.38 o                         
   0   1   5       1531.24       1586.39        19.08 o                         
   1   1   5         73.75         77.83         4.94 o                         
   2   1   5         10.11         14.40         3.48 o                         
   3   1   5          6.67          5.05         3.05 o                         
   4   1   5        552.85        506.63        11.00 o                         
   5   1   5          2.08          9.94         3.52 o                         
   6   1   5        263.17        288.22         7.86 o                         
   7   1   5        134.79        128.71         5.92 o                         
   8   1   5        721.52        709.17        14.36 o                         
   9   1   5        334.80        320.46        10.26 o                         
  10   1   5        137.90        141.14         8.67 o                         
  11   1   5        340.91        329.45        13.80 o                         
  12   1   5         38.90         48.83        12.91 o                         
  13   1   5          2.88         28.81        11.62 o                         
  14   1   5        112.44        118.99        17.29 o                         
  15   1   5          0.56         23.21        19.07 o                         
 -17   2   5          0.64         30.38        16.64 o                         
 -16   2   5          4.42         14.02        16.38 o                         
 -15   2   5         26.92         20.63        10.34 o                         
 -14   2   5        222.88        221.53        16.91 o                         
 -13   2   5        456.74        439.96        12.54 o                         
 -12   2   5          0.00         10.33         6.01 o                         
 -11   2   5        630.89        606.15        13.35 o                         
 -10   2   5         27.95         41.52         5.25 o                         
  -9   2   5         11.96         12.71         3.25 o                         
  -8   2   5       2301.90       2453.94        37.37 o                         
  -7   2   5        394.63        399.94         9.34 o                         
  -6   2   5       3099.37       3206.46        43.81 o                         
  -5   2   5        109.68         86.84         4.62 o                         
  -4   2   5        241.22        250.62         6.90 o                         
  -3   2   5        316.63        298.46         6.70 o                         
  -2   2   5        462.75        508.07         8.75 o                         
  -1   2   5         56.87         50.45         2.96 o                         
   0   2   5        760.94        824.69        11.16 o                         
   1   2   5       3558.18       3736.28        42.51 o                         
   2   2   5       2753.55       3004.58        34.81 o                         
   3   2   5        701.85        730.98        12.17 o                         
   4   2   5         72.69         67.69         4.43 o                         
   5   2   5       1202.77       1156.50        18.26 o                         
   6   2   5        136.50        143.29         5.63 o                         
   7   2   5        339.23        305.11         8.62 o                         
   8   2   5         43.23         36.48         5.55 o                         
   9   2   5         82.52         98.68         8.16 o                         
  10   2   5          1.61         13.82         7.30 o                         
  11   2   5        236.72        171.73        11.70 o                         
  12   2   5         17.79         28.22         9.96 o                         
  13   2   5         29.10         76.34        18.56 o                         
  14   2   5          0.31          8.91        13.54 o                         
 -16   3   5          0.49        -13.87        18.59 o                         
 -15   3   5        102.90         89.11        16.33 o                         
 -14   3   5          2.57         21.71        13.65 o                         
 -13   3   5         65.85         53.63         8.43 o                         
 -12   3   5         34.30         47.44        13.05 o                         
 -11   3   5        143.37        182.83        15.31 o                         
 -10   3   5        908.50        846.78        18.68 o                         
  -9   3   5        270.77        284.00         8.59 o                         
  -8   3   5        568.14        573.28        12.25 o                         
  -7   3   5        149.29        143.04         5.64 o                         
  -6   3   5        592.25        587.69        10.99 o                         
  -5   3   5        305.45        276.17         6.80 o                         
  -4   3   5         46.37         44.08         4.10 o                         
  -3   3   5        126.34        125.12         4.42 o                         
  -2   3   5         31.44         46.93         3.65 o                         
  -1   3   5        213.19        228.45         6.33 o                         
   0   3   5       2771.20       2718.34        34.18 o                         
   1   3   5       2091.14       1975.42        28.78 o                         
   2   3   5       1246.88       1256.57        18.12 o                         
   3   3   5         34.44         44.17         3.65 o                         
   4   3   5         39.14         46.91         4.21 o                         
   5   3   5        171.72        164.32         4.78 o                         
   6   3   5         31.16         43.33         4.63 o                         
   7   3   5        314.97        270.24         8.33 o                         
   8   3   5          3.55          7.98         6.22 o                         
   9   3   5        246.62        253.43        13.51 o                         
  10   3   5         82.88         91.90         8.06 o                         
  11   3   5         86.09         83.04        11.00 o                         
  12   3   5          0.08         44.89        14.38 o                         
  13   3   5         18.72         29.33        12.51 o                         
 -15   4   5         19.26         29.40        19.76 o                         
 -14   4   5        133.01        137.26        17.04 o                         
 -13   4   5         68.87         82.54        21.67 o                         
 -12   4   5        207.73        220.50        14.18 o                         
 -11   4   5         72.36         81.51        11.48 o                         
 -10   4   5        139.29        133.39         8.07 o                         
  -9   4   5          2.13          6.06         5.85 o                         
  -8   4   5        745.50        684.15        13.75 o                         
  -7   4   5       1401.75       1348.25        22.33 o                         
  -6   4   5        113.82        119.99         6.41 o                         
  -5   4   5        118.97        116.81         5.43 o                         
  -4   4   5       1666.31       1606.85        21.25 o                         
  -3   4   5        303.08        307.07         7.64 o                         
  -2   4   5        167.03        175.67         5.71 o                         
  -1   4   5          0.89         14.14         4.00 o                         
   0   4   5        284.58        284.68         7.29 o                         
   1   4   5          9.84         19.75         3.95 o                         
   2   4   5         13.36         11.94         4.40 o                         
   3   4   5        127.32        145.79         5.83 o                         
   4   4   5        246.88        225.22         7.09 o                         
   5   4   5         88.55         94.45         9.54 o                         
   6   4   5         30.17         49.26         6.44 o                         
   7   4   5         14.43         22.17         6.47 o                         
   8   4   5          0.00         48.68         9.69 o                         
   9   4   5         79.38        106.97        12.21 o                         
  10   4   5        121.12        117.86        12.50 o                         
  11   4   5          1.46         14.27        13.78 o                         
  12   4   5          0.99         82.82        23.04 o                         
 -13   5   5          0.45         32.52        16.50 o                         
 -12   5   5         19.77         26.14        15.28 o                         
 -11   5   5         70.38         58.74        12.25 o                         
 -10   5   5          0.56          3.43         9.37 o                         
  -9   5   5        110.29        122.78        11.34 o                         
  -8   5   5         22.30         18.10         8.31 o                         
  -7   5   5         57.77         45.39         9.67 o                         
  -6   5   5        445.35        398.22        10.46 o                         
  -5   5   5        525.74        543.39        12.02 o                         
  -4   5   5         23.03         34.65         5.55 o                         
  -3   5   5         89.51         95.26         6.22 o                         
  -2   5   5        208.07        212.60         8.21 o                         
  -1   5   5         11.04         23.79         5.82 o                         
   0   5   5        124.49        124.37         6.55 o                         
   1   5   5        159.12        138.92         7.05 o                         
   2   5   5          0.06         -0.08         6.05 o                         
   3   5   5        411.35        387.14        10.91 o                         
   4   5   5          3.69         26.94         8.14 o                         
   5   5   5          0.06          6.25         7.13 o                         
   6   5   5         59.99         61.70        10.02 o                         
   7   5   5         26.56         40.44         8.66 o                         
   8   5   5         42.48         53.20        11.24 o                         
   9   5   5          6.55         -1.54        12.89 o                         
  10   5   5         15.60         38.75        14.74 o                         
 -10   6   5         91.01         84.34        20.87 o                         
  -9   6   5         52.13         60.95        19.36 o                         
  -8   6   5         72.96         85.50        22.23 o                         
  -7   6   5         47.37         38.45        10.05 o                         
  -6   6   5        375.54        379.38        19.77 o                         
  -5   6   5         72.41         50.28         9.53 o                         
  -4   6   5        128.74         98.08        13.95 o                         
  -3   6   5          4.68         12.64        12.07 o                         
  -2   6   5         32.51         56.17         8.85 o                         
  -1   6   5          0.61          8.36        10.33 o                         
   0   6   5         39.32         52.19         7.38 o                         
   1   6   5        269.62        246.58        10.84 o                         
   2   6   5        211.79        207.44        12.63 o                         
   3   6   5         39.80         32.26         9.28 o                         
   4   6   5          0.24          4.22         9.51 o                         
   5   6   5          0.05         35.71        19.31 o                         
   6   6   5         47.33         70.29        14.46 o                         
   7   6   5         11.93         34.43        15.90 o                         
   8   6   5         16.50         19.07        17.65 o                         
  -5   7   5          8.29         18.48        15.46 o                         
  -4   7   5          1.89          5.75        13.58 o                         
  -3   7   5         18.10         15.88        12.25 o                         
  -2   7   5         30.74         28.10        11.70 o                         
  -1   7   5         24.75         12.42        12.89 o                         
   0   7   5         14.68         19.12        14.96 o                         
   1   7   5         28.22         49.91        14.51 o                         
   2   7   5          0.48          0.14        14.49 o                         
 -18   0   6        173.92        130.90        27.14 o                         
 -16   0   6          0.09         19.23        17.21 o                         
 -14   0   6          1.36          5.01        13.24 o                         
 -12   0   6       1392.95       1422.46        36.22 o                         
 -10   0   6         50.35         45.05         9.39 o                         
  -8   0   6       7024.54       7008.60       145.68 o                         
  -6   0   6       2690.94       2943.30        57.63 o                         
  -4   0   6        491.21        597.55        12.98 o                         
  -2   0   6      11295.40      11000.16       249.77 o                         
   0   0   6       4704.87       4395.70        99.89 o                         
   2   0   6        237.83        259.86        10.38 o                         
   4   0   6        127.59        139.68         8.08 o                         
   6   0   6         47.41         40.51         6.09 o                         
   8   0   6        313.92        315.77        17.30 o                         
  10   0   6       1983.21       1876.98        52.96 o                         
  12   0   6         54.17        107.44        25.40 o                         
  14   0   6          1.68         23.06        23.76 o                         
 -17   1   6          3.37         24.93        17.69 o                         
 -16   1   6         31.83        116.38        17.58 o                         
 -15   1   6         33.63         58.60        12.96 o                         
 -14   1   6        134.29        136.64        11.94 o                         
 -13   1   6          1.92          0.97        11.41 o                         
 -12   1   6          9.06         35.97         7.21 o                         
 -11   1   6         33.38         38.32         7.41 o                         
 -10   1   6          9.62          7.43         5.52 o                         
  -9   1   6         77.05         90.48         4.97 o                         
  -8   1   6         70.45         53.06         6.45 o                         
  -7   1   6         22.87         39.62         3.74 o                         
  -6   1   6       3292.74       3470.57        52.84 o                         
  -5   1   6        304.42        292.08         7.43 o                         
  -4   1   6       3042.70       2945.05        33.51 o                         
  -3   1   6        587.78        589.56         9.23 o                         
  -2   1   6       8531.09       8328.01       128.34 o                         
  -1   1   6      12068.80      11810.33       132.80 o                         
   0   1   6         77.25         85.68         5.57 o                         
   1   1   6         22.52         29.40         3.46 o                         
   2   1   6         26.63         19.50         3.38 o                         
   3   1   6       1500.74       1527.01        21.56 o                         
   4   1   6        729.77        731.07        13.97 o                         
   5   1   6        960.78        965.07        16.56 o                         
   6   1   6          8.76          5.51         3.67 o                         
   7   1   6        102.94        109.65         7.75 o                         
   8   1   6         49.28         44.98         6.61 o                         
   9   1   6          0.03          2.64         6.39 o                         
  10   1   6         46.16         31.46         8.39 o                         
  11   1   6         29.64         48.32        12.16 o                         
  12   1   6          6.38         20.95        20.90 o                         
  13   1   6          0.13         33.36        13.37 o                         
  14   1   6         48.81        105.00        18.94 o                         
 -17   2   6         37.43         69.42        18.31 o                         
 -16   2   6          0.04         51.78        14.19 o                         
 -15   2   6         67.22         77.34        10.59 o                         
 -14   2   6         17.27         11.88         7.12 o                         
 -13   2   6        114.61        128.13         8.37 o                         
 -12   2   6       1402.98       1375.07        25.92 o                         
 -11   2   6        130.47        133.57         6.37 o                         
 -10   2   6          3.11         11.65         7.60 o                         
  -9   2   6        876.29        857.56        16.41 o                         
  -8   2   6        719.44        744.76        14.48 o                         
  -7   2   6        283.96        341.93         8.43 o                         
  -6   2   6       1443.39       1359.42        19.94 o                         
  -5   2   6        408.56        441.14         7.08 o                         
  -4   2   6        368.49        405.04         8.33 o                         
  -3   2   6        126.82        121.00         4.17 o                         
  -2   2   6       1136.97       1114.48        13.21 o                         
  -1   2   6         17.81         16.84         2.96 o                         
   0   2   6        513.49        586.47         9.30 o                         
   1   2   6        119.64        111.00         4.31 o                         
   2   2   6        169.39        183.77         6.07 o                         
   3   2   6        107.28        117.42         4.53 o                         
   4   2   6       1759.53       1726.43        24.98 o                         
   5   2   6         68.20         87.46         5.05 o                         
   6   2   6         27.56         37.94         4.97 o                         
   7   2   6         82.42         89.59         5.84 o                         
   8   2   6         68.37        101.38         7.18 o                         
   9   2   6        202.61        213.45         9.91 o                         
  10   2   6        230.58        208.16        10.56 o                         
  11   2   6        132.42        156.14        12.39 o                         
  12   2   6        104.16        145.08        16.14 o                         
  13   2   6         17.23         66.91        16.40 o                         
  14   2   6         56.14         54.80        16.26 o                         
 -16   3   6         24.49         35.20        18.22 o                         
 -15   3   6         26.25         26.68        13.41 o                         
 -14   3   6         13.95         17.19        11.83 o                         
 -13   3   6          0.53         25.09        10.52 o                         
 -12   3   6         13.32         35.31        12.08 o                         
 -11   3   6        826.54        816.09        21.55 o                         
 -10   3   6        718.60        716.75        17.15 o                         
  -9   3   6         85.18         91.36         7.50 o                         
  -8   3   6        654.69        636.61        13.34 o                         
  -7   3   6        123.39        116.96         5.40 o                         
  -6   3   6         18.02         16.44         4.10 o                         
  -5   3   6        142.99        162.35         5.69 o                         
  -4   3   6          1.92          0.59         3.13 o                         
  -3   3   6        493.40        502.37         9.62 o                         
  -2   3   6        765.77        724.42        11.48 o                         
  -1   3   6       1006.81       1047.94        15.77 o                         
   0   3   6          6.70          4.44         2.84 o                         
   1   3   6        430.27        498.59         8.01 o                         
   2   3   6         22.78         34.73         3.15 o                         
   3   3   6        468.54        425.35         7.50 o                         
   4   3   6        403.35        402.22         7.69 o                         
   5   3   6         88.54         93.38         4.61 o                         
   6   3   6        179.19        179.16         7.60 o                         
   7   3   6        570.77        566.87        12.42 o                         
   8   3   6        281.74        258.82        12.91 o                         
   9   3   6        353.35        360.11        10.61 o                         
  10   3   6         12.79         22.24         8.03 o                         
  11   3   6         83.60         64.16        12.26 o                         
  12   3   6         76.06         80.00        14.32 o                         
  13   3   6         35.79         47.87        16.99 o                         
 -15   4   6         10.82          1.42        19.18 o                         
 -14   4   6         48.24         86.60        17.31 o                         
 -13   4   6         56.84        100.67        15.13 o                         
 -12   4   6         37.51         50.27        12.69 o                         
 -11   4   6          6.38         22.41        10.03 o                         
 -10   4   6        131.13        120.99         8.70 o                         
  -9   4   6         33.09         23.75         7.60 o                         
  -8   4   6         95.06         97.32         6.79 o                         
  -7   4   6          3.10          1.61         4.94 o                         
  -6   4   6        373.79        360.22         9.12 o                         
  -5   4   6         39.62         59.58         5.20 o                         
  -4   4   6        174.34        170.61         5.58 o                         
  -3   4   6        440.01        405.38         9.69 o                         
  -2   4   6        381.30        378.47         8.86 o                         
  -1   4   6         68.04         65.73         4.80 o                         
   0   4   6         28.63         44.77         5.43 o                         
   1   4   6        103.83         98.23         7.47 o                         
   2   4   6         42.85         45.16         4.60 o                         
   3   4   6        760.39        718.50        12.19 o                         
   4   4   6          6.27         12.96         4.78 o                         
   5   4   6        401.64        434.24        10.18 o                         
   6   4   6          1.23         11.38         5.76 o                         
   7   4   6          9.02         33.26         7.38 o                         
   8   4   6          0.71         -4.86         7.68 o                         
   9   4   6          3.47         -3.11         8.77 o                         
  10   4   6         41.83         61.67        21.41 o                         
  11   4   6          0.17         40.96        15.81 o                         
  12   4   6         19.39          4.94        16.10 o                         
 -13   5   6         10.60         38.65        16.07 o                         
 -12   5   6          5.48         45.02        14.68 o                         
 -11   5   6          8.84          8.98        13.60 o                         
 -10   5   6         37.93         52.64        14.99 o                         
  -9   5   6         13.29         37.45         9.81 o                         
  -8   5   6         74.88         70.73         7.89 o                         
  -7   5   6        199.85        185.14         9.72 o                         
  -6   5   6          4.28         20.57         7.75 o                         
  -5   5   6        296.49        295.46         8.74 o                         
  -4   5   6        352.39        352.99         9.80 o                         
  -3   5   6         22.92         43.14         6.89 o                         
  -2   5   6        119.01        125.81         7.10 o                         
  -1   5   6          0.02         11.65         5.55 o                         
   0   5   6          5.62         13.37         5.87 o                         
   1   5   6          4.31          6.06         6.01 o                         
   2   5   6        294.49        243.25         8.81 o                         
   3   5   6         11.28         22.22         6.66 o                         
   4   5   6         20.21         24.33        11.34 o                         
   5   5   6          5.07          9.24         7.77 o                         
   6   5   6        145.70        144.19        12.73 o                         
   7   5   6         93.59         83.61         9.17 o                         
   8   5   6          0.32          5.70        11.86 o                         
   9   5   6         12.51         26.09        13.21 o                         
  10   5   6         29.53         56.01        15.30 o                         
 -10   6   6         26.47         41.49        17.63 o                         
  -9   6   6        249.93        196.68        30.03 o                         
  -8   6   6         98.26        118.90        18.83 o                         
  -7   6   6         75.57         70.82        15.51 o                         
  -6   6   6         15.97         26.86         8.80 o                         
  -5   6   6         12.20         20.87        10.12 o                         
  -4   6   6         36.69         22.45         7.23 o                         
  -3   6   6         90.57        106.47         9.06 o                         
  -2   6   6         57.67         51.38        10.09 o                         
  -1   6   6         17.59         25.41         7.71 o                         
   0   6   6          9.39         20.85         7.78 o                         
   1   6   6        202.95        204.55        10.50 o                         
   2   6   6         38.78         33.48         8.67 o                         
   3   6   6          2.13          7.35        11.76 o                         
   4   6   6          2.62          0.75        10.44 o                         
   5   6   6         60.43         70.09        16.59 o                         
   6   6   6        109.34         87.20        15.04 o                         
   7   6   6         83.61         99.14        16.69 o                         
  -4   7   6         13.13         18.05        15.22 o                         
  -3   7   6        118.78        152.72        20.57 o                         
  -2   7   6          7.77         21.17        12.28 o                         
  -1   7   6         28.01         11.25        19.32 o                         
   0   7   6         31.88         -1.16        15.76 o                         
   1   7   6         41.55         11.80        14.93 o                         
 -17   0   7         56.62         57.15        25.72 o                         
 -15   0   7         79.87         62.34        15.82 o                         
 -13   0   7        803.08        737.86        26.29 o                         
 -11   0   7          0.39         -3.40         6.79 o                         
  -9   0   7        528.62        541.77        18.45 o                         
  -7   0   7        972.33       1047.97        22.77 o                         
  -5   0   7       7274.12       7084.38       128.29 o                         
  -3   0   7       9021.34       8738.93       161.31 o                         
  -1   0   7      14453.78      13684.32       428.71 o                         
   1   0   7         41.82         48.44         5.40 o                         
   3   0   7         88.84         86.79         9.76 o                         
   5   0   7          5.86         15.66         6.07 o                         
   7   0   7        244.09        251.66        11.04 o                         
   9   0   7        314.93        299.68        20.46 o                         
  11   0   7        133.66        121.57        13.92 o                         
  13   0   7         24.14         50.20        22.92 o                         
 -18   1   7          3.74         40.05        20.23 o                         
 -17   1   7         99.79        111.39        16.69 o                         
 -16   1   7        117.99        132.41        12.33 o                         
 -15   1   7        289.09        272.73        15.13 o                         
 -14   1   7         16.56         21.91         7.46 o                         
 -13   1   7         79.48         71.58         7.81 o                         
 -12   1   7        630.91        626.06        14.74 o                         
 -11   1   7         34.43         34.57         6.20 o                         
 -10   1   7        215.99        195.74         6.87 o                         
  -9   1   7        236.44        226.74         6.93 o                         
  -8   1   7         41.87         38.84         4.19 o                         
  -7   1   7          2.76          1.92         3.52 o                         
  -6   1   7       3274.12       3344.40        43.54 o                         
  -5   1   7       1161.60       1136.08        15.71 o                         
  -4   1   7        425.90        399.68         7.97 o                         
  -3   1   7        233.75        223.10         5.89 o                         
  -2   1   7         11.32         17.75         3.41 o                         
  -1   1   7       1611.06       1683.76        23.45 o                         
   0   1   7       2875.17       2865.14        33.97 o                         
   1   1   7       1103.64       1087.48        15.66 o                         
   2   1   7        108.76        117.75         4.74 o                         
   3   1   7       3601.74       3713.09        42.33 o                         
   4   1   7        254.83        265.55         7.69 o                         
   5   1   7        120.55        134.29         5.22 o                         
   6   1   7         56.81         75.45         6.12 o                         
   7   1   7        470.65        450.24        11.16 o                         
   8   1   7        105.71        104.23        10.38 o                         
   9   1   7        167.99        169.61         9.58 o                         
  10   1   7        154.43        149.78         9.55 o                         
  11   1   7          4.80         31.70         9.41 o                         
  12   1   7         33.23         52.14        18.27 o                         
  13   1   7        219.10        231.17        17.72 o                         
  14   1   7          2.47         18.52        19.70 o                         
 -17   2   7         25.89         43.07        15.64 o                         
 -16   2   7         65.68        123.08        18.49 o                         
 -15   2   7        170.47        187.72        11.00 o                         
 -14   2   7          9.98         16.63         7.42 o                         
 -13   2   7        243.86        263.40        12.71 o                         
 -12   2   7         54.13         76.95         7.71 o                         
 -11   2   7          2.30          0.95         8.54 o                         
 -10   2   7        111.08        117.42         7.78 o                         
  -9   2   7        810.74        814.57        16.04 o                         
  -8   2   7         78.57         76.18         5.82 o                         
  -7   2   7        345.98        306.14         7.83 o                         
  -6   2   7         71.95         72.65         4.04 o                         
  -5   2   7        801.35        710.71        10.72 o                         
  -4   2   7        660.89        755.75        11.34 o                         
  -3   2   7       2272.05       2343.04        26.96 o                         
  -2   2   7          0.18          2.46         2.81 o                         
  -1   2   7       1726.76       1858.15        22.53 o                         
   0   2   7       1444.65       1407.42        18.56 o                         
   1   2   7       4297.48       4609.50        50.94 o                         
   2   2   7        183.07        167.04         5.30 o                         
   3   2   7          3.84         -2.38         3.24 o                         
   4   2   7          3.00          4.91         3.47 o                         
   5   2   7        618.41        630.77        12.58 o                         
   6   2   7          5.86         15.00         4.85 o                         
   7   2   7        268.03        270.59         8.86 o                         
   8   2   7        538.80        530.79        14.21 o                         
   9   2   7        169.50        173.75        11.04 o                         
  10   2   7         32.69         37.69         9.60 o                         
  11   2   7         11.05         18.53        10.10 o                         
  12   2   7          7.63         42.97        13.87 o                         
  13   2   7          3.88         51.17        15.18 o                         
 -16   3   7         14.65         30.25        18.86 o                         
 -15   3   7         10.71         31.54        14.68 o                         
 -14   3   7         54.15         25.40        11.50 o                         
 -13   3   7          0.03         -3.13         7.29 o                         
 -12   3   7        170.02        204.80        12.53 o                         
 -11   3   7         89.70         79.25         8.60 o                         
 -10   3   7        137.96        131.17         8.72 o                         
  -9   3   7        711.21        658.99        15.50 o                         
  -8   3   7        165.08        162.42         7.13 o                         
  -7   3   7          0.77          9.35         4.81 o                         
  -6   3   7        119.21        119.31         4.93 o                         
  -5   3   7        108.22        127.36         4.83 o                         
  -4   3   7        922.38        916.16        13.79 o                         
  -3   3   7        315.08        310.07         6.86 o                         
  -2   3   7       1145.76       1246.50        17.98 o                         
  -1   3   7        482.29        552.16         9.92 o                         
   0   3   7        586.92        542.80         8.60 o                         
   1   3   7        983.47        974.85        13.39 o                         
   2   3   7        197.30        192.50         5.35 o                         
   3   3   7        179.50        192.80         5.24 o                         
   4   3   7         36.05         39.78         4.08 o                         
   5   3   7        193.12        189.23         6.41 o                         
   6   3   7        174.36        177.82         6.07 o                         
   7   3   7        931.05        855.89        19.01 o                         
   8   3   7         52.07         45.87         7.02 o                         
   9   3   7         97.86        109.16         9.43 o                         
  10   3   7         15.27         22.78         9.20 o                         
  11   3   7         19.92         35.71        16.82 o                         
  12   3   7        154.27        157.44        17.58 o                         
  13   3   7          0.32          0.52        20.91 o                         
 -15   4   7         34.11         42.20        19.60 o                         
 -14   4   7        195.27        230.85        18.05 o                         
 -13   4   7         85.42         89.53        16.14 o                         
 -12   4   7        119.40        106.97        13.62 o                         
 -11   4   7         18.71         28.62        12.49 o                         
 -10   4   7         33.82         49.04         8.43 o                         
  -9   4   7         26.48         26.93         7.31 o                         
  -8   4   7        287.96        279.79         8.32 o                         
  -7   4   7          0.56         -2.04         6.09 o                         
  -6   4   7        197.85        195.09         7.07 o                         
  -5   4   7         27.72         24.91         7.63 o                         
  -4   4   7        854.71        807.61        13.46 o                         
  -3   4   7          0.98          7.75         4.09 o                         
  -2   4   7         79.63         81.68         5.77 o                         
  -1   4   7        328.41        321.94         8.76 o                         
   0   4   7         12.02         14.90         4.35 o                         
   1   4   7          0.85         20.59         5.37 o                         
   2   4   7        737.87        708.27        13.83 o                         
   3   4   7         21.99         28.20         5.37 o                         
   4   4   7        628.50        587.55        12.52 o                         
   5   4   7        923.28        828.57        15.73 o                         
   6   4   7        419.89        442.99        11.53 o                         
   7   4   7         28.01         39.70        10.15 o                         
   8   4   7          0.22         -0.03         8.24 o                         
   9   4   7         12.15         39.23        19.03 o                         
  10   4   7         72.25         80.39        16.44 o                         
  11   4   7         38.41         47.23        17.75 o                         
 -13   5   7         37.38         43.11        16.31 o                         
 -12   5   7          1.17         -1.75        14.50 o                         
 -11   5   7         10.28         53.68        17.31 o                         
 -10   5   7          3.77         14.70        10.08 o                         
  -9   5   7          0.39         11.53         7.84 o                         
  -8   5   7          0.95         18.39         9.08 o                         
  -7   5   7          9.30         29.08         6.78 o                         
  -6   5   7         63.62         68.83         7.04 o                         
  -5   5   7        359.99        324.71         9.69 o                         
  -4   5   7         14.77         32.45         5.50 o                         
  -3   5   7        821.83        789.51        15.75 o                         
  -2   5   7         10.69          0.22         6.67 o                         
  -1   5   7        232.56        228.27         8.01 o                         
   0   5   7         59.12         40.38         7.26 o                         
   1   5   7         15.79         27.16         8.46 o                         
   2   5   7         21.30         22.51         6.76 o                         
   3   5   7          1.97          7.93         6.98 o                         
   4   5   7         85.69        101.44         9.45 o                         
   5   5   7          2.25         19.24         7.79 o                         
   6   5   7          6.26         27.14         9.71 o                         
   7   5   7          1.60         11.62         9.18 o                         
   8   5   7         81.21         88.32        12.32 o                         
   9   5   7         11.89         16.22        15.49 o                         
 -10   6   7         36.16          7.61        16.32 o                         
  -9   6   7          0.55          3.97        16.84 o                         
  -8   6   7         10.99         19.14        12.01 o                         
  -7   6   7         57.42         60.02        14.00 o                         
  -6   6   7        124.52        121.98        11.64 o                         
  -5   6   7         17.32          1.79         9.26 o                         
  -4   6   7          5.13         36.24        11.00 o                         
  -3   6   7          0.11         23.31         9.56 o                         
  -2   6   7         27.60         55.05        11.09 o                         
  -1   6   7         40.36         30.88         8.78 o                         
   0   6   7        154.42        173.02        11.21 o                         
   1   6   7         27.51         28.38        10.14 o                         
   2   6   7        148.09        143.47        11.49 o                         
   3   6   7         11.59          4.81        11.34 o                         
   4   6   7         10.61         14.97        11.66 o                         
   5   6   7          8.80          1.66        14.54 o                         
   6   6   7          6.68         15.50        15.50 o                         
  -3   7   7          0.32         15.53        12.62 o                         
  -2   7   7         10.02         21.10        12.67 o                         
  -1   7   7          0.34          4.28        15.83 o                         
   0   7   7          3.77         10.68        16.96 o                         
 -18   0   8          2.24         19.95        27.85 o                         
 -16   0   8          0.07         13.41        15.32 o                         
 -14   0   8       1679.77       1584.18        62.86 o                         
 -12   0   8        269.14        229.61        13.68 o                         
 -10   0   8        813.52        860.62        26.19 o                         
  -8   0   8        232.40        225.91         9.17 o                         
  -6   0   8          2.12          3.33         4.30 o                         
  -4   0   8         72.01         53.75         4.75 o                         
  -2   0   8       6128.91       5858.91       148.64 o                         
   0   0   8        179.65        169.23         7.64 o                         
   2   0   8        598.34        646.76        17.61 o                         
   4   0   8        444.69        479.27        13.90 o                         
   6   0   8       3630.46       3580.35        62.72 o                         
   8   0   8         27.14         42.43         7.95 o                         
  10   0   8          1.81         28.11        10.95 o                         
  12   0   8        308.14        246.17        24.71 o                         
  14   0   8         21.82         46.88        45.26 o                         
 -18   1   8          0.23         16.39        17.66 o                         
 -17   1   8        193.41        173.16        15.67 o                         
 -16   1   8         14.52         39.98        12.12 o                         
 -15   1   8         43.40         40.41         9.91 o                         
 -14   1   8          9.89         10.09         7.19 o                         
 -13   1   8        118.08        115.50         8.75 o                         
 -12   1   8          3.84         16.53         5.51 o                         
 -11   1   8        547.92        520.84        12.16 o                         
 -10   1   8        930.38        922.80        15.80 o                         
  -9   1   8        586.83        541.21        10.51 o                         
  -8   1   8         23.14         12.16         2.76 o                         
  -7   1   8       1180.24       1312.81        19.88 o                         
  -6   1   8       2339.59       2544.19        32.85 o                         
  -5   1   8        294.23        265.85         6.75 o                         
  -4   1   8        890.85        913.14        13.40 o                         
  -3   1   8          1.32          3.70         2.21 o                         
  -2   1   8        399.78        388.96         8.18 o                         
  -1   1   8        184.67        182.06         5.21 o                         
   0   1   8       1893.09       1780.14        23.91 o                         
   1   1   8       1568.56       1579.92        21.14 o                         
   2   1   8       1544.83       1630.61        21.19 o                         
   3   1   8          0.43         -1.64         3.36 o                         
   4   1   8         55.94         61.81         3.97 o                         
   5   1   8       1379.43       1335.71        19.78 o                         
   6   1   8        407.85        407.17        10.00 o                         
   7   1   8         39.44         62.33         6.40 o                         
   8   1   8          0.27          8.01         7.20 o                         
   9   1   8          6.42         21.90        10.85 o                         
  10   1   8          0.05         25.48        11.53 o                         
  11   1   8        354.35        331.61        19.65 o                         
  12   1   8         33.00         58.20        13.22 o                         
  13   1   8          7.38         49.10        13.31 o                         
 -17   2   8          0.00         23.19        18.91 o                         
 -16   2   8        240.95        202.28        16.78 o                         
 -15   2   8          1.36         30.16        11.86 o                         
 -14   2   8         37.49         66.07        15.34 o                         
 -13   2   8         42.04         63.94         8.65 o                         
 -12   2   8         52.99         45.01         7.82 o                         
 -11   2   8         38.26         22.53         7.74 o                         
 -10   2   8        695.35        679.38        14.84 o                         
  -9   2   8        540.49        525.45        11.79 o                         
  -8   2   8        177.71        162.50         5.88 o                         
  -7   2   8         78.95         81.43         4.28 o                         
  -6   2   8        678.96        614.19        10.74 o                         
  -5   2   8       2787.23       2968.09        35.00 o                         
  -4   2   8        231.70        224.02         5.35 o                         
  -3   2   8        128.44        127.77         4.56 o                         
  -2   2   8          3.37          5.79         2.76 o                         
  -1   2   8        694.85        661.14        10.31 o                         
   0   2   8        359.39        414.07         8.02 o                         
   1   2   8       1349.47       1402.89        20.34 o                         
   2   2   8        246.32        229.01         7.22 o                         
   3   2   8         32.62         33.71         3.35 o                         
   4   2   8       1441.32       1431.20        21.35 o                         
   5   2   8        259.91        249.91         7.53 o                         
   6   2   8         13.29         12.39         5.96 o                         
   7   2   8         18.54         20.69         6.34 o                         
   8   2   8          1.44         13.05         8.23 o                         
   9   2   8         33.24         29.37         8.26 o                         
  10   2   8        197.05        182.68        13.57 o                         
  11   2   8         10.77         26.81        15.64 o                         
  12   2   8         46.19         74.97        17.09 o                         
  13   2   8         20.23         39.41        19.24 o                         
 -16   3   8          1.59         26.62        18.45 o                         
 -15   3   8         24.78         34.56        13.85 o                         
 -14   3   8         74.89         66.76        15.43 o                         
 -13   3   8        308.07        249.65        22.15 o                         
 -12   3   8          5.22          3.33        13.24 o                         
 -11   3   8        444.79        418.33        13.69 o                         
 -10   3   8        482.78        468.40        13.72 o                         
  -9   3   8        201.25        226.17        10.48 o                         
  -8   3   8        458.01        448.24        11.05 o                         
  -7   3   8        123.16        121.70         5.79 o                         
  -6   3   8        527.73        503.18         9.60 o                         
  -5   3   8         16.88         24.01         3.87 o                         
  -4   3   8        309.10        299.54         6.82 o                         
  -3   3   8        123.62        106.84         4.31 o                         
  -2   3   8       2183.36       2253.96        28.35 o                         
  -1   3   8       1395.70       1442.64        19.69 o                         
   0   3   8          3.21         -0.50         3.42 o                         
   1   3   8        125.32        143.32         5.14 o                         
   2   3   8          3.90         11.17         4.02 o                         
   3   3   8         36.19         43.75         4.21 o                         
   4   3   8        553.04        524.25         9.51 o                         
   5   3   8         33.35         29.85         5.16 o                         
   6   3   8        325.12        313.62         8.50 o                         
   7   3   8        729.62        640.59        14.39 o                         
   8   3   8          7.29         19.56         7.88 o                         
   9   3   8          0.27         19.55         8.99 o                         
  10   3   8         15.77         26.82        10.22 o                         
  11   3   8         41.93         54.11        17.48 o                         
  12   3   8          5.15         30.02        17.97 o                         
 -15   4   8        165.28        176.83        21.61 o                         
 -14   4   8         21.75         68.98        18.40 o                         
 -13   4   8          3.79         18.45        12.86 o                         
 -12   4   8         34.56         52.05        11.28 o                         
 -11   4   8         15.66         51.83        11.12 o                         
 -10   4   8         65.52         73.53         8.80 o                         
  -9   4   8         42.42         61.20         7.38 o                         
  -8   4   8         61.54         58.36         5.54 o                         
  -7   4   8       1019.13        978.43        15.46 o                         
  -6   4   8          0.05         11.68         3.92 o                         
  -5   4   8       1958.35       1928.42        28.02 o                         
  -4   4   8          0.54          8.43         4.57 o                         
  -3   4   8         88.60         85.26         4.81 o                         
  -2   4   8        214.07        207.95         7.07 o                         
  -1   4   8        660.33        686.45        13.43 o                         
   0   4   8        230.34        223.49         7.48 o                         
   1   4   8        227.83        228.74         9.07 o                         
   2   4   8         69.60         71.27         5.00 o                         
   3   4   8        124.84        120.18         7.25 o                         
   4   4   8          0.08          3.53         7.36 o                         
   5   4   8         13.07         23.47         6.24 o                         
   6   4   8        157.62        159.73         8.41 o                         
   7   4   8         72.20         76.51         9.69 o                         
   8   4   8         57.99         86.69        13.67 o                         
   9   4   8         65.44         83.36        21.26 o                         
  10   4   8          4.06          3.73        13.63 o                         
  11   4   8          0.54          8.10        16.89 o                         
 -13   5   8         16.28         49.39        16.84 o                         
 -12   5   8         22.08         62.40        16.31 o                         
 -11   5   8         24.15         21.96        11.08 o                         
 -10   5   8          2.84          4.71         9.41 o                         
  -9   5   8         38.53         41.02         9.68 o                         
  -8   5   8        147.17        160.24        10.08 o                         
  -7   5   8        959.03        926.11        16.69 o                         
  -6   5   8          6.28          3.94         5.07 o                         
  -5   5   8          6.78         11.40         5.84 o                         
  -4   5   8        119.08        138.33         8.27 o                         
  -3   5   8          0.01          8.60         6.26 o                         
  -2   5   8        360.90        344.93         9.72 o                         
  -1   5   8        176.33        166.62         7.86 o                         
   0   5   8         60.47         70.55         9.75 o                         
   1   5   8        737.04        702.39        17.40 o                         
   2   5   8         55.55         83.92         9.74 o                         
   3   5   8          2.00          5.05         8.91 o                         
   4   5   8         42.20         69.43        10.70 o                         
   5   5   8          0.00         11.58         7.32 o                         
   6   5   8         23.56         15.29         8.49 o                         
   7   5   8         52.90         63.12        11.71 o                         
   8   5   8         71.26         86.91        14.24 o                         
   9   5   8         15.26         71.94        21.97 o                         
 -10   6   8         15.78         16.14        16.84 o                         
  -9   6   8        171.24        146.63        15.90 o                         
  -8   6   8          4.15          1.82         8.61 o                         
  -7   6   8         13.45         46.23        14.25 o                         
  -6   6   8         11.68          8.11        11.52 o                         
  -5   6   8        201.23        236.33        16.89 o                         
  -4   6   8          8.82         -4.92         8.94 o                         
  -3   6   8        123.70        138.36        12.21 o                         
  -2   6   8        109.46        111.26        10.02 o                         
  -1   6   8          0.04          8.04        12.00 o                         
   0   6   8        141.18        159.81        11.85 o                         
   1   6   8          3.53          4.05        10.37 o                         
   2   6   8         56.13         78.61        12.77 o                         
   3   6   8         66.56         69.67        13.12 o                         
   4   6   8         13.15         10.82        13.70 o                         
   5   6   8          7.86         17.82        23.50 o                         
   6   6   8          0.77        -13.63        22.11 o                         
 -17   0   9         12.08         31.62        29.95 o                         
 -15   0   9        164.02        163.25        22.04 o                         
 -13   0   9          7.17         -9.19         9.19 o                         
 -11   0   9       2060.65       2091.78        46.34 o                         
  -9   0   9          6.06         18.21         5.77 o                         
  -7   0   9       2394.18       2414.96        44.97 o                         
  -5   0   9       1341.04       1208.63        23.19 o                         
  -3   0   9       3174.75       3173.31        52.23 o                         
  -1   0   9       3679.91       3631.96        59.85 o                         
   1   0   9       5207.70       5497.39        84.24 o                         
   3   0   9       1339.54       1344.41        27.46 o                         
   5   0   9         78.41         82.61         8.42 o                         
   7   0   9        738.35        769.55        21.43 o                         
   9   0   9        120.55        177.40        15.73 o                         
  11   0   9         29.72         34.15        17.48 o                         
  13   0   9          6.45          1.86        26.28 o                         
 -18   1   9          4.07         54.38        20.88 o                         
 -17   1   9          0.54         43.10        14.85 o                         
 -16   1   9          8.16         45.60        12.23 o                         
 -15   1   9        114.20        130.52        12.99 o                         
 -14   1   9          2.05         11.90         6.91 o                         
 -13   1   9        195.00        184.53        10.62 o                         
 -12   1   9        163.67        168.59         8.58 o                         
 -11   1   9        847.41        810.70        15.01 o                         
 -10   1   9        100.10         90.23         5.09 o                         
  -9   1   9        161.44        191.80         5.60 o                         
  -8   1   9         62.31         72.15         4.52 o                         
  -7   1   9        271.29        270.13         6.92 o                         
  -6   1   9       2796.30       2794.42        35.93 o                         
  -5   1   9       1223.83       1293.17        18.99 o                         
  -4   1   9        697.37        702.96        11.38 o                         
  -3   1   9         27.69         31.79         2.84 o                         
  -2   1   9       1620.78       1685.66        22.13 o                         
  -1   1   9        154.22        198.76         5.47 o                         
   0   1   9       1166.00       1149.25        17.80 o                         
   1   1   9          3.34         -1.69         3.38 o                         
   2   1   9        144.91        138.02         4.66 o                         
   3   1   9        166.10        149.59         5.01 o                         
   4   1   9         30.69         38.32         4.42 o                         
   5   1   9         25.51         44.58         5.96 o                         
   6   1   9          5.05         19.32         7.47 o                         
   7   1   9        277.04        293.94         9.14 o                         
   8   1   9        456.01        420.73        13.36 o                         
   9   1   9         41.88         16.95         7.99 o                         
  10   1   9         43.10         44.43         9.55 o                         
  11   1   9         13.74         31.63        10.75 o                         
  12   1   9         19.31         28.28        13.03 o                         
  13   1   9         22.34         43.48        28.15 o                         
 -17   2   9         10.96         47.85        16.06 o                         
 -16   2   9          6.70         27.10        14.25 o                         
 -15   2   9         21.71         42.88        12.55 o                         
 -14   2   9         65.17         83.95        11.16 o                         
 -13   2   9         57.63         89.49        10.25 o                         
 -12   2   9        517.80        493.98        14.18 o                         
 -11   2   9        324.43        331.37        11.24 o                         
 -10   2   9         15.27         15.53         6.53 o                         
  -9   2   9         66.53         80.64         5.21 o                         
  -8   2   9         66.86         69.30         4.44 o                         
  -7   2   9       1072.67       1072.92        16.67 o                         
  -6   2   9        702.36        679.11        10.72 o                         
  -5   2   9       1092.02       1179.85        17.01 o                         
  -4   2   9        152.41        167.22         4.89 o                         
  -3   2   9        689.11        693.27        10.84 o                         
  -2   2   9          9.25          5.93         2.77 o                         
  -1   2   9        703.44        718.45        11.12 o                         
   0   2   9        394.07        383.58         7.89 o                         
   1   2   9        385.76        387.93         8.76 o                         
   2   2   9         28.82         27.24         4.40 o                         
   3   2   9        291.21        278.22         7.34 o                         
   4   2   9        766.53        741.77        12.71 o                         
   5   2   9         32.86         50.42         8.31 o                         
   6   2   9         11.85         15.32         6.00 o                         
   7   2   9        271.22        291.28        15.78 o                         
   8   2   9         34.97         39.84         9.33 o                         
   9   2   9         56.95        113.07        14.23 o                         
  10   2   9          0.17         15.95        10.86 o                         
  11   2   9         94.42         58.91        16.53 o                         
  12   2   9         36.92         39.01        17.14 o                         
 -16   3   9          0.56          8.12        18.70 o                         
 -15   3   9         22.15         42.99        13.42 o                         
 -14   3   9        105.22        145.25        12.93 o                         
 -13   3   9        558.65        522.88        23.89 o                         
 -12   3   9        295.74        305.46        13.25 o                         
 -11   3   9          0.74         15.89         8.78 o                         
 -10   3   9        220.80        199.75         8.80 o                         
  -9   3   9          0.73         12.36         7.32 o                         
  -8   3   9        298.79        292.61         8.27 o                         
  -7   3   9        270.23        283.40         8.94 o                         
  -6   3   9        467.16        456.73         9.16 o                         
  -5   3   9        851.36        842.31        13.88 o                         
  -4   3   9        558.30        520.55         9.75 o                         
  -3   3   9         97.62         74.89         4.49 o                         
  -2   3   9        593.57        613.75         9.81 o                         
  -1   3   9         56.43         66.18         4.02 o                         
   0   3   9       1697.96       1722.07        23.29 o                         
   1   3   9         12.07         13.27         3.66 o                         
   2   3   9        350.82        338.92         7.83 o                         
   3   3   9        162.37        145.55         4.75 o                         
   4   3   9         55.86         59.75         4.98 o                         
   5   3   9         10.61         22.43         4.93 o                         
   6   3   9          1.65         13.41         6.31 o                         
   7   3   9         92.65        105.78         8.13 o                         
   8   3   9          3.35          5.87        13.51 o                         
   9   3   9         12.22         14.64        10.32 o                         
  10   3   9          3.03          6.17        12.84 o                         
  11   3   9         75.76         64.73        16.71 o                         
  12   3   9         14.49          8.25        18.87 o                         
 -15   4   9          4.92          7.85        19.02 o                         
 -14   4   9         20.77         26.85        17.75 o                         
 -13   4   9          1.09         35.03        13.68 o                         
 -12   4   9          8.56        -11.22        12.53 o                         
 -11   4   9        109.59        142.13        11.06 o                         
 -10   4   9          0.11         13.97         8.43 o                         
  -9   4   9         57.03         65.51         9.26 o                         
  -8   4   9        348.28        336.69         9.46 o                         
  -7   4   9        838.22        810.47        13.84 o                         
  -6   4   9        593.67        604.34        11.26 o                         
  -5   4   9        722.56        724.06        12.99 o                         
  -4   4   9         50.85         57.26         4.56 o                         
  -3   4   9          9.22          9.60         4.36 o                         
  -2   4   9        163.27        150.22         5.84 o                         
  -1   4   9          4.38          6.02         5.16 o                         
   0   4   9       1390.25       1295.13        22.79 o                         
   1   4   9          7.75         18.42         6.15 o                         
   2   4   9         27.07         29.20         5.54 o                         
   3   4   9         46.77         61.99         6.03 o                         
   4   4   9        124.38        114.27         7.20 o                         
   5   4   9         10.16          5.64         8.74 o                         
   6   4   9          0.30          2.13         8.27 o                         
   7   4   9          2.05         21.73         8.95 o                         
   8   4   9         13.39         39.17        10.68 o                         
   9   4   9         14.72         34.44        12.48 o                         
  10   4   9        118.27        113.45        16.68 o                         
 -13   5   9        107.04        134.07        18.80 o                         
 -12   5   9        206.39        223.28        20.34 o                         
 -11   5   9         90.80        110.55        15.12 o                         
 -10   5   9          5.49          6.18         9.79 o                         
  -9   5   9         37.51         43.58         9.97 o                         
  -8   5   9         86.84         58.13         7.29 o                         
  -7   5   9          0.49          6.62         5.14 o                         
  -6   5   9        244.39        241.94         9.62 o                         
  -5   5   9         48.16         64.24         7.40 o                         
  -4   5   9         10.90         24.52         6.92 o                         
  -3   5   9         74.45         84.55         7.14 o                         
  -2   5   9        120.56        151.69         9.58 o                         
  -1   5   9        278.32        266.31         9.79 o                         
   0   5   9         44.22         89.60        15.21 o                         
   1   5   9         78.46         90.14         9.66 o                         
   2   5   9         44.78         38.48         9.25 o                         
   3   5   9        105.24        117.58         9.98 o                         
   4   5   9         92.68        118.93        10.21 o                         
   5   5   9        121.46        137.65         9.74 o                         
   6   5   9          5.62         27.67        10.38 o                         
   7   5   9         23.53         47.00        11.66 o                         
   8   5   9         74.35        136.61        16.84 o                         
 -10   6   9          7.90         26.71        20.61 o                         
  -9   6   9         86.00         80.21        14.58 o                         
  -8   6   9         18.89         12.72        13.36 o                         
  -7   6   9          5.83         22.55        12.58 o                         
  -6   6   9         20.55         52.23        13.04 o                         
  -5   6   9          5.60         66.60        18.55 o                         
  -4   6   9          0.01         -4.35         8.10 o                         
  -3   6   9        175.24        158.81        11.38 o                         
  -2   6   9         93.94        111.98        12.98 o                         
  -1   6   9         10.87         39.16        15.41 o                         
   0   6   9         29.40         27.48        13.08 o                         
   1   6   9          3.65         18.72        22.03 o                         
   2   6   9          3.18          4.39        12.80 o                         
   3   6   9         28.63         25.38        15.98 o                         
   4   6   9        163.27        170.06        15.55 o                         
   5   6   9          7.32         49.38        21.61 o                         
 -18   0  10          3.56         22.41        21.69 o                         
 -16   0  10        135.60        109.65        17.24 o                         
 -14   0  10        839.46        842.89        27.00 o                         
 -12   0  10         96.13        111.76         9.22 o                         
 -10   0  10         14.36         20.76         6.38 o                         
  -8   0  10       2515.88       2399.50        49.73 o                         
  -6   0  10       2199.32       2443.09        45.37 o                         
  -4   0  10       1368.06       1268.77        26.19 o                         
  -2   0  10       2321.57       2370.17        46.79 o                         
   0   0  10        171.20        146.46         7.65 o                         
   2   0  10        543.16        515.29        15.50 o                         
   4   0  10         20.20         27.66         6.43 o                         
   6   0  10        123.56        134.16        10.19 o                         
   8   0  10        265.42        267.47        14.14 o                         
  10   0  10         12.53         19.76        12.27 o                         
  12   0  10          5.43          4.43        23.53 o                         
 -18   1  10         51.31         46.83        19.41 o                         
 -17   1  10          8.74         14.03        15.10 o                         
 -16   1  10          0.99         10.38        13.06 o                         
 -15   1  10        135.67        147.39        13.66 o                         
 -14   1  10         17.22         20.75         6.47 o                         
 -13   1  10         27.44         28.16         5.83 o                         
 -12   1  10          8.68         23.24         7.46 o                         
 -11   1  10         17.95         13.76         5.97 o                         
 -10   1  10          9.72         12.19         3.02 o                         
  -9   1  10        789.90        751.43        13.68 o                         
  -8   1  10       1339.48       1362.22        19.85 o                         
  -7   1  10        545.12        589.36        11.42 o                         
  -6   1  10        518.74        505.00         9.43 o                         
  -5   1  10       1107.32       1137.33        16.26 o                         
  -4   1  10       1517.03       1574.23        20.21 o                         
  -3   1  10       3392.98       3534.54        41.53 o                         
  -2   1  10         65.26         51.03         3.91 o                         
  -1   1  10       1574.46       1741.23        21.36 o                         
   0   1  10        929.83       1003.90        15.23 o                         
   1   1  10        294.10        247.45         6.57 o                         
   2   1  10        745.87        739.33        12.03 o                         
   3   1  10        198.40        206.66         7.63 o                         
   4   1  10         69.89         83.19         5.34 o                         
   5   1  10         98.14        107.00         8.06 o                         
   6   1  10       1185.41       1108.30        19.73 o                         
   7   1  10         76.87         95.36         8.16 o                         
   8   1  10        209.10        158.46        13.27 o                         
   9   1  10         15.13          3.44        12.78 o                         
  10   1  10        305.47        290.72        14.20 o                         
  11   1  10          8.45         29.41        14.37 o                         
  12   1  10         62.36         37.11        19.27 o                         
 -17   2  10          8.98         33.04        18.61 o                         
 -16   2  10         13.13         63.52        14.36 o                         
 -15   2  10          6.41         38.01        11.59 o                         
 -14   2  10         19.34         34.11        11.08 o                         
 -13   2  10        102.39        102.01         9.66 o                         
 -12   2  10         24.26         40.52         7.81 o                         
 -11   2  10          0.54          6.02         5.72 o                         
 -10   2  10        701.08        685.80        13.56 o                         
  -9   2  10          2.36          6.64         5.14 o                         
  -8   2  10          2.91         13.75         4.27 o                         
  -7   2  10        172.32        201.52         5.54 o                         
  -6   2  10         19.35         40.31         4.01 o                         
  -5   2  10         77.49        100.66         4.18 o                         
  -4   2  10       1024.97       1029.96        14.47 o                         
  -3   2  10       1171.58       1197.49        16.37 o                         
  -2   2  10       4440.17       4455.87        46.65 o                         
  -1   2  10       1172.91       1119.59        15.45 o                         
   0   2  10        424.42        364.94         7.71 o                         
   1   2  10          2.80          8.00         3.50 o                         
   2   2  10         10.28         11.54         3.51 o                         
   3   2  10          1.03          1.83         4.17 o                         
   4   2  10        205.28        208.46         6.39 o                         
   5   2  10        191.46        188.09         7.30 o                         
   6   2  10        572.71        516.02        12.62 o                         
   7   2  10          0.72         15.53         7.56 o                         
   8   2  10        203.86        195.97        11.99 o                         
   9   2  10         89.35         82.94        10.93 o                         
  10   2  10         46.20        103.15        15.85 o                         
  11   2  10         53.63        113.19        19.85 o                         
  12   2  10          3.49         48.67        24.63 o                         
 -16   3  10         36.07         81.80        19.28 o                         
 -15   3  10        134.40        158.55        18.55 o                         
 -14   3  10         12.81         59.11        12.56 o                         
 -13   3  10          3.14          8.08        11.52 o                         
 -12   3  10        306.34        277.38        11.89 o                         
 -11   3  10         68.07         66.52         7.97 o                         
 -10   3  10        186.71        207.48         9.08 o                         
  -9   3  10        149.28        153.90         7.14 o                         
  -8   3  10         11.13         10.46         5.40 o                         
  -7   3  10          9.72         23.85         7.03 o                         
  -6   3  10         87.91         89.27         5.18 o                         
  -5   3  10         41.57         54.41         4.27 o                         
  -4   3  10        112.95        108.40         5.36 o                         
  -3   3  10         63.64         73.26         3.82 o                         
  -2   3  10         98.90         98.87         4.27 o                         
  -1   3  10         39.72         39.96         3.75 o                         
   0   3  10        579.41        577.14        10.25 o                         
   1   3  10         35.72         60.01         4.28 o                         
   2   3  10          3.72         11.40         4.44 o                         
   3   3  10        946.12        946.25        15.21 o                         
   4   3  10        377.58        355.23         8.94 o                         
   5   3  10        228.47        231.88        10.83 o                         
   6   3  10          4.61         17.60         6.25 o                         
   7   3  10         30.08         17.84        10.03 o                         
   8   3  10         14.66         10.06         9.79 o                         
   9   3  10         91.24         76.61        12.89 o                         
  10   3  10          0.47          8.49        16.23 o                         
  11   3  10          2.97         28.13        22.94 o                         
 -15   4  10         58.10         33.87        19.71 o                         
 -14   4  10         95.33        121.16        15.70 o                         
 -13   4  10         90.82         92.02        18.19 o                         
 -12   4  10         14.79         18.87         9.85 o                         
 -11   4  10        112.76        122.99        10.75 o                         
 -10   4  10          3.51         14.67        13.54 o                         
  -9   4  10         89.27         98.62         7.89 o                         
  -8   4  10          9.10         11.72         6.91 o                         
  -7   4  10        361.79        323.38         8.21 o                         
  -6   4  10        385.87        374.48         8.95 o                         
  -5   4  10         80.18        104.34         5.49 o                         
  -4   4  10         42.50         45.74         4.84 o                         
  -3   4  10         19.96         32.41         4.47 o                         
  -2   4  10         72.72         86.86         5.90 o                         
  -1   4  10        298.57        283.95         7.84 o                         
   0   4  10        194.53        184.93         6.99 o                         
   1   4  10         11.55         21.61         4.71 o                         
   2   4  10        303.31        267.13         7.14 o                         
   3   4  10        109.94        119.12         6.67 o                         
   4   4  10         23.79         44.30         7.16 o                         
   5   4  10        224.79        195.70         9.03 o                         
   6   4  10         90.53         89.87         7.71 o                         
   7   4  10         23.15         22.28        10.84 o                         
   8   4  10          0.45         37.02        11.26 o                         
   9   4  10        145.66        178.60        46.22 o                         
  10   4  10          0.83         33.24        18.93 o                         
 -13   5  10          1.55         16.46        15.36 o                         
 -12   5  10         18.79         34.93        18.22 o                         
 -11   5  10         29.49         78.58        14.57 o                         
 -10   5  10          0.32          3.70        12.49 o                         
  -9   5  10         32.74         13.39         8.89 o                         
  -8   5  10         21.70         22.55         7.32 o                         
  -7   5  10         36.00         31.26         6.31 o                         
  -6   5  10        153.92        131.46         8.18 o                         
  -5   5  10          4.62         10.11         5.87 o                         
  -4   5  10         49.43         77.05         7.50 o                         
  -3   5  10        360.13        353.87        10.33 o                         
  -2   5  10        276.14        284.14        10.02 o                         
  -1   5  10         73.22         84.80         7.50 o                         
   0   5  10          1.75         11.44         8.56 o                         
   1   5  10         11.78         21.12         8.98 o                         
   2   5  10         44.94         47.00        11.72 o                         
   3   5  10        107.15        139.50        17.69 o                         
   4   5  10         47.41         57.23        13.80 o                         
   5   5  10          0.49         25.95        10.40 o                         
   6   5  10          0.35         21.46        14.69 o                         
   7   5  10         85.45         66.52        16.26 o                         
   8   5  10         52.04         93.73        21.93 o                         
  -9   6  10         35.44         44.57        14.85 o                         
  -8   6  10        103.52        132.30        18.79 o                         
  -7   6  10        111.69         92.70        14.80 o                         
  -6   6  10          3.15         16.45        10.14 o                         
  -5   6  10          1.74         36.55        13.74 o                         
  -4   6  10         94.41         95.31        12.68 o                         
  -3   6  10        158.78        169.29        18.74 o                         
  -2   6  10          2.36          3.39        11.93 o                         
  -1   6  10        198.54        173.08        14.97 o                         
   0   6  10         12.48         28.19        12.07 o                         
   1   6  10         75.11         85.58        15.50 o                         
   2   6  10         46.43         54.11        13.76 o                         
   3   6  10         72.57         56.94        20.90 o                         
   4   6  10          9.89          9.46        19.21 o                         
 -17   0  11         43.93         28.32        11.73 o                         
 -15   0  11         59.97        130.01        17.73 o                         
 -13   0  11        791.06        738.44        22.39 o                         
 -11   0  11         92.40         88.05         7.18 o                         
  -9   0  11        632.50        587.27        16.13 o                         
  -7   0  11        145.63        102.68         9.59 o                         
  -5   0  11         88.29         66.18         6.24 o                         
  -3   0  11         41.95         26.56         4.76 o                         
  -1   0  11       2710.62       3005.58        51.81 o                         
   1   0  11        304.75        375.97        10.95 o                         
   3   0  11        314.19        279.87        10.26 o                         
   5   0  11        860.69        844.11        21.91 o                         
   7   0  11         11.91         15.28        11.04 o                         
   9   0  11        786.15        799.41        28.54 o                         
  11   0  11         30.95         40.79        24.15 o                         
 -17   1  11         45.73         46.81        15.36 o                         
 -16   1  11          6.24         15.58        13.30 o                         
 -15   1  11        103.56        123.02        10.91 o                         
 -14   1  11        101.78        123.91         8.20 o                         
 -13   1  11        761.31        715.80        14.91 o                         
 -12   1  11        610.61        590.15        14.34 o                         
 -11   1  11        101.72         97.95         5.49 o                         
 -10   1  11        208.16        212.22         6.46 o                         
  -9   1  11         36.27         45.86         4.51 o                         
  -8   1  11         69.98         66.06         4.78 o                         
  -7   1  11          2.59         10.43         3.33 o                         
  -6   1  11         13.65         28.59         3.32 o                         
  -5   1  11       2116.48       2256.37        27.38 o                         
  -4   1  11        139.24        141.34         4.97 o                         
  -3   1  11        764.02        766.91        13.05 o                         
  -2   1  11        154.32        176.59         5.45 o                         
  -1   1  11       2580.17       2655.72        30.72 o                         
   0   1  11         22.77         27.80         4.64 o                         
   1   1  11       1217.84       1251.23        18.52 o                         
   2   1  11        911.73        893.10        14.54 o                         
   3   1  11         50.93         62.94         4.52 o                         
   4   1  11         42.44         56.91         5.06 o                         
   5   1  11        337.39        333.50         9.59 o                         
   6   1  11         40.17         42.35         8.76 o                         
   7   1  11         87.68        110.47         8.20 o                         
   8   1  11        141.80        160.84        11.12 o                         
   9   1  11         51.85         49.03        12.28 o                         
  10   1  11         19.60         45.22        13.67 o                         
  11   1  11        125.39        141.03        18.35 o                         
  12   1  11         40.42         17.32        14.86 o                         
 -17   2  11         13.39         43.12        21.52 o                         
 -16   2  11        120.07        165.41        16.17 o                         
 -15   2  11         17.34         36.81        11.62 o                         
 -14   2  11         35.83         75.61        11.94 o                         
 -13   2  11        511.92        546.90        15.56 o                         
 -12   2  11          6.66         22.58         6.73 o                         
 -11   2  11         87.00        102.21         6.59 o                         
 -10   2  11         26.88         36.38         5.67 o                         
  -9   2  11        359.53        371.38         8.67 o                         
  -8   2  11         49.81         73.50         5.84 o                         
  -7   2  11        326.32        336.55         7.59 o                         
  -6   2  11        226.55        198.14         5.71 o                         
  -5   2  11        112.09        128.71         4.73 o                         
  -4   2  11        318.09        305.69         6.58 o                         
  -3   2  11        248.22        240.20         6.16 o                         
  -2   2  11         49.45         35.74         3.87 o                         
  -1   2  11        636.15        714.84        11.45 o                         
   0   2  11       1278.09       1246.26        17.82 o                         
   1   2  11        127.20        122.23         5.46 o                         
   2   2  11        893.88        877.51        14.86 o                         
   3   2  11        120.22        125.45         6.21 o                         
   4   2  11        289.91        274.90         8.52 o                         
   5   2  11         28.22         41.11         5.96 o                         
   6   2  11         45.34         70.27         8.07 o                         
   7   2  11        601.37        598.06        17.14 o                         
   8   2  11          0.40         -4.31         9.78 o                         
   9   2  11         24.80         59.41        16.98 o                         
  10   2  11          0.00        -12.30        12.30 o                         
  11   2  11         33.83         90.63        18.38 o                         
 -16   3  11         10.52         23.31        20.53 o                         
 -15   3  11          0.07          2.76        13.57 o                         
 -14   3  11         38.60         38.01        18.70 o                         
 -13   3  11         11.16         22.42         7.74 o                         
 -12   3  11         18.37          7.76         5.89 o                         
 -11   3  11          2.29         19.28         6.90 o                         
 -10   3  11        329.02        306.56         9.82 o                         
  -9   3  11         39.63         39.57         7.12 o                         
  -8   3  11        795.76        794.37        15.20 o                         
  -7   3  11        569.47        572.05        11.12 o                         
  -6   3  11        332.36        311.54         8.18 o                         
  -5   3  11         14.74         12.98         6.00 o                         
  -4   3  11        325.48        322.24         6.91 o                         
  -3   3  11         14.38         17.86         3.56 o                         
  -2   3  11          2.62          4.51         3.82 o                         
  -1   3  11         75.43         65.54         4.57 o                         
   0   3  11        663.28        657.58        11.67 o                         
   1   3  11       1385.58       1362.99        19.45 o                         
   2   3  11       1287.73       1229.05        19.21 o                         
   3   3  11         13.80         22.73         5.21 o                         
   4   3  11        455.40        427.06        10.77 o                         
   5   3  11        151.69        130.57         9.82 o                         
   6   3  11         76.76         85.95         7.90 o                         
   7   3  11          1.33         16.95         6.87 o                         
   8   3  11          1.35          5.63        11.65 o                         
   9   3  11         75.02         62.47        25.00 o                         
  10   3  11         80.10         91.01        20.89 o                         
 -15   4  11         10.10         16.95        15.16 o                         
 -14   4  11          3.05         -2.25        17.35 o                         
 -13   4  11         44.46         62.77        18.61 o                         
 -12   4  11         69.76         78.85        14.06 o                         
 -11   4  11         21.45         18.11         9.07 o                         
 -10   4  11         50.00         68.57         8.19 o                         
  -9   4  11        107.98        120.40         8.20 o                         
  -8   4  11        112.92         99.69         7.50 o                         
  -7   4  11          7.58         12.58         5.28 o                         
  -6   4  11        364.54        356.36         9.23 o                         
  -5   4  11          0.06         12.21         5.14 o                         
  -4   4  11        534.07        549.28        11.04 o                         
  -3   4  11         42.36         51.86         6.18 o                         
  -2   4  11        304.80        294.28         9.14 o                         
  -1   4  11        136.71        133.41         6.57 o                         
   0   4  11         23.19         22.66         7.60 o                         
   1   4  11        133.53        124.12         7.84 o                         
   2   4  11        107.29        105.27         8.14 o                         
   3   4  11          3.84         18.97         6.24 o                         
   4   4  11         16.80         24.92         6.65 o                         
   5   4  11         14.54         28.15         8.58 o                         
   6   4  11        233.24        198.19        19.13 o                         
   7   4  11          1.64         13.24        10.70 o                         
   8   4  11          5.77         -7.82        12.86 o                         
   9   4  11         10.63         15.88        18.81 o                         
 -12   5  11         11.17         14.04        16.24 o                         
 -11   5  11        195.31        172.56        16.02 o                         
 -10   5  11         40.45         35.73        11.11 o                         
  -9   5  11         13.46         38.20        12.41 o                         
  -8   5  11         10.06         10.61         8.15 o                         
  -7   5  11        423.10        350.58        10.08 o                         
  -6   5  11          3.20          0.53         7.95 o                         
  -5   5  11        509.11        481.82        11.80 o                         
  -4   5  11          2.80          1.67         7.06 o                         
  -3   5  11         93.47        100.24         9.87 o                         
  -2   5  11          0.78         35.44         8.75 o                         
  -1   5  11          0.05          7.95         8.13 o                         
   0   5  11          0.69         -3.49        10.36 o                         
   1   5  11         75.15         76.26        11.94 o                         
   2   5  11         11.85         53.55        12.84 o                         
   3   5  11         17.22         36.41        11.56 o                         
   4   5  11         47.02         86.75        13.96 o                         
   5   5  11        164.49        172.14        13.65 o                         
   6   5  11         10.20         22.55        15.27 o                         
   7   5  11         13.17         37.51        17.57 o                         
  -9   6  11          2.60         23.99        14.82 o                         
  -8   6  11          0.62         20.71        14.17 o                         
  -7   6  11          0.35          0.82        10.06 o                         
  -6   6  11         39.10         92.09        15.54 o                         
  -5   6  11          8.96         11.02        10.16 o                         
  -4   6  11         18.89         28.65        11.44 o                         
  -3   6  11         28.63         35.16        17.19 o                         
  -2   6  11          6.84         55.87        18.14 o                         
  -1   6  11         22.57         27.21        16.82 o                         
   0   6  11        253.60        286.95        17.93 o                         
   1   6  11         19.86         45.63        18.30 o                         
   2   6  11         64.63         61.47        17.04 o                         
   3   6  11          0.01         30.04        23.50 o                         
 -18   0  12        127.54        125.50        21.25 o                         
 -16   0  12         38.84         53.11        18.72 o                         
 -14   0  12        261.04        246.86        11.71 o                         
 -12   0  12          5.92         -2.82         5.84 o                         
 -10   0  12         19.00         19.16         5.45 o                         
  -8   0  12       2798.15       2701.47        50.67 o                         
  -6   0  12       1003.73       1037.29        24.24 o                         
  -4   0  12          1.08         -0.10         4.92 o                         
  -2   0  12       2343.07       2488.53        44.32 o                         
   0   0  12        659.36        629.48        17.35 o                         
   2   0  12        470.55        414.11        14.58 o                         
   4   0  12         18.07         24.05         7.03 o                         
   6   0  12        166.73        155.74        14.91 o                         
   8   0  12        516.80        454.53        19.12 o                         
  10   0  12         20.72         10.67        13.84 o                         
 -17   1  12         43.01         71.55        15.62 o                         
 -16   1  12         64.57         80.85        11.84 o                         
 -15   1  12         29.66         68.31        12.42 o                         
 -14   1  12        281.74        289.59        15.04 o                         
 -13   1  12         42.71         33.62         8.53 o                         
 -12   1  12        768.10        727.16        13.50 o                         
 -11   1  12         81.53         88.74         5.75 o                         
 -10   1  12         11.14         16.34         6.05 o                         
  -9   1  12         50.41         43.85         5.01 o                         
  -8   1  12        160.37        168.15         7.42 o                         
  -7   1  12        192.86        170.38         5.52 o                         
  -6   1  12         38.63         49.12         3.82 o                         
  -5   1  12         68.66         78.53         4.51 o                         
  -4   1  12          8.93         11.35         3.66 o                         
  -3   1  12        989.78        930.99        14.75 o                         
  -2   1  12          1.90          4.48         3.23 o                         
  -1   1  12         19.91         26.20         3.33 o                         
   0   1  12         68.12         75.21         4.58 o                         
   1   1  12        288.71        286.41         7.44 o                         
   2   1  12         83.39         87.67         7.40 o                         
   3   1  12         44.61         53.22         5.22 o                         
   4   1  12        266.57        254.24         8.49 o                         
   5   1  12        626.27        591.40        14.26 o                         
   6   1  12         62.38         76.41        10.01 o                         
   7   1  12        148.35        166.50         9.53 o                         
   8   1  12          0.44         22.22         8.71 o                         
   9   1  12         94.67        100.56        13.11 o                         
  10   1  12         20.91         64.23        17.65 o                         
  11   1  12         35.06         38.87        18.81 o                         
 -17   2  12         69.76         99.39        16.94 o                         
 -16   2  12         39.28        103.86        14.35 o                         
 -15   2  12         22.38         33.03        11.34 o                         
 -14   2  12         76.14         94.14        11.96 o                         
 -13   2  12          0.34         42.95        10.77 o                         
 -12   2  12         22.12         37.88         7.68 o                         
 -11   2  12        189.23        189.91         7.67 o                         
 -10   2  12        106.28        106.31         5.66 o                         
  -9   2  12       1016.55        980.82        18.43 o                         
  -8   2  12         15.64         15.70         4.69 o                         
  -7   2  12        153.79        157.94         5.51 o                         
  -6   2  12        436.00        443.52         9.07 o                         
  -5   2  12        335.93        311.40         7.20 o                         
  -4   2  12        906.13        898.35        13.61 o                         
  -3   2  12          1.98         -0.13         3.24 o                         
  -2   2  12       3732.29       3613.81        39.40 o                         
  -1   2  12         16.12         15.64         4.10 o                         
   0   2  12        423.26        413.79         8.89 o                         
   1   2  12        546.19        521.23        10.92 o                         
   2   2  12          0.01          5.21         4.83 o                         
   3   2  12        372.57        352.84         9.25 o                         
   4   2  12        392.83        390.10        10.65 o                         
   5   2  12         22.33         43.83         7.20 o                         
   6   2  12        910.82        873.24        19.50 o                         
   7   2  12         10.34         20.78         8.31 o                         
   8   2  12          6.28         17.57        11.10 o                         
   9   2  12         25.68         42.79        15.56 o                         
  10   2  12          0.14         -1.91        16.28 o                         
  11   2  12         25.75         44.89        20.88 o                         
 -16   3  12         45.84         69.02        19.54 o                         
 -15   3  12         24.12         48.45        18.27 o                         
 -14   3  12          6.08         45.44        14.52 o                         
 -13   3  12          8.02         30.73         8.34 o                         
 -12   3  12         12.64         24.49         8.40 o                         
 -11   3  12        430.82        440.84        10.44 o                         
 -10   3  12        235.13        239.80         7.10 o                         
  -9   3  12         10.92         17.95         4.64 o                         
  -8   3  12          0.04          4.71         7.11 o                         
  -7   3  12        930.05        856.88        13.90 o                         
  -6   3  12         89.47         94.44         5.13 o                         
  -5   3  12        384.01        353.44         7.89 o                         
  -4   3  12         65.23         66.12         4.56 o                         
  -3   3  12          4.22         11.92         4.07 o                         
  -2   3  12          7.20         -1.34         3.64 o                         
  -1   3  12        287.24        309.53         7.50 o                         
   0   3  12        393.62        403.94         8.66 o                         
   1   3  12        572.93        557.03        10.83 o                         
   2   3  12         77.28         74.90         8.75 o                         
   3   3  12        118.25        105.17         7.10 o                         
   4   3  12         21.13         20.17         7.17 o                         
   5   3  12         18.40         42.88         9.89 o                         
   6   3  12         12.74         16.89        13.05 o                         
   7   3  12          0.19          0.78         6.55 o                         
   8   3  12         58.60        101.80        14.38 o                         
   9   3  12         20.39         28.55        19.27 o                         
  10   3  12         87.09        101.11        27.44 o                         
 -14   4  12         30.13         37.50        19.50 o                         
 -13   4  12         53.01         75.16        15.11 o                         
 -12   4  12        115.41        156.07        12.53 o                         
 -11   4  12        183.19        206.62        13.28 o                         
 -10   4  12          4.99         17.72        10.97 o                         
  -9   4  12          3.05         11.56        10.91 o                         
  -8   4  12         68.78         98.78         8.41 o                         
  -7   4  12        617.80        596.05        14.15 o                         
  -6   4  12          0.26          2.51         6.99 o                         
  -5   4  12        237.76        224.89         7.50 o                         
  -4   4  12         27.51         42.21         5.49 o                         
  -3   4  12         51.57         57.52         5.73 o                         
  -2   4  12        222.71        213.36         8.00 o                         
  -1   4  12         10.53         10.79         6.07 o                         
   0   4  12         19.07          8.00         5.98 o                         
   1   4  12        193.91        193.20         9.23 o                         
   2   4  12          0.20          7.44         5.74 o                         
   3   4  12         21.00         21.39         6.44 o                         
   4   4  12        222.79        213.77         9.29 o                         
   5   4  12        130.40        138.56        10.70 o                         
   6   4  12         28.26         61.78        16.22 o                         
   7   4  12         82.58        115.69        14.19 o                         
   8   4  12         52.55         56.62        17.27 o                         
 -12   5  12         12.54          1.08        14.68 o                         
 -11   5  12          1.12         10.28        16.85 o                         
 -10   5  12         10.52         32.58        11.54 o                         
  -9   5  12         32.17         46.07        10.37 o                         
  -8   5  12         15.01         16.08         8.72 o                         
  -7   5  12          0.00         18.63         6.49 o                         
  -6   5  12        433.77        420.71        15.42 o                         
  -5   5  12        104.84         76.84         7.76 o                         
  -4   5  12        289.41        249.90        11.24 o                         
  -3   5  12         95.55        125.37        11.72 o                         
  -2   5  12         23.37         25.90         9.36 o                         
  -1   5  12        225.17        210.59        12.15 o                         
   0   5  12         10.63         -0.41        10.97 o                         
   1   5  12          7.25         14.31        10.82 o                         
   2   5  12         55.09         79.02        14.01 o                         
   3   5  12          1.88          9.45        12.80 o                         
   4   5  12         94.19         93.02        22.72 o                         
   5   5  12          9.71         15.19        14.89 o                         
   6   5  12         43.33         55.35        17.45 o                         
  -8   6  12         14.84         -1.58        15.00 o                         
  -7   6  12         77.23         52.94        12.33 o                         
  -6   6  12         37.42         40.15        10.67 o                         
  -5   6  12         16.90          1.45        13.48 o                         
  -4   6  12          0.77          8.06        12.08 o                         
  -3   6  12         31.15         93.46        20.95 o                         
  -2   6  12          6.27         23.55        20.16 o                         
  -1   6  12         16.89         92.82        20.48 o                         
   0   6  12         14.94         38.54        17.14 o                         
   1   6  12        182.15        185.73        20.91 o                         
   2   6  12          0.27          1.26        15.06 o                         
 -17   0  13          2.95         40.71        25.63 o                         
 -15   0  13          4.01         11.04        15.20 o                         
 -13   0  13        408.31        335.84        13.18 o                         
 -11   0  13        134.26        107.73         8.99 o                         
  -9   0  13        504.63        518.91        14.87 o                         
  -7   0  13        715.50        687.25        18.68 o                         
  -5   0  13          5.40         14.44         4.07 o                         
  -3   0  13        782.04        816.18        17.45 o                         
  -1   0  13       1020.10        949.96        21.52 o                         
   1   0  13         13.95         14.02         4.81 o                         
   3   0  13        104.98         86.42         9.03 o                         
   5   0  13          2.62         10.10        11.90 o                         
   7   0  13        144.56        164.89        13.65 o                         
   9   0  13         71.74        134.44        19.27 o                         
  11   0  13          6.09          3.11        18.67 o                         
 -17   1  13          0.02          3.96        11.34 o                         
 -16   1  13          5.25         54.66        15.72 o                         
 -15   1  13         53.89         89.40        12.49 o                         
 -14   1  13        374.67        331.88        20.36 o                         
 -13   1  13         15.24         41.21         7.42 o                         
 -12   1  13         70.16         79.49         5.95 o                         
 -11   1  13         87.23         89.12         5.85 o                         
 -10   1  13          5.56          8.04         5.60 o                         
  -9   1  13          0.69          5.82         5.11 o                         
  -8   1  13        168.54        162.89         6.69 o                         
  -7   1  13        790.10        801.78        14.16 o                         
  -6   1  13       3348.79       3323.60        40.44 o                         
  -5   1  13       1586.97       1514.63        21.28 o                         
  -4   1  13         54.29         60.83         3.64 o                         
  -3   1  13         24.84         29.94         3.90 o                         
  -2   1  13        333.62        286.02         7.07 o                         
  -1   1  13         33.63         45.04         4.30 o                         
   0   1  13        562.37        544.97        10.75 o                         
   1   1  13         28.21         37.11         4.45 o                         
   2   1  13         22.28         27.69         5.63 o                         
   3   1  13        384.89        412.89        10.17 o                         
   4   1  13        202.29        215.33         9.70 o                         
   5   1  13         18.97         32.43         8.81 o                         
   6   1  13        425.79        422.25        15.64 o                         
   7   1  13         28.15         45.42         7.63 o                         
   8   1  13         68.63        121.13        12.98 o                         
   9   1  13          0.91         22.26        12.63 o                         
  10   1  13         10.57         52.08        18.49 o                         
  11   1  13          0.34         14.07        20.93 o                         
 -17   2  13         84.32        107.72        13.67 o                         
 -16   2  13         22.40         43.99        12.03 o                         
 -15   2  13          6.08          2.58        10.67 o                         
 -14   2  13          0.02         20.72        10.98 o                         
 -13   2  13        994.29        965.37        20.14 o                         
 -12   2  13         14.88         35.29         7.46 o                         
 -11   2  13         35.03         32.06         7.12 o                         
 -10   2  13        314.08        306.04        13.64 o                         
  -9   2  13        288.60        306.31         9.47 o                         
  -8   2  13          1.57         12.71         4.75 o                         
  -7   2  13         47.67         63.65         5.54 o                         
  -6   2  13         35.84         41.24         4.05 o                         
  -5   2  13        622.06        623.77        11.37 o                         
  -4   2  13        128.37        118.92         4.67 o                         
  -3   2  13          6.93         13.65         3.74 o                         
  -2   2  13          7.29         15.95         3.80 o                         
  -1   2  13        169.17        143.89         5.90 o                         
   0   2  13          0.08         13.11         4.45 o                         
   1   2  13         53.95         78.41         5.91 o                         
   2   2  13         14.27         12.83         7.63 o                         
   3   2  13       1075.97       1009.04        18.82 o                         
   4   2  13        282.49        266.38        11.91 o                         
   5   2  13         54.18         86.34         9.82 o                         
   6   2  13         27.33         31.92         7.79 o                         
   7   2  13         14.82         35.29        11.25 o                         
   8   2  13         13.17         14.89        14.52 o                         
   9   2  13         36.43         67.40        16.74 o                         
  10   2  13          1.85          1.14        15.23 o                         
 -16   3  13         16.32         46.00        20.07 o                         
 -15   3  13         75.16         60.31        18.43 o                         
 -14   3  13         52.45         51.28        13.20 o                         
 -13   3  13        335.23        322.89        17.27 o                         
 -12   3  13         48.01         85.38        10.23 o                         
 -11   3  13          8.61         21.47         5.83 o                         
 -10   3  13          7.58          7.93         6.27 o                         
  -9   3  13          4.00          0.63         5.81 o                         
  -8   3  13        134.46        138.08         7.96 o                         
  -7   3  13        190.10        190.60         6.66 o                         
  -6   3  13        346.59        328.66         8.08 o                         
  -5   3  13        234.65        231.99         6.86 o                         
  -4   3  13          0.93         -1.38         4.22 o                         
  -3   3  13         72.53         78.13         4.52 o                         
  -2   3  13          2.08         -0.05         4.39 o                         
  -1   3  13        937.36        886.07        14.71 o                         
   0   3  13         37.56         59.81         6.66 o                         
   1   3  13        121.91        135.13         6.49 o                         
   2   3  13         23.44         26.79         6.23 o                         
   3   3  13         45.83         35.12         7.30 o                         
   4   3  13         10.81         20.16         7.18 o                         
   5   3  13         43.72         54.39        12.89 o                         
   6   3  13          6.39         15.04        15.14 o                         
   7   3  13        137.01        149.56        16.92 o                         
   8   3  13          0.10         49.90        16.69 o                         
   9   3  13          2.55         26.47        19.17 o                         
 -14   4  13         18.39         19.24        14.02 o                         
 -13   4  13          0.32         20.43        12.74 o                         
 -12   4  13         38.17         49.31        11.70 o                         
 -11   4  13         17.01         29.76        11.04 o                         
 -10   4  13          9.74         18.32         8.85 o                         
  -9   4  13         33.28         47.17         7.66 o                         
  -8   4  13          0.21         16.10         8.13 o                         
  -7   4  13        216.59        192.81         8.91 o                         
  -6   4  13          0.37         -1.21         6.99 o                         
  -5   4  13         13.61          1.79         5.73 o                         
  -4   4  13       1233.92       1210.80        21.93 o                         
  -3   4  13        546.58        479.96        12.50 o                         
  -2   4  13          7.54         -1.71         8.13 o                         
  -1   4  13        274.13        255.11         8.07 o                         
   0   4  13        165.92        127.92         7.04 o                         
   1   4  13         10.94         28.72         7.46 o                         
   2   4  13        129.38        127.93        10.38 o                         
   3   4  13          3.11         16.65         8.50 o                         
   4   4  13        122.97        137.71        13.27 o                         
   5   4  13         77.97        107.72        20.99 o                         
   6   4  13        105.71        134.56        13.45 o                         
   7   4  13         43.19         92.12        23.60 o                         
   8   4  13          0.35        -12.43        21.45 o                         
 -12   5  13          7.79          3.53        16.57 o                         
 -11   5  13          4.21         40.40        15.67 o                         
 -10   5  13         18.44         15.82        11.99 o                         
  -9   5  13        172.89        168.98        15.75 o                         
  -8   5  13        102.14         92.66        11.09 o                         
  -7   5  13          0.01          8.49         8.83 o                         
  -6   5  13        108.41        127.21        10.26 o                         
  -5   5  13         60.84         48.05         8.77 o                         
  -4   5  13          1.01          5.59         8.05 o                         
  -3   5  13         10.14          8.09         7.04 o                         
  -2   5  13          8.11         -1.77         9.43 o                         
  -1   5  13         16.29          8.42        10.87 o                         
   0   5  13         96.39        129.86        16.87 o                         
   1   5  13        177.46        238.09        24.82 o                         
   2   5  13          2.33         35.60        23.05 o                         
   3   5  13          3.48         17.35        16.53 o                         
   4   5  13        183.40        219.91        19.35 o                         
   5   5  13         18.53         41.46        23.30 o                         
  -7   6  13          2.22         22.17        18.58 o                         
  -6   6  13         46.64         21.26        12.00 o                         
  -5   6  13          7.21         44.48        17.57 o                         
  -4   6  13         37.59         36.36        13.65 o                         
  -3   6  13         34.48         34.75        13.40 o                         
  -2   6  13         60.02         77.30        17.23 o                         
  -1   6  13         36.16         51.34        20.57 o                         
   0   6  13         27.83         70.58        18.46 o                         
   1   6  13         19.88         75.75        22.21 o                         
 -16   0  14        121.53        126.65        16.62 o                         
 -14   0  14         79.36         58.77        12.57 o                         
 -12   0  14        367.96        329.80        13.26 o                         
 -10   0  14         81.14         85.46         8.57 o                         
  -8   0  14        205.22        210.71        10.18 o                         
  -6   0  14         18.54         16.23         4.25 o                         
  -4   0  14       1555.98       1469.51        27.28 o                         
  -2   0  14        280.26        256.49         9.41 o                         
   0   0  14          6.26          5.27         6.66 o                         
   2   0  14         11.09         24.23        10.18 o                         
   4   0  14        165.80        163.55        19.66 o                         
   6   0  14        187.06        174.24        14.01 o                         
   8   0  14        372.24        337.39        18.15 o                         
  10   0  14        290.56        248.75        23.66 o                         
 -17   1  14         75.81        109.92        13.98 o                         
 -16   1  14        181.41        185.16        13.15 o                         
 -15   1  14        171.35        170.74        10.45 o                         
 -14   1  14        123.32        144.97         9.65 o                         
 -13   1  14         63.24         81.16         7.21 o                         
 -12   1  14          0.90         43.18         9.09 o                         
 -11   1  14          8.11         14.79         5.37 o                         
 -10   1  14         78.49         78.51         6.53 o                         
  -9   1  14         13.69         23.40         5.29 o                         
  -8   1  14         48.03         67.79         5.58 o                         
  -7   1  14        688.39        672.53        13.02 o                         
  -6   1  14          1.23         10.82         4.28 o                         
  -5   1  14         51.74         51.78         4.48 o                         
  -4   1  14        205.73        214.19         6.05 o                         
  -3   1  14        420.52        369.43         8.27 o                         
  -2   1  14          0.19          3.54         4.23 o                         
  -1   1  14         76.16         73.63         5.04 o                         
   0   1  14         29.89         37.20         5.85 o                         
   1   1  14        132.33        128.73         5.94 o                         
   2   1  14        366.75        350.17        10.46 o                         
   3   1  14         27.31         25.10         6.39 o                         
   4   1  14        301.47        304.62        10.25 o                         
   5   1  14        110.08        124.47        10.37 o                         
   6   1  14        182.55        169.63        11.63 o                         
   7   1  14         12.95          0.30         9.39 o                         
   8   1  14         54.09         62.66        15.17 o                         
   9   1  14          7.90         39.27        18.05 o                         
  10   1  14          2.59         32.72        19.98 o                         
 -16   2  14          6.36         18.81        10.44 o                         
 -15   2  14          1.05         14.20        12.49 o                         
 -14   2  14         30.77         56.03         9.43 o                         
 -13   2  14          2.85         18.25        12.15 o                         
 -12   2  14        706.22        628.01        16.16 o                         
 -11   2  14          0.63         18.95         8.37 o                         
 -10   2  14       1312.56       1228.99        24.47 o                         
  -9   2  14         58.69         57.54         6.42 o                         
  -8   2  14          3.53          4.96         4.57 o                         
  -7   2  14         68.52         85.35         5.39 o                         
  -6   2  14          6.02         14.34         3.58 o                         
  -5   2  14         12.41         15.92         4.09 o                         
  -4   2  14        242.69        252.22         6.59 o                         
  -3   2  14        509.90        508.75         9.95 o                         
  -2   2  14        784.96        754.80        12.82 o                         
  -1   2  14         60.62         56.29         5.30 o                         
   0   2  14        384.26        381.56         9.35 o                         
   1   2  14        708.88        637.59        13.59 o                         
   2   2  14        616.00        583.76        14.51 o                         
   3   2  14        170.85        172.65         9.52 o                         
   4   2  14        318.04        288.72        13.04 o                         
   5   2  14        265.90        306.43        14.07 o                         
   6   2  14         17.32         20.58        13.54 o                         
   7   2  14         18.09         24.39        11.97 o                         
   8   2  14         26.83         53.95        16.50 o                         
   9   2  14          4.78         14.79        23.03 o                         
 -15   3  14         40.12         48.00        14.71 o                         
 -14   3  14          3.13         20.67        11.53 o                         
 -13   3  14          5.11         50.24        10.07 o                         
 -12   3  14         39.38         62.98        10.91 o                         
 -11   3  14        193.89        223.95        12.99 o                         
 -10   3  14        214.06        265.21         9.50 o                         
  -9   3  14         17.78         32.27         6.63 o                         
  -8   3  14        172.69        154.42         6.53 o                         
  -7   3  14          0.53          4.42         5.27 o                         
  -6   3  14         62.81         61.73         5.69 o                         
  -5   3  14          6.92          7.38         4.56 o                         
  -4   3  14        388.21        365.82         8.97 o                         
  -3   3  14        166.99        161.14         5.68 o                         
  -2   3  14        357.71        353.28         8.62 o                         
  -1   3  14        549.41        565.39        11.51 o                         
   0   3  14          6.14         10.77         6.77 o                         
   1   3  14        513.76        492.30        12.75 o                         
   2   3  14          0.71          5.62         7.10 o                         
   3   3  14          2.36          2.01         8.36 o                         
   4   3  14         57.56         59.92        10.42 o                         
   5   3  14         94.34        102.83        14.06 o                         
   6   3  14        182.96        143.44        15.69 o                         
   7   3  14          0.09         10.20        13.52 o                         
   8   3  14         51.53         52.37        20.56 o                         
 -14   4  14         16.04         28.56        14.44 o                         
 -13   4  14          0.69          4.12        13.14 o                         
 -12   4  14          0.07         27.01        12.29 o                         
 -11   4  14         53.29         43.44        10.36 o                         
 -10   4  14          1.70          5.79        12.09 o                         
  -9   4  14        138.69        161.52        10.37 o                         
  -8   4  14        132.41        154.30         9.83 o                         
  -7   4  14        101.30         89.13         9.90 o                         
  -6   4  14          0.89          5.38         6.48 o                         
  -5   4  14        576.78        571.45        12.26 o                         
  -4   4  14          9.58         23.50         6.48 o                         
  -3   4  14         70.34         63.79         6.91 o                         
  -2   4  14          3.23          6.20         6.03 o                         
  -1   4  14         83.69         91.33         7.69 o                         
   0   4  14         53.50         64.32         8.14 o                         
   1   4  14          0.68         11.77         7.47 o                         
   2   4  14          8.48         22.63         7.77 o                         
   3   4  14         76.93        105.77         9.86 o                         
   4   4  14          0.74         11.01        11.37 o                         
   5   4  14         58.51         92.73        14.31 o                         
   6   4  14          0.07         32.30        13.82 o                         
   7   4  14          8.28          9.10        18.05 o                         
 -11   5  14         83.28        106.37        20.49 o                         
 -10   5  14        128.70        160.28        17.78 o                         
  -9   5  14          0.35          4.59        12.20 o                         
  -8   5  14        262.71        324.40        17.86 o                         
  -7   5  14        295.20        289.14        14.77 o                         
  -6   5  14         28.78         54.43        11.63 o                         
  -5   5  14         44.98         63.21         9.73 o                         
  -4   5  14          4.93         29.14        11.00 o                         
  -3   5  14          1.52         -9.09         9.39 o                         
  -2   5  14         15.61         33.11        10.15 o                         
  -1   5  14         13.17         -0.88        11.66 o                         
   0   5  14         10.78         27.57        20.67 o                         
   1   5  14          3.84         31.02        23.12 o                         
   2   5  14         94.38        121.59        17.23 o                         
   3   5  14         28.14         38.78        19.78 o                         
   4   5  14          5.89         -9.10        20.92 o                         
  -6   6  14         29.28         46.42        24.34 o                         
  -5   6  14         51.65         55.12        19.15 o                         
  -4   6  14          1.55         43.87        19.89 o                         
  -3   6  14        186.05        148.32        18.14 o                         
  -2   6  14         47.49         16.25        19.17 o                         
  -1   6  14          0.90         10.66        22.67 o                         
 -17   0  15          6.05         14.34        18.36 o                         
 -15   0  15         12.00         14.44        22.38 o                         
 -13   0  15         65.25         96.49        11.62 o                         
 -11   0  15        349.18        321.80        16.21 o                         
  -9   0  15        162.31        167.82        10.54 o                         
  -7   0  15       1795.07       1746.57        37.43 o                         
  -5   0  15       1853.39       1837.10        32.79 o                         
  -3   0  15         11.42         10.85         4.76 o                         
  -1   0  15       1690.17       1573.31        32.58 o                         
   1   0  15          7.27         14.48         7.98 o                         
   3   0  15        279.02        279.57        16.05 o                         
   5   0  15        217.60        214.29        14.93 o                         
   7   0  15          1.41         21.91        12.20 o                         
   9   0  15          7.92         -4.20        18.01 o                         
 -17   1  15          0.68         21.80        14.21 o                         
 -16   1  15        127.60        134.10        12.10 o                         
 -15   1  15          3.84         38.40        10.63 o                         
 -14   1  15         60.91         87.33        11.09 o                         
 -13   1  15          3.67         24.71         7.66 o                         
 -12   1  15          2.04         19.63         5.78 o                         
 -11   1  15        186.29        164.93         9.83 o                         
 -10   1  15         97.87        122.84         7.45 o                         
  -9   1  15          2.33         -1.07         5.66 o                         
  -8   1  15         34.76         47.96         9.78 o                         
  -7   1  15         86.68        105.46         6.69 o                         
  -6   1  15         20.29         24.69         4.86 o                         
  -5   1  15         28.61         28.22         5.71 o                         
  -4   1  15         97.57        121.09         5.14 o                         
  -3   1  15         30.18         53.41         4.81 o                         
  -2   1  15        187.84        212.85         7.12 o                         
  -1   1  15        284.70        303.87         7.97 o                         
   0   1  15        354.29        342.54         9.57 o                         
   1   1  15         92.29         89.20         7.17 o                         
   2   1  15         46.22         47.74         8.68 o                         
   3   1  15         84.66        103.45         8.85 o                         
   4   1  15        187.49        200.81        14.44 o                         
   5   1  15          2.06         12.42         7.72 o                         
   6   1  15        430.67        377.03        19.31 o                         
   7   1  15        105.80         75.02        11.48 o                         
   8   1  15         43.76         41.47        11.24 o                         
   9   1  15          6.75         20.20        16.16 o                         
 -16   2  15          0.01         30.17        15.02 o                         
 -15   2  15         85.67        162.17        16.00 o                         
 -14   2  15        333.34        357.78        13.99 o                         
 -13   2  15        122.77        140.38        10.48 o                         
 -12   2  15        208.38        215.20        15.97 o                         
 -11   2  15        346.99        345.41        11.42 o                         
 -10   2  15         17.14         20.44         6.90 o                         
  -9   2  15        102.41        102.22         8.84 o                         
  -8   2  15         24.77         21.32         6.52 o                         
  -7   2  15        114.80        137.57         6.04 o                         
  -6   2  15        338.24        335.88         8.49 o                         
  -5   2  15        141.92        139.57         6.65 o                         
  -4   2  15        275.60        258.15         7.26 o                         
  -3   2  15        243.81        250.28         7.34 o                         
  -2   2  15          6.01          9.23         5.07 o                         
  -1   2  15         29.91         34.56         5.44 o                         
   0   2  15        213.11        217.27         7.91 o                         
   1   2  15        120.76        117.41         8.83 o                         
   2   2  15          0.88         14.32         6.79 o                         
   3   2  15          0.15          3.07         6.78 o                         
   4   2  15          1.10         14.67         8.22 o                         
   5   2  15         45.59         49.09        14.67 o                         
   6   2  15          0.48         14.70        17.06 o                         
   7   2  15          3.95         31.81        16.53 o                         
   8   2  15          1.56         61.42        20.34 o                         
   9   2  15         29.88         55.97        19.84 o                         
 -15   3  15         42.91         59.00        19.26 o                         
 -14   3  15        205.94        208.92        14.32 o                         
 -13   3  15         49.61         86.66        10.69 o                         
 -12   3  15         26.67         45.67         9.37 o                         
 -11   3  15        131.11        130.89         9.56 o                         
 -10   3  15         51.28         49.68         6.77 o                         
  -9   3  15        112.79        127.80         8.92 o                         
  -8   3  15        190.89        172.58         7.31 o                         
  -7   3  15       1092.66       1055.64        18.18 o                         
  -6   3  15        145.19        149.46         7.27 o                         
  -5   3  15          0.33         -2.08         4.79 o                         
  -4   3  15         28.55         21.59         4.96 o                         
  -3   3  15        137.87        142.23         7.06 o                         
  -2   3  15       3256.52       3062.29        42.01 o                         
  -1   3  15          1.23         -0.86         6.08 o                         
   0   3  15         25.60         24.67         6.73 o                         
   1   3  15         89.48        100.13         7.95 o                         
   2   3  15          0.09         10.10         7.71 o                         
   3   3  15          1.19         -0.86         8.77 o                         
   4   3  15        138.25        114.57        18.56 o                         
   5   3  15         11.81         20.37        15.46 o                         
   6   3  15        113.64        151.47        16.55 o                         
   7   3  15         58.60         76.02        20.89 o                         
   8   3  15         17.81         47.80        23.07 o                         
 -13   4  15          0.96         13.86        13.28 o                         
 -12   4  15          7.10          5.91        13.14 o                         
 -11   4  15         13.72         36.42        11.61 o                         
 -10   4  15          1.11         36.10        11.11 o                         
  -9   4  15          1.68         21.21        10.78 o                         
  -8   4  15        449.73        436.99        11.97 o                         
  -7   4  15         61.04         47.11        11.80 o                         
  -6   4  15         23.48         43.50         7.98 o                         
  -5   4  15        344.19        319.55        12.84 o                         
  -4   4  15         33.06         39.97         9.31 o                         
  -3   4  15          0.06          5.95         8.92 o                         
  -2   4  15         43.53         61.19        11.12 o                         
  -1   4  15          8.64         35.25         8.77 o                         
   0   4  15         49.01         39.53         7.64 o                         
   1   4  15          0.23         15.14         8.94 o                         
   2   4  15        233.46        226.39        11.88 o                         
   3   4  15          9.61         20.01        10.57 o                         
   4   4  15         56.04         63.57        13.00 o                         
   5   4  15         29.76         63.29        14.67 o                         
   6   4  15          0.20          6.78        16.60 o                         
 -11   5  15          2.49         13.57        18.56 o                         
 -10   5  15          6.85         59.89        19.88 o                         
  -9   5  15        192.77        246.30        20.60 o                         
  -8   5  15          0.07          5.09        12.07 o                         
  -7   5  15          0.42         15.44        11.39 o                         
  -6   5  15          3.22         -0.25        11.05 o                         
  -5   5  15          1.10         -2.36        10.65 o                         
  -4   5  15          6.05          3.10        11.22 o                         
  -3   5  15        125.54        131.18        12.28 o                         
  -2   5  15         87.48         93.51        10.98 o                         
  -1   5  15         59.44         28.18        15.51 o                         
   0   5  15         16.82          4.40        17.81 o                         
   1   5  15         19.13         57.67        23.55 o                         
   2   5  15          3.25         11.18        21.99 o                         
   3   5  15          0.86          7.46        21.30 o                         
 -16   0  16        158.90        145.49        18.22 o                         
 -14   0  16         68.30         86.96        12.32 o                         
 -12   0  16        125.42         99.23        12.14 o                         
 -10   0  16        505.24        471.72        19.50 o                         
  -8   0  16        562.19        583.57        19.47 o                         
  -6   0  16        950.42        983.59        20.80 o                         
  -4   0  16        935.64        854.09        19.16 o                         
  -2   0  16        356.61        378.26        15.16 o                         
   0   0  16         74.27        119.15        12.82 o                         
   2   0  16        452.69        454.72        21.63 o                         
   4   0  16          0.13         23.38        12.24 o                         
   6   0  16          5.70          1.23        12.48 o                         
   8   0  16          0.90         75.20        24.84 o                         
 -17   1  16          7.82         24.44        16.80 o                         
 -16   1  16         40.85         61.43        11.63 o                         
 -15   1  16         51.53         67.56        18.41 o                         
 -14   1  16         23.50         56.33        11.86 o                         
 -13   1  16        130.32        111.02        12.27 o                         
 -12   1  16        749.63        719.00        16.71 o                         
 -11   1  16        335.40        314.38        10.80 o                         
 -10   1  16        146.81        118.31         7.38 o                         
  -9   1  16       1060.92        997.89        22.32 o                         
  -8   1  16         20.72         37.13         8.20 o                         
  -7   1  16         58.13         69.11         5.74 o                         
  -6   1  16        614.11        602.70        11.95 o                         
  -5   1  16        827.17        854.32        13.86 o                         
  -4   1  16         13.95         37.85         7.24 o                         
  -3   1  16        250.02        258.87         8.70 o                         
  -2   1  16          1.95          5.77         6.75 o                         
  -1   1  16          1.71         13.14         5.22 o                         
   0   1  16          0.53         11.80         6.62 o                         
   1   1  16        124.08        129.08         9.55 o                         
   2   1  16        290.75        269.55        10.54 o                         
   3   1  16        154.64        149.62        10.13 o                         
   4   1  16         29.59         37.17         7.86 o                         
   5   1  16         70.02         82.37        11.20 o                         
   6   1  16          0.35         -0.88        10.97 o                         
   7   1  16         16.97         10.40        13.92 o                         
   8   1  16          5.97         13.92        13.94 o                         
 -16   2  16          3.10         46.05        16.21 o                         
 -15   2  16          0.18         69.11        17.90 o                         
 -14   2  16         16.56         24.34        10.34 o                         
 -13   2  16         59.73         65.56        11.11 o                         
 -12   2  16         12.97         23.65         9.81 o                         
 -11   2  16          5.49          4.75        14.59 o                         
 -10   2  16        291.01        316.32        11.10 o                         
  -9   2  16          4.62          4.42         6.48 o                         
  -8   2  16          8.89         18.89         5.67 o                         
  -7   2  16         65.18         68.08         6.51 o                         
  -6   2  16        233.06        228.34         7.42 o                         
  -5   2  16          7.27         15.08         4.67 o                         
  -4   2  16         80.85        110.15         6.09 o                         
  -3   2  16        111.44        114.41         6.24 o                         
  -2   2  16         12.44         19.25         5.99 o                         
  -1   2  16        153.89        134.89         8.18 o                         
   0   2  16        705.16        686.63        14.75 o                         
   1   2  16        165.03        164.82         9.78 o                         
   2   2  16        150.60        180.41        14.86 o                         
   3   2  16         10.92          5.11         7.65 o                         
   4   2  16         58.77         43.30        14.03 o                         
   5   2  16         42.58         52.59        13.13 o                         
   6   2  16         25.46         33.11        16.00 o                         
   7   2  16         24.98         37.93        19.37 o                         
   8   2  16         15.24         26.03        20.99 o                         
 -15   3  16        208.74        214.18        19.53 o                         
 -14   3  16          2.19         37.05        14.59 o                         
 -13   3  16        103.59        112.32        11.84 o                         
 -12   3  16         42.13         46.68        11.30 o                         
 -11   3  16          1.15         35.22        11.50 o                         
 -10   3  16         56.44         54.84         8.94 o                         
  -9   3  16         35.73         46.94         8.11 o                         
  -8   3  16         61.51         77.15        10.41 o                         
  -7   3  16        604.35        575.83        13.25 o                         
  -6   3  16        121.93        124.07         8.53 o                         
  -5   3  16        173.55        140.58         6.86 o                         
  -4   3  16        266.21        311.80        12.01 o                         
  -3   3  16          5.23         21.30         6.54 o                         
  -2   3  16        195.30        212.22         8.14 o                         
  -1   3  16         23.42         30.70         7.23 o                         
   0   3  16         45.52         40.85         8.52 o                         
   1   3  16          5.32         -4.01         7.59 o                         
   2   3  16          5.54         27.23         9.02 o                         
   3   3  16          6.47         -3.84        11.37 o                         
   4   3  16        140.82        184.73        18.08 o                         
   5   3  16         14.34         66.72        16.32 o                         
   6   3  16          0.57         19.84        16.99 o                         
   7   3  16          5.48         39.96        19.79 o                         
 -13   4  16        110.40        129.97        21.87 o                         
 -12   4  16         29.18         36.94        14.41 o                         
 -11   4  16        123.30        105.05        18.53 o                         
 -10   4  16          1.58         12.38        11.93 o                         
  -9   4  16         81.30         76.27        16.35 o                         
  -8   4  16        113.86        117.76        11.44 o                         
  -7   4  16        217.14        218.02        10.79 o                         
  -6   4  16        246.23        279.04        12.62 o                         
  -5   4  16        140.45        145.97        10.35 o                         
  -4   4  16          3.13         12.26         7.24 o                         
  -3   4  16          7.72          5.26         6.69 o                         
  -2   4  16          0.78          1.04         8.54 o                         
  -1   4  16        205.61        201.66         9.55 o                         
   0   4  16         33.40         37.15        12.94 o                         
   1   4  16        302.56        250.08        14.06 o                         
   2   4  16        158.99        140.69        14.09 o                         
   3   4  16         53.74         46.91        14.91 o                         
   4   4  16         34.02         38.40        13.83 o                         
   5   4  16          2.13         13.32        16.07 o                         
 -10   5  16          4.39         15.40        17.54 o                         
  -9   5  16         86.45         90.12        17.25 o                         
  -8   5  16         10.82         34.45        12.96 o                         
  -7   5  16          4.19         77.93        17.38 o                         
  -6   5  16          4.94         22.13        15.04 o                         
  -5   5  16          0.76         12.32        15.03 o                         
  -4   5  16         24.48          6.49        17.90 o                         
  -3   5  16          9.04         23.31        11.77 o                         
  -2   5  16        181.94        169.38        15.25 o                         
  -1   5  16         13.78         31.06        19.09 o                         
   0   5  16         13.12         26.37        19.72 o                         
   1   5  16          7.43         16.43        16.98 o                         
   2   5  16          0.17         -0.78        19.78 o                         
 -15   0  17        134.03        150.81        20.50 o                         
 -13   0  17        115.97        120.46        12.84 o                         
 -11   0  17          4.69          9.12        23.44 o                         
  -9   0  17       1166.49       1167.38        38.31 o                         
  -7   0  17        558.63        536.72        15.66 o                         
  -5   0  17        215.91        229.09        10.56 o                         
  -3   0  17        130.80        144.03         8.66 o                         
  -1   0  17         25.28         42.63        10.86 o                         
   1   0  17        184.35        164.70        19.86 o                         
   3   0  17         23.15         28.41         9.64 o                         
   5   0  17        375.37        345.97        22.98 o                         
   7   0  17        261.83        164.93        20.51 o                         
 -16   1  17          2.48         48.52        16.79 o                         
 -15   1  17        109.93         88.30        13.92 o                         
 -14   1  17         48.85         69.92        12.50 o                         
 -13   1  17          7.11          2.72         7.81 o                         
 -12   1  17          5.17         41.63        12.53 o                         
 -11   1  17        154.74        190.27        10.22 o                         
 -10   1  17        626.44        625.56        18.56 o                         
  -9   1  17          0.91         10.06         5.83 o                         
  -8   1  17          4.97         25.74         5.82 o                         
  -7   1  17        611.89        607.33        13.02 o                         
  -6   1  17         15.47         31.19         7.48 o                         
  -5   1  17        554.19        503.40        10.31 o                         
  -4   1  17        137.41        162.44         7.23 o                         
  -3   1  17        568.62        581.77        13.42 o                         
  -2   1  17        230.55        241.37        10.11 o                         
  -1   1  17         67.74         75.72         6.81 o                         
   0   1  17          6.16         17.13         7.74 o                         
   1   1  17          0.32          5.18        11.84 o                         
   2   1  17         10.97         29.63        10.81 o                         
   3   1  17         28.92         38.11         8.06 o                         
   4   1  17         12.78         36.60         9.31 o                         
   5   1  17        182.66        183.26        11.87 o                         
   6   1  17         12.57         44.03        13.44 o                         
   7   1  17          0.87          5.48        12.75 o                         
   8   1  17          0.38          5.61        15.50 o                         
 -16   2  17         32.10         71.74        17.22 o                         
 -15   2  17        189.02        200.43        19.32 o                         
 -14   2  17         40.57        114.17        13.76 o                         
 -13   2  17        370.33        306.37        15.09 o                         
 -12   2  17         58.76         72.99        11.24 o                         
 -11   2  17          1.13         14.95         8.37 o                         
 -10   2  17          1.95         17.97         7.46 o                         
  -9   2  17          4.38         13.77         5.90 o                         
  -8   2  17         30.28         53.10         7.32 o                         
  -7   2  17        232.45        231.34         8.29 o                         
  -6   2  17        397.28        385.20        11.29 o                         
  -5   2  17        303.67        317.10         9.88 o                         
  -4   2  17         72.87         68.25         7.65 o                         
  -3   2  17         44.75         53.14         7.74 o                         
  -2   2  17        374.45        350.40        10.72 o                         
  -1   2  17        147.00        147.75         8.99 o                         
   0   2  17        128.21        153.15         9.79 o                         
   1   2  17        183.13        169.03         9.74 o                         
   2   2  17          0.50         23.05         8.58 o                         
   3   2  17        182.40        195.46        13.86 o                         
   4   2  17         14.63         40.56        11.50 o                         
   5   2  17         33.10         65.50        12.89 o                         
   6   2  17          0.00         17.06        13.68 o                         
   7   2  17         14.22         44.77        22.95 o                         
 -14   3  17         30.39         98.04        19.89 o                         
 -13   3  17         16.75         49.63        13.07 o                         
 -12   3  17          9.08         18.79        10.65 o                         
 -11   3  17          1.36         11.35         9.31 o                         
 -10   3  17         27.28         28.58         9.14 o                         
  -9   3  17          7.40         17.98         8.47 o                         
  -8   3  17         23.82         32.48         7.63 o                         
  -7   3  17        568.51        545.56        18.23 o                         
  -6   3  17          0.05          3.97         6.70 o                         
  -5   3  17         53.54         53.00         7.90 o                         
  -4   3  17        277.43        251.07        10.57 o                         
  -3   3  17        156.83        195.31        13.31 o                         
  -2   3  17        142.86        141.74         8.26 o                         
  -1   3  17        180.80        173.43        10.30 o                         
   0   3  17         72.34         90.49         9.72 o                         
   1   3  17          3.83         27.50         9.87 o                         
   2   3  17        101.23        111.86        13.87 o                         
   3   3  17         43.93         47.75        14.04 o                         
   4   3  17          1.10         23.62        16.28 o                         
   5   3  17          0.23         72.80        20.88 o                         
   6   3  17         63.48        107.91        20.05 o                         
 -12   4  17        173.91        183.73        17.39 o                         
 -11   4  17          0.94         27.44        14.18 o                         
 -10   4  17         13.10         30.51        14.77 o                         
  -9   4  17        138.39        145.25        14.38 o                         
  -8   4  17        394.01        389.08        17.19 o                         
  -7   4  17          3.82         11.54        10.65 o                         
  -6   4  17          3.47         30.35        14.20 o                         
  -5   4  17        101.60         93.93        12.10 o                         
  -4   4  17          0.83          1.15         7.68 o                         
  -3   4  17          5.99          8.19        12.30 o                         
  -2   4  17         14.13         29.42         9.90 o                         
  -1   4  17         20.54         41.91         9.85 o                         
   0   4  17        138.74        154.84        15.94 o                         
   1   4  17        136.41        145.57        15.43 o                         
   2   4  17          1.63         16.38        13.06 o                         
   3   4  17         16.65         64.64        15.90 o                         
   4   4  17          4.14         44.08        17.72 o                         
  -9   5  17         15.15        -14.19        14.19 o                         
  -8   5  17          1.64         -7.36        17.28 o                         
  -7   5  17         49.45        106.42        17.41 o                         
  -6   5  17          1.18         20.82        21.34 o                         
  -5   5  17         18.30         13.70        17.71 o                         
  -4   5  17          3.36         75.73        25.84 o                         
  -3   5  17        118.23        135.87        14.73 o                         
  -2   5  17         94.47        146.07        21.35 o                         
  -1   5  17         41.12         48.59        19.59 o                         
   0   5  17          7.40         -1.10        19.90 o                         
 -16   0  18         51.47        132.76        28.51 o                         
 -14   0  18         58.13         16.27        20.64 o                         
 -12   0  18         72.38        118.63        28.65 o                         
 -10   0  18       1078.16       1077.13        36.42 o                         
  -8   0  18        897.06        849.40        32.90 o                         
  -6   0  18        703.47        648.31        17.73 o                         
  -4   0  18        120.26        118.09         9.00 o                         
  -2   0  18          2.15          1.12         9.85 o                         
   0   0  18         48.71         94.83        24.42 o                         
   2   0  18         20.11         95.89        29.79 o                         
   4   0  18         40.21         48.83        13.03 o                         
   6   0  18          1.67         55.64        28.13 o                         
 -16   1  18          2.43         -2.14        12.17 o                         
 -15   1  18         14.14         17.85        14.82 o                         
 -14   1  18         28.98         33.50        12.74 o                         
 -13   1  18        260.87        251.02        14.52 o                         
 -12   1  18          7.99         31.97        11.54 o                         
 -11   1  18          3.55         27.48         8.73 o                         
 -10   1  18         23.54         27.29         8.71 o                         
  -9   1  18          1.78         22.02         6.99 o                         
  -8   1  18        157.95        189.14         8.94 o                         
  -7   1  18         21.80         30.10         5.55 o                         
  -6   1  18        162.03        208.25         7.14 o                         
  -5   1  18        150.57        171.98         9.16 o                         
  -4   1  18        188.33        195.51         8.95 o                         
  -3   1  18        631.52        611.22        13.91 o                         
  -2   1  18        274.43        267.42         8.78 o                         
  -1   1  18         35.29         34.14         7.74 o                         
   0   1  18         21.45         26.86        10.33 o                         
   1   1  18         50.59         54.10         9.46 o                         
   2   1  18        117.60        142.78        13.69 o                         
   3   1  18        150.66        178.91        14.54 o                         
   4   1  18          0.11          7.04        11.52 o                         
   5   1  18        112.61        105.57        15.79 o                         
   6   1  18         58.84         95.14        26.83 o                         
   7   1  18         65.32         53.22        38.37 o                         
 -15   2  18         12.70         14.20        13.97 o                         
 -14   2  18         36.87         53.32        18.69 o                         
 -13   2  18         40.06         78.56        12.50 o                         
 -12   2  18         52.83         48.74         9.57 o                         
 -11   2  18          2.43          4.02        11.76 o                         
 -10   2  18          1.77         11.86        11.11 o                         
  -9   2  18          0.31          7.52         6.14 o                         
  -8   2  18         93.43        140.73        10.65 o                         
  -7   2  18        260.57        271.47         9.40 o                         
  -6   2  18        215.14        203.68         8.94 o                         
  -5   2  18          1.07          9.79         6.65 o                         
  -4   2  18       1177.10       1123.78        18.96 o                         
  -3   2  18         57.17         68.31         7.61 o                         
  -2   2  18         22.57         55.32        14.49 o                         
  -1   2  18         16.09         46.79         8.65 o                         
   0   2  18         46.23         80.31        12.52 o                         
   1   2  18         37.57         36.89         9.96 o                         
   2   2  18          3.32         21.35        10.73 o                         
   3   2  18         69.25         93.75        19.92 o                         
   4   2  18        108.59        128.51        17.20 o                         
   5   2  18          2.43         23.39        14.30 o                         
   6   2  18        120.68         88.20        19.25 o                         
 -14   3  18          0.15         23.16        17.05 o                         
 -13   3  18         26.44         34.76        11.40 o                         
 -12   3  18        105.77        107.42        16.03 o                         
 -11   3  18          1.02         21.19        10.63 o                         
 -10   3  18        114.91        148.90        12.11 o                         
  -9   3  18        115.25        141.96        10.73 o                         
  -8   3  18          0.02         10.76         8.82 o                         
  -7   3  18          0.05         11.34         9.52 o                         
  -6   3  18         74.45         58.90        12.29 o                         
  -5   3  18        216.37        199.56         8.95 o                         
  -4   3  18          1.91          6.60         9.48 o                         
  -3   3  18         11.35         18.68         7.41 o                         
  -2   3  18         63.71         59.38        12.91 o                         
  -1   3  18         39.80          9.37        10.97 o                         
   0   3  18         19.69         59.21        13.64 o                         
   1   3  18        106.32        163.01        13.19 o                         
   2   3  18         49.06         14.10        13.64 o                         
   3   3  18         59.60         81.07        13.60 o                         
   4   3  18         14.49         50.00        18.95 o                         
   5   3  18          0.02         11.85        23.07 o                         
 -12   4  18         33.77         23.54        15.07 o                         
 -11   4  18        125.02         88.83        17.72 o                         
 -10   4  18         23.15         19.37        13.44 o                         
  -9   4  18         11.13         16.94        12.46 o                         
  -8   4  18        188.71        196.96        16.73 o                         
  -7   4  18          3.13         42.04        16.13 o                         
  -6   4  18         99.03         63.50        21.50 o                         
  -5   4  18        221.08        205.97        12.83 o                         
  -4   4  18          0.20         11.63        13.21 o                         
  -3   4  18          1.88         31.13        15.10 o                         
  -2   4  18          9.40         12.26        16.72 o                         
  -1   4  18         14.86         25.77        14.23 o                         
   0   4  18          4.95         18.22        11.76 o                         
   1   4  18         45.20         21.74        15.41 o                         
   2   4  18          1.01         31.62        16.89 o                         
   3   4  18         31.81         45.78        14.97 o                         
  -7   5  18         54.51         80.90        18.51 o                         
  -6   5  18        107.62        121.56        22.69 o                         
  -5   5  18         10.03         41.81        22.69 o                         
  -4   5  18         30.74         74.18        18.08 o                         
  -3   5  18         10.95         15.12        15.55 o                         
  -2   5  18          6.47         68.51        18.75 o                         
 -15   0  19          4.18         51.14        24.69 o                         
 -13   0  19        207.46        151.77        32.22 o                         
 -11   0  19         13.52         63.24        20.03 o                         
  -9   0  19        551.26        576.44        25.67 o                         
  -7   0  19        356.85        377.26        16.40 o                         
  -5   0  19         61.88         82.10         8.98 o                         
  -3   0  19         34.18         20.78        11.31 o                         
  -1   0  19        552.24        551.40        21.38 o                         
   1   0  19        133.40        150.69        21.18 o                         
   3   0  19        132.04        108.72        21.46 o                         
   5   0  19         14.78         77.67        26.44 o                         
 -15   1  19        199.62        217.77        16.01 o                         
 -14   1  19        172.62        185.30        15.40 o                         
 -13   1  19         23.52         44.26        11.66 o                         
 -12   1  19         54.27         34.45        10.46 o                         
 -11   1  19          7.90         15.92        10.25 o                         
 -10   1  19         25.02         48.27        16.52 o                         
  -9   1  19         53.51         87.60         8.50 o                         
  -8   1  19        293.57        301.99        11.60 o                         
  -7   1  19        333.64        344.71        10.05 o                         
  -6   1  19        207.62        226.38        10.06 o                         
  -5   1  19        122.19        136.66         7.11 o                         
  -4   1  19         44.03         63.25         7.31 o                         
  -3   1  19         21.82         49.81         9.17 o                         
  -2   1  19         98.66        114.35         8.83 o                         
  -1   1  19          0.32         40.02         8.30 o                         
   0   1  19         11.32         28.18         9.30 o                         
   1   1  19         12.95          2.45         9.24 o                         
   2   1  19         96.91         97.43        20.53 o                         
   3   1  19         61.16         27.31        15.38 o                         
   4   1  19          1.43         36.07        13.20 o                         
   5   1  19         68.76         94.90        14.48 o                         
   6   1  19         14.26         17.48        14.22 o                         
 -15   2  19        236.96        203.46        19.03 o                         
 -14   2  19         17.21         38.54        14.96 o                         
 -13   2  19          2.05          6.10        10.78 o                         
 -12   2  19         16.72         19.69        14.54 o                         
 -11   2  19          5.16         21.16        12.93 o                         
 -10   2  19        101.12        111.59        12.96 o                         
  -9   2  19          2.87         24.00         6.70 o                         
  -8   2  19          4.82         11.85         7.35 o                         
  -7   2  19        629.87        684.52        16.43 o                         
  -6   2  19        104.43        116.29         8.37 o                         
  -5   2  19        386.81        394.08        12.41 o                         
  -4   2  19          0.00         26.27         6.09 o                         
  -3   2  19        630.83        598.97        16.88 o                         
  -2   2  19          3.54         44.65        10.87 o                         
  -1   2  19        130.54        115.90        10.82 o                         
   0   2  19        205.26        228.35        12.66 o                         
   1   2  19         48.06         28.08         9.88 o                         
   2   2  19          7.26          0.32        12.26 o                         
   3   2  19          0.03         12.57        12.94 o                         
   4   2  19          0.40         19.42        13.96 o                         
   5   2  19          3.13          8.77        15.69 o                         
 -13   3  19         23.30         64.93        17.21 o                         
 -12   3  19         47.63         42.86        14.07 o                         
 -11   3  19         90.18         92.51        14.20 o                         
 -10   3  19          9.29         58.01        13.33 o                         
  -9   3  19          4.38         41.72        18.06 o                         
  -8   3  19         92.96         97.47         9.98 o                         
  -7   3  19         11.43         20.94        11.77 o                         
  -6   3  19          7.46         -3.11         9.67 o                         
  -5   3  19         49.11         47.06         7.38 o                         
  -4   3  19        113.16        133.87        11.65 o                         
  -3   3  19          5.50          2.98         8.07 o                         
  -2   3  19         78.46         95.17        10.83 o                         
  -1   3  19         77.05         74.64        12.81 o                         
   0   3  19         48.00         50.43        13.44 o                         
   1   3  19         15.70         31.83        13.45 o                         
   2   3  19         68.84         76.16        14.26 o                         
   3   3  19          1.02         56.51        17.59 o                         
   4   3  19          0.64          9.48        27.02 o                         
 -11   4  19          1.38         44.08        19.58 o                         
 -10   4  19          1.06          7.34        18.64 o                         
  -9   4  19         37.76         28.26        14.99 o                         
  -8   4  19         44.98         41.23        20.47 o                         
  -7   4  19          0.77         33.05        14.41 o                         
  -6   4  19        118.06        116.01        16.58 o                         
  -5   4  19          0.16         39.18        16.92 o                         
  -4   4  19          6.32         80.65        19.68 o                         
  -3   4  19         69.15         77.29        13.84 o                         
  -2   4  19        133.55        114.49        12.72 o                         
  -1   4  19          0.42         28.03        12.38 o                         
   0   4  19         20.83         10.06        17.94 o                         
   1   4  19         12.20         48.33        15.56 o                         
 -14   0  20         14.17         44.17        25.66 o                         
 -12   0  20        808.31        491.24        41.35 o                         
 -10   0  20          2.30          6.24        40.37 o                         
  -8   0  20         74.96         76.44        11.09 o                         
  -6   0  20         50.95         50.86         9.19 o                         
  -4   0  20          2.59         -1.30         8.23 o                         
  -2   0  20        124.03        156.16        13.04 o                         
   0   0  20         25.76         20.96        18.14 o                         
   2   0  20         97.35         84.65        21.87 o                         
   4   0  20         76.19         74.77        26.20 o                         
 -15   1  20          0.53         13.28        13.73 o                         
 -14   1  20         12.21         24.62        19.75 o                         
 -13   1  20        144.74        159.41        15.13 o                         
 -12   1  20          2.23         -1.05         8.94 o                         
 -11   1  20         15.79         19.68         9.76 o                         
 -10   1  20        205.24        210.49        15.09 o                         
  -9   1  20        163.46        188.10        14.18 o                         
  -8   1  20         30.44         50.55         7.44 o                         
  -7   1  20         40.64         62.85         7.08 o                         
  -6   1  20        519.96        537.94        12.81 o                         
  -5   1  20        200.51        209.88         9.43 o                         
  -4   1  20        141.20        128.40         7.67 o                         
  -3   1  20          0.06         17.87         7.29 o                         
  -2   1  20        197.51        182.25         9.76 o                         
  -1   1  20          0.75          0.09         9.41 o                         
   0   1  20         31.37         22.35        10.73 o                         
   1   1  20          0.72         30.42        12.97 o                         
   2   1  20         26.54         25.61        10.20 o                         
   3   1  20         48.98         29.54        14.30 o                         
   4   1  20         23.38         53.38        19.53 o                         
   5   1  20          1.43          9.31        13.55 o                         
 -14   2  20         63.20         88.15        16.47 o                         
 -13   2  20         16.88         35.76        13.57 o                         
 -12   2  20          0.96         26.76        14.49 o                         
 -11   2  20         47.14         30.15        11.17 o                         
 -10   2  20         10.62         -1.95        14.68 o                         
  -9   2  20        157.11        145.78        10.19 o                         
  -8   2  20         47.86         40.40         8.84 o                         
  -7   2  20        122.52        161.96        10.79 o                         
  -6   2  20          0.42         23.30         7.38 o                         
  -5   2  20          1.50         16.07         7.44 o                         
  -4   2  20         51.02         50.87         9.98 o                         
  -3   2  20         44.17         40.83         8.32 o                         
  -2   2  20         61.06         70.14        10.05 o                         
  -1   2  20          1.04          0.07        10.52 o                         
   0   2  20         94.49         72.83        14.48 o                         
   1   2  20        107.36         99.14        15.87 o                         
   2   2  20         33.42         45.69        12.32 o                         
   3   2  20         38.20         26.37        15.36 o                         
   4   2  20         91.82         67.85        20.72 o                         
 -12   3  20         13.66         31.65        14.10 o                         
 -11   3  20         94.29         80.67        16.66 o                         
 -10   3  20         66.38         73.02        14.08 o                         
  -9   3  20         82.44         99.26        19.57 o                         
  -8   3  20         28.43         29.01        17.15 o                         
  -7   3  20          0.03         -1.00        17.93 o                         
  -6   3  20         28.74          3.32         9.67 o                         
  -5   3  20         44.25         60.44        13.97 o                         
  -4   3  20         14.96         55.11        13.58 o                         
  -3   3  20          1.81         33.16        10.33 o                         
  -2   3  20         68.71         67.41        18.55 o                         
  -1   3  20        417.26        352.75        22.91 o                         
   0   3  20        136.73        124.70        13.33 o                         
   1   3  20          0.20         -6.43        20.88 o                         
   2   3  20         31.81          5.65        16.44 o                         
  -9   4  20         23.74         19.72        19.49 o                         
  -8   4  20          7.40          1.60        15.66 o                         
  -7   4  20         12.77         -7.87        20.73 o                         
  -6   4  20          1.34         -4.76        15.26 o                         
  -5   4  20        141.53        141.33        18.63 o                         
  -4   4  20          9.12          4.79        16.30 o                         
  -3   4  20         55.85         60.12        13.81 o                         
  -2   4  20          2.67         24.21        17.69 o                         
  -1   4  20          0.97          1.65        13.68 o                         
 -13   0  21         94.83         97.83        23.40 o                         
 -11   0  21         14.57         48.57        26.70 o                         
  -9   0  21         25.36         35.27        10.41 o                         
  -7   0  21          3.39          8.38         9.32 o                         
  -5   0  21         40.23         43.72        13.05 o                         
  -3   0  21        348.98        348.47        15.19 o                         
  -1   0  21          2.62         21.32        14.12 o                         
   1   0  21         20.57         62.51        28.65 o                         
   3   0  21         21.54         62.98        29.11 o                         
 -14   1  21          0.05         31.89        17.73 o                         
 -13   1  21          1.35         40.87        16.92 o                         
 -12   1  21          5.53         10.65        11.60 o                         
 -11   1  21         13.84          8.58         8.49 o                         
 -10   1  21          7.07         47.13        12.62 o                         
  -9   1  21          0.40         13.35        10.47 o                         
  -8   1  21        177.82        163.55        12.67 o                         
  -7   1  21         58.56         48.78         8.68 o                         
  -6   1  21        163.83        138.24        10.50 o                         
  -5   1  21         57.92         53.21         8.30 o                         
  -4   1  21         19.42         46.35         9.99 o                         
  -3   1  21         50.19         75.16         9.66 o                         
  -2   1  21        101.66        108.72        11.47 o                         
  -1   1  21         44.10         83.79        13.29 o                         
   0   1  21         37.93          0.99        10.14 o                         
   1   1  21          8.73         18.90        10.31 o                         
   2   1  21          6.13         26.31        18.25 o                         
   3   1  21         77.25         98.90        22.89 o                         
 -13   2  21         74.99         56.09        16.02 o                         
 -12   2  21          1.37          9.52        14.59 o                         
 -11   2  21        113.25        132.35        14.89 o                         
 -10   2  21          6.49         18.47         8.75 o                         
  -9   2  21         29.99         29.97         8.80 o                         
  -8   2  21         23.11         36.45        10.88 o                         
  -7   2  21        322.70        308.77        16.45 o                         
  -6   2  21         17.38         55.63         9.70 o                         
  -5   2  21         97.83         99.29        10.88 o                         
  -4   2  21        112.46        145.20        12.34 o                         
  -3   2  21         21.74         21.79        13.42 o                         
  -2   2  21         74.78         72.65        16.00 o                         
  -1   2  21         12.95         24.34        15.08 o                         
   0   2  21          4.20         -5.32        10.62 o                         
   1   2  21          7.23         29.07        17.57 o                         
   2   2  21          2.45         25.46        13.56 o                         
 -11   3  21         27.92         25.12        15.26 o                         
 -10   3  21          8.94          3.77        14.76 o                         
  -9   3  21         62.39         83.26        14.22 o                         
  -8   3  21         53.37         50.53        14.27 o                         
  -7   3  21         49.65         56.68        17.97 o                         
  -6   3  21          6.34          3.99        11.51 o                         
  -5   3  21          0.16         21.64        15.58 o                         
  -4   3  21         13.41         11.89        17.89 o                         
  -3   3  21          4.08         27.40        12.82 o                         
  -2   3  21         34.68         53.29        13.44 o                         
  -1   3  21         24.02         30.59        14.45 o                         
   0   3  21        106.98        124.38        18.47 o                         
   1   3  21         30.60         33.27        19.92 o                         
  -7   4  21         14.72         21.22        19.92 o                         
  -6   4  21          3.22         18.28        24.05 o                         
  -5   4  21          0.90          1.36        19.54 o                         
  -4   4  21          4.27          8.38        19.45 o                         
 -12   0  22          2.37         55.44        23.60 o                         
 -10   0  22         77.05         72.22        17.06 o                         
  -8   0  22         10.41          5.06        11.98 o                         
  -6   0  22        475.61        469.74        19.00 o                         
  -4   0  22        276.85        237.91        18.89 o                         
  -2   0  22         91.57         70.40        16.17 o                         
   0   0  22         52.19         18.34        15.89 o                         
   2   0  22         22.07         36.28        30.13 o                         
 -13   1  22          9.20         20.88        16.14 o                         
 -12   1  22         33.56         51.00        14.99 o                         
 -11   1  22         86.21        118.31        17.64 o                         
 -10   1  22         18.58         25.55        15.02 o                         
  -9   1  22         46.45         25.34        10.67 o                         
  -8   1  22         20.56         35.04        10.72 o                         
  -7   1  22         56.53         53.45         9.82 o                         
  -6   1  22          1.30         27.86        11.61 o                         
  -5   1  22         10.40          9.21         8.38 o                         
  -4   1  22         10.85         28.45        10.77 o                         
  -3   1  22         15.36         12.12        11.09 o                         
  -2   1  22          9.97         27.90        13.15 o                         
  -1   1  22        180.54        173.12        13.14 o                         
   0   1  22          3.17          3.71        16.32 o                         
   1   1  22         19.10          7.77        20.66 o                         
   2   1  22          0.07         33.07        15.33 o                         
 -12   2  22         33.92         48.52        16.59 o                         
 -11   2  22          0.68         30.80        15.58 o                         
 -10   2  22         55.65         40.31        14.63 o                         
  -9   2  22         25.25         25.23        11.33 o                         
  -8   2  22          0.06         -9.91        10.97 o                         
  -7   2  22          2.69         35.89        11.75 o                         
  -6   2  22         92.71        122.23        16.66 o                         
  -5   2  22         32.75         47.19        10.99 o                         
  -4   2  22         37.56         20.16        14.81 o                         
  -3   2  22         11.36         30.55        11.59 o                         
  -2   2  22          0.22         42.50        18.05 o                         
  -1   2  22          3.42          6.85        18.03 o                         
   0   2  22          1.57         -1.35        16.26 o                         
   1   2  22         12.00          2.44        15.33 o                         
 -10   3  22          4.30         12.85        17.82 o                         
  -9   3  22         65.61         71.32        16.03 o                         
  -8   3  22         81.81         60.25        16.61 o                         
  -7   3  22         60.37        117.80        21.40 o                         
  -6   3  22          0.00         24.62        15.69 o                         
  -5   3  22         93.39        124.88        17.85 o                         
  -4   3  22         35.22         81.22        17.63 o                         
  -3   3  22         62.51         62.80        22.11 o                         
  -2   3  22          2.00         20.97        15.83 o                         
  -1   3  22         11.12          1.04        16.26 o                         
 -11   0  23         53.11         47.87        19.35 o                         
  -9   0  23        129.12        142.50        22.71 o                         
  -7   0  23          4.08         12.09        12.61 o                         
  -5   0  23         33.16         21.32        17.20 o                         
  -3   0  23         19.87         16.25        19.27 o                         
  -1   0  23         21.72         35.20        24.26 o                         
   1   0  23         87.03        127.46        27.61 o                         
 -12   1  23         56.80         31.96        15.47 o                         
 -11   1  23          0.00          7.56        16.05 o                         
 -10   1  23         99.76         95.90        13.89 o                         
  -9   1  23          2.81         37.77        14.28 o                         
  -8   1  23         18.62         36.08        12.77 o                         
  -7   1  23        284.49        243.99        12.47 o                         
  -6   1  23          4.96         25.70        10.32 o                         
  -5   1  23          7.34         52.01        12.19 o                         
  -4   1  23         22.04         30.26        11.25 o                         
  -3   1  23          0.62         10.75        14.72 o                         
  -2   1  23          0.97        -15.52        15.52 o                         
  -1   1  23         58.29         24.66        25.96 o                         
   0   1  23         36.22         57.34        18.31 o                         
 -11   2  23         43.17         47.85        17.25 o                         
 -10   2  23          9.30          6.82        12.96 o                         
  -9   2  23         92.36         43.05        10.48 o                         
  -8   2  23         31.59         44.24        13.07 o                         
  -7   2  23         17.69         11.46        10.73 o                         
  -6   2  23          0.77          5.23        12.39 o                         
  -5   2  23        110.04         90.04        18.78 o                         
  -4   2  23          9.22         40.74        14.20 o                         
  -3   2  23         59.39         76.59        14.26 o                         
  -2   2  23          2.19         -6.75        16.88 o                         
  -1   2  23         19.52         19.16        19.01 o                         
  -7   3  23         94.89         81.03        22.05 o                         
  -6   3  23          1.90         21.80        17.07 o                         
  -5   3  23          6.27         17.85        19.53 o                         
 -10   0  24        109.52        101.68        31.03 o                         
  -8   0  24         65.47         76.97        20.48 o                         
  -6   0  24        117.11        132.18        26.37 o                         
  -4   0  24          0.10          9.36        18.65 o                         
  -2   0  24         20.12         25.26        21.46 o                         
 -10   1  24          0.82         32.30        15.38 o                         
  -9   1  24         66.61         69.64        17.50 o                         
  -8   1  24          6.27         16.82        14.28 o                         
  -7   1  24         51.81          2.99        16.67 o                         
  -6   1  24         30.30         53.31        14.71 o                         
  -5   1  24          6.56         27.86        14.03 o                         
  -4   1  24          4.01         24.83        16.38 o                         
  -3   1  24         22.71         20.38        17.95 o                         
  -2   1  24          0.03        -10.89        18.51 o                         
  -8   2  24         37.35         26.86        14.17 o                         
  -7   2  24         63.41         45.47        21.96 o                         
  -6   2  24          7.83         45.92        18.84 o                         
  -5   2  24          4.00         -1.17        18.02 o                         
  -4   2  24         60.12         38.42        15.42 o                         
  -7   0  25        206.07        202.59        23.26 o                         
  -5   0  25          0.01          5.09        28.67 o                         
  -7   1  25          1.95         31.53        15.12 o                         
  -6   1  25          1.47         55.18        20.21 o                         
                                                                                
