# Supplementary material for: Conversion of di­aryl­chalcones into 4,5-di­hydro­pyrazole-1-carbo­thio­amides: mol­ecular and supra­molecular structures of two precursors and three products
Source: Acta Crystallogr E Crystallogr Commun. 2020 Feb 14;76(Pt 3):360–5. doi: 10.1107/S2056989020001735 (PMC7057378; doi:10.1107/S2056989020001735)
Supplement: Supplementary file 5 [file e-76-00360-Vsup5.hkl]

data_V                                                                          
_shelx_title ' b5cg'                                                            
_shelx_refln_list_code          4                                               
_shelx_F_calc_maximum      215.46                                               
_exptl_crystal_F_000       840.00                                               
_reflns_d_resolution_high  0.8242                                               
                                                                                
loop_                                                                           
 _space_group_symop_operation_xyz                                               
 'x, y, z'                                                                      
 '-x+1/2, y+1/2, -z+1/2'                                                        
 '-x, -y, -z'                                                                   
 'x-1/2, -y-1/2, z-1/2'                                                         
                                                                                
_cell_length_a    15.1255                                                       
_cell_length_b     6.0426                                                       
_cell_length_c    21.0264                                                       
_cell_angle_alpha  90.000                                                       
_cell_angle_beta  110.555                                                       
_cell_angle_gamma  90.000                                                       
                                                                                
_shelx_F_squared_multiplier     1.000                                           
                                                                                
loop_                                                                           
 _refln_index_h                                                                 
 _refln_index_k                                                                 
 _refln_index_l                                                                 
 _refln_F_squared_calc                                                          
 _refln_F_squared_meas                                                          
 _refln_F_squared_sigma                                                         
 _refln_observed_status                                                         
   2   0   0        208.53          7.15         8.93 o                         
   4   0   0       1408.78       1516.35        41.21 o                         
   6   0   0       1249.06       1213.74        87.99 o                         
   8   0   0       7346.23       8207.76       183.93 o                         
  10   0   0       2166.16       2261.12        56.97 o                         
  12   0   0        932.24        936.21        37.19 o                         
  14   0   0         24.86         43.71        30.33 o                         
  16   0   0          7.01         98.51        64.99 o                         
   1   1   0        532.71        517.46        10.43 o                         
   2   1   0      14385.71      12971.09       263.80 o                         
   3   1   0        873.88        839.94        23.48 o                         
   4   1   0       9901.60       9941.83       133.69 o                         
   5   1   0       1289.07       1313.04        25.11 o                         
   6   1   0       8509.96       9098.49       167.24 o                         
   7   1   0        398.61        424.77        16.69 o                         
   8   1   0        979.50       1027.06        24.36 o                         
   9   1   0        273.13        260.28        14.88 o                         
  10   1   0         86.69         97.53        11.32 o                         
  11   1   0          0.34         -7.50         9.48 o                         
  12   1   0       1499.85       1507.31        35.59 o                         
  13   1   0        555.50        545.17        21.91 o                         
  14   1   0        549.49        537.84        21.41 o                         
  15   1   0         42.16         40.78        13.72 o                         
  16   1   0        320.37        300.23        19.02 o                         
  17   1   0          4.93         18.27        19.02 o                         
   0   2   0      13874.69      12834.40       285.10 o                         
   1   2   0        275.16        289.57         9.02 o                         
   2   2   0        400.09        370.18         9.23 o                         
   3   2   0          8.03         -0.64         5.18 o                         
   4   2   0       1775.29       1763.38        29.30 o                         
   5   2   0       1726.25       1746.39        32.63 o                         
   6   2   0       3725.08       3456.59        57.31 o                         
   7   2   0         23.30         -1.21        11.16 o                         
   8   2   0        314.06        280.93        14.95 o                         
   9   2   0       2051.85       1947.55        46.72 o                         
  10   2   0        578.83        562.09        26.62 o                         
  11   2   0        382.37        372.86        17.03 o                         
  12   2   0        102.19         89.91        11.19 o                         
  13   2   0        182.89        203.91        22.03 o                         
  14   2   0          1.46         -9.07        11.05 o                         
  15   2   0          0.73         12.98        23.21 o                         
  16   2   0        125.70        145.02        19.16 o                         
   1   3   0       1370.32       1351.92        20.69 o                         
   2   3   0       2371.82       2326.64        32.86 o                         
   3   3   0       3376.66       3494.14        42.27 o                         
   4   3   0        304.30        240.48        10.11 o                         
   5   3   0        321.50        282.28        16.52 o                         
   6   3   0        762.89        707.25        21.40 o                         
   7   3   0        499.00        478.80        18.29 o                         
   8   3   0        292.81        218.30        19.53 o                         
   9   3   0        460.02        366.82        23.75 o                         
  10   3   0          8.26         11.02        16.39 o                         
  11   3   0        365.26        356.26        34.67 o                         
  12   3   0        654.95        661.92        30.77 o                         
  13   3   0         70.44        108.77        22.94 o                         
  14   3   0         26.45         32.01        13.01 o                         
  15   3   0         62.70         59.18        15.50 o                         
   0   4   0       4811.54       5028.96        73.22 o                         
   1   4   0        881.08        876.11        18.51 o                         
   2   4   0         92.26         78.63         9.46 o                         
   3   4   0       1160.27       1030.94        21.12 o                         
   4   4   0        247.36        242.70        13.63 o                         
   5   4   0          0.37         -8.10        13.13 o                         
   6   4   0        209.81        208.89        14.78 o                         
   7   4   0       1974.85       1989.70        38.83 o                         
   8   4   0        478.01        474.36        17.97 o                         
   9   4   0        163.89        162.64        21.48 o                         
  10   4   0         96.19        108.54        14.81 o                         
  11   4   0        366.71        321.50        21.26 o                         
  12   4   0         88.08         73.58        16.36 o                         
  13   4   0        123.42        157.39        32.47 o                         
  14   4   0          8.20         66.80        31.31 o                         
   1   5   0        143.08        138.64        12.41 o                         
   2   5   0        468.61        440.30        16.92 o                         
   3   5   0        219.84        214.29        12.80 o                         
   4   5   0        487.07        437.63        15.34 o                         
   5   5   0        671.27        663.65        16.39 o                         
   6   5   0        162.04        171.63        14.60 o                         
   7   5   0        291.23        260.10        15.92 o                         
   8   5   0          9.12         18.34        10.23 o                         
   9   5   0          6.42         -5.92        18.57 o                         
  10   5   0          0.62         45.95        17.04 o                         
  11   5   0        100.28         96.14        25.68 o                         
  12   5   0         57.16         58.62        23.32 o                         
   0   6   0         61.42         39.71        19.03 o                         
   1   6   0        322.31        400.86        24.04 o                         
   2   6   0        152.45        141.63        15.81 o                         
   3   6   0         21.27         32.57        11.07 o                         
   4   6   0         89.15         70.04        13.74 o                         
   5   6   0        224.53        279.57        17.51 o                         
   6   6   0        144.24        112.30        13.79 o                         
   7   6   0         13.58         16.66        16.63 o                         
   8   6   0         20.50         53.59        21.43 o                         
   9   6   0        221.89        310.09        35.32 o                         
   1   7   0          1.07         -3.07        21.52 o                         
   2   7   0          0.23        -14.95        16.30 o                         
   3   7   0         26.12         39.96        19.53 o                         
   4   7   0         35.71         18.79        19.92 o                         
   5   7   0        260.60        329.81        41.11 o                         
 -17   0   1        219.57        168.99        29.92 o                         
 -15   0   1         31.68         73.74        81.06 o                         
 -13   0   1       3823.29       4014.93        91.51 o                         
 -11   0   1       9157.94       8893.40       302.55 o                         
  -9   0   1         20.57         10.54        12.27 o                         
  -7   0   1        549.32        684.01        28.42 o                         
  -5   0   1       1985.76       2183.52       192.48 o                         
  -3   0   1       1465.20       1482.28        38.49 o                         
   3   0   1        245.13        282.23        24.12 o                         
   5   0   1       7458.79       7550.48       234.88 o                         
   7   0   1       4064.08       3967.97        90.65 o                         
   9   0   1       3257.00       3398.64        75.23 o                         
  11   0   1         63.64         50.51        15.36 o                         
  13   0   1         18.27          5.25        18.56 o                         
  15   0   1        493.07        491.16        32.51 o                         
 -17   1   1        406.53        527.25        26.80 o                         
 -16   1   1          9.40         50.03        14.80 o                         
 -15   1   1        165.40        174.03        15.94 o                         
 -14   1   1         31.75         32.26        11.01 o                         
 -13   1   1         89.62         99.05        16.25 o                         
 -12   1   1        582.52        531.35        21.83 o                         
 -11   1   1         47.46         35.53         9.12 o                         
 -10   1   1         42.52         42.74         9.29 o                         
  -9   1   1       3239.89       3285.98        54.16 o                         
  -8   1   1       1039.16       1083.33        24.58 o                         
  -7   1   1       3634.67       3556.06        62.15 o                         
  -6   1   1       2643.95       2842.63        64.84 o                         
  -5   1   1        752.49        671.96        16.39 o                         
  -4   1   1      16804.47      16449.36       208.44 o                         
  -3   1   1       6953.90       6635.43        91.36 o                         
  -2   1   1        269.36        234.43         5.45 o                         
  -1   1   1      17172.45      12479.51       743.54 o                         
   0   1   1       2130.81       1616.79        68.76 o                         
   1   1   1       2484.92       2531.88        40.62 o                         
   2   1   1      14287.53      13963.19       183.89 o                         
   3   1   1      46421.30      43011.70      1715.12 o                         
   4   1   1        912.94        947.96        23.37 o                         
   5   1   1       1517.32       1630.38        39.70 o                         
   6   1   1        980.78       1073.79        27.40 o                         
   7   1   1        489.68        549.21        20.75 o                         
   8   1   1       1345.80       1435.34        34.66 o                         
   9   1   1        581.02        543.05        20.03 o                         
  10   1   1         72.82         75.02        11.22 o                         
  11   1   1       1049.40       1092.23        29.44 o                         
  12   1   1        180.48        171.85        14.56 o                         
  13   1   1        695.18        625.92        22.51 o                         
  14   1   1         10.83         32.81        11.85 o                         
  15   1   1        119.33        189.47        25.84 o                         
  16   1   1        116.12        121.99        18.24 o                         
 -16   2   1          1.50         -0.65        21.40 o                         
 -15   2   1        214.45        224.08        14.59 o                         
 -14   2   1        121.94        118.27        14.03 o                         
 -13   2   1        673.10        618.94        34.88 o                         
 -12   2   1        163.79        193.86        12.61 o                         
 -11   2   1        231.82        217.34        13.32 o                         
 -10   2   1        805.39        740.60        25.16 o                         
  -9   2   1        767.59        721.10        22.95 o                         
  -8   2   1        614.90        582.49        17.76 o                         
  -7   2   1       1336.94       1270.47        33.96 o                         
  -6   2   1       3750.65       3948.24        62.90 o                         
  -5   2   1       3052.13       2726.76        52.50 o                         
  -4   2   1       2499.78       2401.63        32.81 o                         
  -3   2   1        908.12        827.88        16.38 o                         
  -2   2   1       8010.00       8008.14        93.35 o                         
  -1   2   1       1014.22        906.39        14.04 o                         
   0   2   1        132.21        123.15         8.26 o                         
   1   2   1        649.64        635.23        12.95 o                         
   2   2   1        838.51        888.65        15.55 o                         
   3   2   1        614.53        526.34        12.01 o                         
   4   2   1        642.04        610.51        19.06 o                         
   5   2   1      15685.04      15363.37       277.58 o                         
   6   2   1        164.49        206.76        17.93 o                         
   7   2   1        162.08        103.97         7.26 o                         
   8   2   1        964.53        862.83        24.03 o                         
   9   2   1       1607.23       1518.93        38.29 o                         
  10   2   1         14.60          2.20        25.06 o                         
  11   2   1        230.61        229.54        25.59 o                         
  12   2   1          1.64         -2.67        23.84 o                         
  13   2   1          4.66         22.06         9.90 o                         
  14   2   1         62.11         72.96        11.58 o                         
  15   2   1        333.03        344.73        29.83 o                         
  16   2   1         55.97         41.10        19.06 o                         
 -15   3   1         13.31         98.41        29.19 o                         
 -14   3   1        145.32        142.33        14.86 o                         
 -13   3   1         76.17         86.45        12.50 o                         
 -12   3   1         61.68         60.04        15.79 o                         
 -11   3   1        352.06        317.81        24.30 o                         
 -10   3   1        799.04        774.86        28.98 o                         
  -9   3   1       1077.93        952.94        29.32 o                         
  -8   3   1       2746.11       2639.77        50.77 o                         
  -7   3   1        692.79        689.23        21.02 o                         
  -6   3   1        912.15        856.74        19.33 o                         
  -5   3   1        168.70        127.41        12.41 o                         
  -4   3   1       1316.42       1305.86        22.29 o                         
  -3   3   1       1033.17       1034.66        21.85 o                         
  -2   3   1        457.64        456.45        12.50 o                         
  -1   3   1       6052.68       6169.05        84.40 o                         
   0   3   1        252.00        210.64         9.97 o                         
   1   3   1       4696.50       4564.46        55.27 o                         
   2   3   1       2106.85       2152.84        31.94 o                         
   3   3   1        392.17        324.50        11.49 o                         
   4   3   1       1274.87       1216.26        19.87 o                         
   5   3   1       1336.57       1291.83        28.10 o                         
   6   3   1        155.76        127.83        12.67 o                         
   7   3   1        233.21        221.40        15.09 o                         
   8   3   1          4.75          2.37        15.31 o                         
   9   3   1       1733.71       1624.34        46.55 o                         
  10   3   1       1334.76       1326.87        38.55 o                         
  11   3   1          8.61        -18.11        18.11 o                         
  12   3   1        122.60        165.24        22.32 o                         
  13   3   1        234.56        241.16        20.27 o                         
  14   3   1          4.48          1.07        23.72 o                         
  15   3   1         60.64         42.21        21.03 o                         
 -14   4   1        164.72        207.58        26.31 o                         
 -13   4   1        349.72        369.14        18.16 o                         
 -12   4   1        113.93        111.81        15.72 o                         
 -11   4   1        317.33        285.64        17.74 o                         
 -10   4   1        279.03        276.96        21.61 o                         
  -9   4   1          4.42         15.83        15.68 o                         
  -8   4   1        401.35        381.98        23.47 o                         
  -7   4   1          1.18        -11.20        11.84 o                         
  -6   4   1       2025.83       2005.51        44.70 o                         
  -5   4   1        870.26        833.23        16.94 o                         
  -4   4   1       2791.22       2687.53        37.94 o                         
  -3   4   1       1386.04       1329.95        23.14 o                         
  -2   4   1         53.92         35.46         8.89 o                         
  -1   4   1        198.16        185.52        10.90 o                         
   0   4   1        988.71        923.06        18.31 o                         
   1   4   1         37.39         32.57         8.85 o                         
   2   4   1          0.77         -3.59         7.97 o                         
   3   4   1          2.20         -8.93         8.93 o                         
   4   4   1       1943.64       1922.00        30.18 o                         
   5   4   1          3.17         -4.33        10.24 o                         
   6   4   1         66.18         98.36        13.81 o                         
   7   4   1        382.00        338.16        16.58 o                         
   8   4   1         20.89         16.48         9.14 o                         
   9   4   1        359.78        339.31        24.86 o                         
  10   4   1         53.78         10.72        24.11 o                         
  11   4   1          0.18          2.61        15.75 o                         
  12   4   1          4.57          0.54        18.84 o                         
  13   4   1          1.74          6.69        30.32 o                         
  14   4   1        440.27        438.54        50.95 o                         
 -12   5   1          5.49         70.34        23.17 o                         
 -11   5   1         92.53        174.93        26.18 o                         
 -10   5   1        162.36        221.38        23.35 o                         
  -9   5   1         74.14         65.83        17.23 o                         
  -8   5   1        430.16        441.66        25.11 o                         
  -7   5   1        106.02        119.23        21.79 o                         
  -6   5   1        313.86        281.54        22.34 o                         
  -5   5   1        299.63        238.27        13.25 o                         
  -4   5   1          9.21         -8.77         9.72 o                         
  -3   5   1        167.09        139.13        11.87 o                         
  -2   5   1        337.43        303.66        15.38 o                         
  -1   5   1         28.72         33.83        11.56 o                         
   0   5   1        536.32        537.02        18.69 o                         
   1   5   1        265.94        226.97        14.46 o                         
   2   5   1        888.48        895.25        21.37 o                         
   3   5   1       1075.46       1065.38        22.64 o                         
   4   5   1          9.06         -8.26         8.26 o                         
   5   5   1         82.96         52.07        12.41 o                         
   6   5   1        299.92        285.32        19.69 o                         
   7   5   1          2.17         12.14        14.64 o                         
   8   5   1        271.42        287.18        16.47 o                         
   9   5   1         24.28         48.97        16.80 o                         
  10   5   1        311.06        331.31        31.64 o                         
  11   5   1         38.71        103.88        34.38 o                         
  12   5   1         12.60         55.23        25.30 o                         
 -10   6   1         43.96        128.84        45.42 o                         
  -9   6   1         19.77        166.62        29.64 o                         
  -8   6   1         64.57         41.70        19.92 o                         
  -7   6   1         60.32         98.59        16.02 o                         
  -6   6   1        192.72        161.48        17.66 o                         
  -5   6   1         46.03         51.24         9.37 o                         
  -4   6   1         81.65        107.05        11.78 o                         
  -3   6   1         57.83        102.63        16.04 o                         
  -2   6   1        833.88        864.82        25.61 o                         
  -1   6   1          4.49         11.80        13.23 o                         
   0   6   1         31.24         19.80        12.69 o                         
   1   6   1         94.73        106.33        14.57 o                         
   2   6   1        126.93        110.97        12.43 o                         
   3   6   1          0.17         -0.33        11.76 o                         
   4   6   1          6.17         12.71        13.30 o                         
   5   6   1         28.81         32.52         9.42 o                         
   6   6   1         13.63         34.90        18.79 o                         
   7   6   1         16.01         62.55        16.42 o                         
   8   6   1        193.04        200.32        30.15 o                         
   9   6   1          1.14         13.19        28.26 o                         
  -5   7   1         14.59         80.16        24.07 o                         
  -4   7   1          7.96         32.09        25.08 o                         
  -3   7   1          2.29         25.17        16.19 o                         
  -2   7   1          8.47          3.09        19.38 o                         
  -1   7   1          0.98        -16.36        16.36 o                         
   0   7   1          6.63         49.19        17.23 o                         
   1   7   1         12.84         -0.02        20.56 o                         
   2   7   1        112.08        198.65        20.46 o                         
   3   7   1        150.57        189.37        19.60 o                         
   4   7   1         81.47        101.54        18.59 o                         
 -16   0   2         45.95         56.01        18.10 o                         
 -14   0   2        987.46       1002.31        39.45 o                         
 -12   0   2        227.15        216.65        28.56 o                         
 -10   0   2        789.62        757.98        33.13 o                         
  -8   0   2        636.41        684.26        35.26 o                         
  -6   0   2       7722.89       7671.95       215.16 o                         
  -4   0   2       4660.42       4956.80        93.27 o                         
   2   0   2        524.23        545.01        23.03 o                         
   4   0   2       2677.29       3010.89       108.98 o                         
   6   0   2       8397.36       9064.66       202.70 o                         
   8   0   2       2036.38       2148.38        53.59 o                         
  10   0   2        513.04        567.91        29.80 o                         
  12   0   2         40.74         47.27        20.87 o                         
  14   0   2       1246.31       1196.94        44.99 o                         
  16   0   2         57.87         30.61        56.50 o                         
 -17   1   2          1.80         26.93        20.05 o                         
 -16   1   2         75.00        117.89        16.79 o                         
 -15   1   2        326.34        320.57        16.72 o                         
 -14   1   2        858.99        911.31        26.24 o                         
 -13   1   2        147.82        156.11        13.85 o                         
 -12   1   2       1868.23       1802.40        38.22 o                         
 -11   1   2        385.57        420.53        17.65 o                         
 -10   1   2       2759.91       2797.18        44.77 o                         
  -9   1   2        627.45        607.12        17.59 o                         
  -8   1   2       2960.09       2793.59        55.26 o                         
  -7   1   2          8.72         -8.11         8.11 o                         
  -6   1   2       4288.97       4624.27        53.07 o                         
  -5   1   2       5361.42       5668.96        68.66 o                         
  -4   1   2       7392.51       7461.58        82.79 o                         
  -3   1   2       3995.19       4028.90        47.12 o                         
  -2   1   2       1052.20        947.03        15.04 o                         
  -1   1   2       1588.35       1567.39        28.56 o                         
   0   1   2         68.49         61.98         4.92 o                         
   1   1   2       5578.21       5932.25        83.87 o                         
   2   1   2      15394.24      14838.34       257.11 o                         
   3   1   2       2521.08       2785.83        52.41 o                         
   4   1   2       2254.00       2238.41        55.03 o                         
   5   1   2         18.10          8.81        10.89 o                         
   6   1   2       1292.59       1331.20       105.18 o                         
   7   1   2         62.07         70.62        13.69 o                         
   8   1   2       3939.34       4003.87        72.94 o                         
   9   1   2        564.29        587.15        23.85 o                         
  10   1   2       1426.52       1407.64        31.44 o                         
  11   1   2        409.36        385.57        20.84 o                         
  12   1   2        261.56        221.02        16.10 o                         
  13   1   2         37.06         39.34        12.35 o                         
  14   1   2         22.94         41.49        12.37 o                         
  15   1   2         84.00         95.60        20.32 o                         
  16   1   2         51.10         32.13        22.82 o                         
 -16   2   2        179.33        141.61        17.31 o                         
 -15   2   2        240.51        216.06        24.28 o                         
 -14   2   2        305.68        305.50        15.01 o                         
 -13   2   2         28.03         20.72         9.51 o                         
 -12   2   2          3.08         -7.03         7.03 o                         
 -11   2   2         57.10         54.36         9.84 o                         
 -10   2   2         95.84         89.41        14.10 o                         
  -9   2   2        212.02        191.70        14.81 o                         
  -8   2   2       9128.40       9027.50       117.13 o                         
  -7   2   2         14.62         19.38         8.59 o                         
  -6   2   2       6266.29       5742.13        89.01 o                         
  -5   2   2       2636.86       2471.63        35.28 o                         
  -4   2   2       1743.11       1673.19        24.82 o                         
  -3   2   2        691.63        636.67        12.26 o                         
  -2   2   2       1000.23        927.27        14.63 o                         
  -1   2   2       1240.11       1290.55        18.82 o                         
   0   2   2       1200.76       1078.45        15.72 o                         
   1   2   2         14.88          8.60         5.81 o                         
   2   2   2       3593.95       3506.74        39.38 o                         
   3   2   2       1205.16       1179.15        18.86 o                         
   4   2   2      13105.63      12729.08       173.97 o                         
   5   2   2       4359.55       4563.65        70.62 o                         
   6   2   2        538.81        510.82        11.95 o                         
   7   2   2         11.88         -0.24         7.21 o                         
   8   2   2         48.71         50.77        13.25 o                         
   9   2   2        355.86        350.81        23.51 o                         
  10   2   2         24.10         35.80        14.33 o                         
  11   2   2        201.49        201.83        15.87 o                         
  12   2   2       2674.69       2665.85        51.25 o                         
  13   2   2        175.49        163.65        15.22 o                         
  14   2   2        186.18        188.06        17.24 o                         
  15   2   2         37.53         33.12        14.11 o                         
 -16   3   2          7.30        -32.69        32.69 o                         
 -15   3   2         10.76         -3.09        19.86 o                         
 -14   3   2          4.89          3.38        17.67 o                         
 -13   3   2         72.54         90.39        15.97 o                         
 -12   3   2       1276.69       1129.37        27.87 o                         
 -11   3   2         31.59         40.44        10.17 o                         
 -10   3   2        562.23        481.21        22.57 o                         
  -9   3   2        552.67        506.75        18.79 o                         
  -8   3   2          5.67         -6.85         9.59 o                         
  -7   3   2        596.71        534.94        21.40 o                         
  -6   3   2        956.73        991.81        26.47 o                         
  -5   3   2          4.48          1.07         7.77 o                         
  -4   3   2       1325.77       1236.65        23.06 o                         
  -3   3   2       3030.70       3079.84        39.16 o                         
  -2   3   2       2826.92       2594.19        32.45 o                         
  -1   3   2       3434.28       3465.83        62.55 o                         
   0   3   2         90.48        126.27        10.44 o                         
   1   3   2         28.49         12.38         8.11 o                         
   2   3   2       1136.52       1129.81        21.50 o                         
   3   3   2         54.66         67.55         8.42 o                         
   4   3   2        102.75        138.66         9.32 o                         
   5   3   2         30.67         15.01        10.20 o                         
   6   3   2        332.22        320.07        16.54 o                         
   7   3   2       2349.92       2250.55        41.44 o                         
   8   3   2       2096.78       2090.16        40.85 o                         
   9   3   2         70.20         74.02        18.37 o                         
  10   3   2         75.92         56.51        28.26 o                         
  11   3   2        216.55        125.18        21.02 o                         
  12   3   2        141.43         86.87        17.63 o                         
  13   3   2          0.18         -4.80        29.49 o                         
  14   3   2          2.51          7.50        18.40 o                         
  15   3   2         77.59         74.25        21.61 o                         
 -14   4   2         55.70         60.56        28.07 o                         
 -13   4   2         20.76        -17.88        17.88 o                         
 -12   4   2          2.09         27.19        13.49 o                         
 -11   4   2        101.10        103.88        16.26 o                         
 -10   4   2         26.79          6.83        14.25 o                         
  -9   4   2         26.53         47.91        15.25 o                         
  -8   4   2        102.80         76.97        16.96 o                         
  -7   4   2       1519.71       1433.33        36.85 o                         
  -6   4   2          5.48         -8.47        10.62 o                         
  -5   4   2        773.25        732.52        17.37 o                         
  -4   4   2        317.24        319.58        13.80 o                         
  -3   4   2        347.23        312.61        19.88 o                         
  -2   4   2        316.88        293.72        13.03 o                         
  -1   4   2       1741.08       1784.13        27.21 o                         
   0   4   2         20.12         -3.64         8.51 o                         
   1   4   2       1946.65       1966.51        30.42 o                         
   2   4   2         26.12         -3.30         8.40 o                         
   3   4   2       2590.04       2561.89        36.62 o                         
   4   4   2         35.07         38.19         8.93 o                         
   5   4   2        229.45        236.07        14.37 o                         
   6   4   2        190.93        173.62        13.26 o                         
   7   4   2        955.90        880.42        26.51 o                         
   8   4   2         23.43         21.71        10.57 o                         
   9   4   2         74.50         94.63        16.61 o                         
  10   4   2         15.76         41.44        18.18 o                         
  11   4   2        104.14        104.96        18.19 o                         
  12   4   2         39.86         11.88        19.82 o                         
  13   4   2        318.10        374.09        30.70 o                         
 -13   5   2         15.83         48.69        41.37 o                         
 -12   5   2         13.89         71.17        29.41 o                         
 -11   5   2        280.71        314.25        27.21 o                         
 -10   5   2         16.39         45.09        21.90 o                         
  -9   5   2        233.72        232.44        20.18 o                         
  -8   5   2        238.71        228.34        21.48 o                         
  -7   5   2        102.59         76.37        13.16 o                         
  -6   5   2        257.95        214.53        13.08 o                         
  -5   5   2        411.16        361.16        13.02 o                         
  -4   5   2         50.83         52.53         9.05 o                         
  -3   5   2       1564.96       1577.60        28.99 o                         
  -2   5   2          1.60        -11.06        11.06 o                         
  -1   5   2        920.92        910.27        23.06 o                         
   0   5   2        534.64        546.59        18.91 o                         
   1   5   2        175.35        175.78        13.28 o                         
   2   5   2          7.89          2.76         9.42 o                         
   3   5   2         40.81         27.95         9.07 o                         
   4   5   2        133.99        147.45        12.47 o                         
   5   5   2         44.37         27.37        13.77 o                         
   6   5   2         91.33         88.96        14.20 o                         
   7   5   2        218.02        249.03        19.48 o                         
   8   5   2         10.03          9.38        11.31 o                         
   9   5   2        101.55        112.77        13.99 o                         
  10   5   2        253.41        295.75        28.02 o                         
  11   5   2        150.52        235.99        24.98 o                         
 -10   6   2         53.05         83.58        25.04 o                         
  -9   6   2         69.37         84.72        18.77 o                         
  -8   6   2          8.37         55.54        25.97 o                         
  -7   6   2          5.26         16.85        15.70 o                         
  -6   6   2         83.89         88.67        11.90 o                         
  -5   6   2        159.04        179.06        17.55 o                         
  -4   6   2         54.49         51.14        10.79 o                         
  -3   6   2        327.08        366.16        17.11 o                         
  -2   6   2        137.99        139.35        14.36 o                         
  -1   6   2        273.35        251.91        18.54 o                         
   0   6   2        175.85        189.26        17.06 o                         
   1   6   2         77.14         91.25        13.08 o                         
   2   6   2          7.52         14.05        13.35 o                         
   3   6   2        109.88        128.89        12.48 o                         
   4   6   2          8.08         23.60        10.86 o                         
   5   6   2        542.75        575.44        20.77 o                         
   6   6   2        354.30        352.13        19.26 o                         
   7   6   2        139.30        137.16        27.68 o                         
   8   6   2          0.14          3.95        16.64 o                         
   9   6   2         47.70         73.29        30.59 o                         
  -5   7   2          4.72        -18.82        25.46 o                         
  -4   7   2          2.10         22.99        21.15 o                         
  -3   7   2          1.51          9.20        26.82 o                         
  -2   7   2        144.13        178.09        19.07 o                         
  -1   7   2         55.58         91.93        16.91 o                         
   0   7   2         16.09         58.46        19.79 o                         
   1   7   2         62.53         97.12        19.82 o                         
   2   7   2          1.86         14.81        17.19 o                         
   3   7   2          5.46         74.26        19.28 o                         
   4   7   2         25.58         84.19        25.00 o                         
 -17   0   3        452.90        481.23        29.24 o                         
 -15   0   3        163.38        211.10        24.69 o                         
 -13   0   3        101.72         96.39        21.11 o                         
 -11   0   3       1219.93       1241.14        44.76 o                         
  -9   0   3        889.19        863.77        33.54 o                         
  -7   0   3       4207.94       4049.22        71.11 o                         
  -5   0   3       3132.26       3101.55        51.34 o                         
  -1   0   3        139.97          1.54         5.05 o                         
   1   0   3       5247.13       5557.82       122.22 o                         
   3   0   3       7623.26       8479.67       185.67 o                         
   5   0   3         23.01         19.65        25.90 o                         
   7   0   3       2458.85       2333.71        79.50 o                         
   9   0   3       4873.87       5082.37       162.46 o                         
  11   0   3        672.61        643.49        34.18 o                         
  13   0   3        394.39        324.28        28.09 o                         
  15   0   3          0.43         32.00        48.24 o                         
 -17   1   3         27.61         39.32        14.28 o                         
 -16   1   3        207.57        216.28        22.96 o                         
 -15   1   3        807.13        753.39        23.27 o                         
 -14   1   3          1.53         -4.56         9.82 o                         
 -13   1   3         27.74         28.47         9.47 o                         
 -12   1   3        294.14        289.26        15.51 o                         
 -11   1   3       1718.27       1644.49        31.74 o                         
 -10   1   3          2.22         -8.81         8.81 o                         
  -9   1   3        186.04        176.01        12.92 o                         
  -8   1   3         17.81         13.05         8.29 o                         
  -7   1   3       1282.77       1138.34        20.32 o                         
  -6   1   3        143.51        127.35         8.66 o                         
  -5   1   3      11172.14      11278.77       155.09 o                         
  -4   1   3          7.96         -2.55         4.96 o                         
  -3   1   3      20626.98      18500.65       280.99 o                         
  -2   1   3      12503.71      12244.44       145.82 o                         
  -1   1   3        395.12        398.02         9.81 o                         
   0   1   3      11239.79      11129.52       242.31 o                         
   1   1   3        953.86        986.26        16.09 o                         
   2   1   3       2310.84       2497.10        39.01 o                         
   3   1   3       8252.00       8195.02       126.25 o                         
   4   1   3          3.64          6.01        11.34 o                         
   5   1   3       3900.02       4196.87        91.95 o                         
   6   1   3        264.39        278.52        27.03 o                         
   7   1   3       5060.33       5339.65       133.43 o                         
   8   1   3       1535.97       1645.70        51.00 o                         
   9   1   3        105.45         82.76        13.25 o                         
  10   1   3         41.70         16.40        23.24 o                         
  11   1   3       1077.28       1098.70        29.21 o                         
  12   1   3          9.58          9.13        18.61 o                         
  13   1   3        941.92        963.50        28.90 o                         
  14   1   3          4.59        -17.01        19.55 o                         
  15   1   3        293.55        368.84        25.36 o                         
  16   1   3         18.85         55.93        16.88 o                         
 -17   2   3        164.68         92.01        39.30 o                         
 -16   2   3         60.60         71.60        20.04 o                         
 -15   2   3        123.47        160.36        13.03 o                         
 -14   2   3          1.96         -3.90         8.97 o                         
 -13   2   3        247.89        202.74        21.42 o                         
 -12   2   3        742.10        695.80        19.63 o                         
 -11   2   3        679.64        726.60        23.36 o                         
 -10   2   3          7.06          1.59         8.47 o                         
  -9   2   3       4241.67       3944.20        55.41 o                         
  -8   2   3        442.79        410.50        13.32 o                         
  -7   2   3       4669.40       4445.43        60.89 o                         
  -6   2   3       2897.95       2805.15        35.79 o                         
  -5   2   3        101.77        113.61         8.90 o                         
  -4   2   3         91.44         69.02         7.26 o                         
  -3   2   3        238.90        277.51         8.11 o                         
  -2   2   3       4072.93       4258.25        57.37 o                         
  -1   2   3       7988.45       8061.35        79.11 o                         
   0   2   3       2883.02       3063.06        33.89 o                         
   1   2   3      27270.73      25623.85       249.87 o                         
   2   2   3        688.79        738.42        13.65 o                         
   3   2   3         65.64         75.02         7.82 o                         
   4   2   3       3744.89       3939.80        76.29 o                         
   5   2   3        849.63        916.54        20.64 o                         
   6   2   3        743.74        692.86        19.76 o                         
   7   2   3        698.40        682.51        19.35 o                         
   8   2   3        130.03        119.87        15.52 o                         
   9   2   3       1944.51       1908.48        38.94 o                         
  10   2   3         45.28         59.28        10.66 o                         
  11   2   3        464.90        488.80        20.28 o                         
  12   2   3        552.08        569.81        22.13 o                         
  13   2   3          5.00         25.65        13.18 o                         
  14   2   3         16.99         29.95        12.42 o                         
  15   2   3          2.25         19.89        34.47 o                         
 -16   3   3        141.10        202.19        33.63 o                         
 -15   3   3        302.69        403.94        30.59 o                         
 -14   3   3        297.17        321.40        24.95 o                         
 -13   3   3         71.62        158.79        25.41 o                         
 -12   3   3         38.95         44.13        10.67 o                         
 -11   3   3        113.62        109.61        10.60 o                         
 -10   3   3        639.43        549.81        21.57 o                         
  -9   3   3        140.84         98.29        15.02 o                         
  -8   3   3        314.18        308.13        17.98 o                         
  -7   3   3         14.86         -6.42        11.96 o                         
  -6   3   3        987.10        934.68        21.35 o                         
  -5   3   3       5661.23       5558.00        77.03 o                         
  -4   3   3       1143.00       1033.85        18.65 o                         
  -3   3   3       2495.75       2411.55        30.67 o                         
  -2   3   3        279.88        258.05        11.96 o                         
  -1   3   3        239.14        260.39        11.85 o                         
   0   3   3       1502.05       1609.17        22.52 o                         
   1   3   3       2624.10       2843.26        34.61 o                         
   2   3   3        202.31        172.18        11.26 o                         
   3   3   3       1544.75       1489.89        24.76 o                         
   4   3   3       1928.31       1966.85        31.59 o                         
   5   3   3       1022.73        941.12        26.06 o                         
   6   3   3       3495.65       3443.91        59.94 o                         
   7   3   3       1926.75       2030.32        39.83 o                         
   8   3   3         13.70          8.90        11.14 o                         
   9   3   3         12.58        -17.81        17.81 o                         
  10   3   3         12.94        -13.18        19.73 o                         
  11   3   3          3.12         -6.65        15.98 o                         
  12   3   3        170.89        141.92        19.63 o                         
  13   3   3         74.40         42.68        19.46 o                         
  14   3   3        131.14        119.99        20.63 o                         
 -15   4   3          4.95         22.18        25.65 o                         
 -14   4   3          0.16         42.67        25.52 o                         
 -13   4   3          2.34          7.93        21.92 o                         
 -12   4   3         26.14         45.81        21.89 o                         
 -11   4   3          4.17         -1.45        11.46 o                         
 -10   4   3       1024.66       1006.11        32.43 o                         
  -9   4   3         98.30         86.21        15.47 o                         
  -8   4   3         59.95         51.91        16.21 o                         
  -7   4   3         75.60         78.63        15.45 o                         
  -6   4   3        255.03        249.03        10.57 o                         
  -5   4   3          1.33         -7.89         7.89 o                         
  -4   4   3         56.48         36.32        10.86 o                         
  -3   4   3        463.70        403.06        22.58 o                         
  -2   4   3        858.79        869.47        19.78 o                         
  -1   4   3          5.76        -13.41        13.41 o                         
   0   4   3       2214.34       2168.68        35.02 o                         
   1   4   3        805.92        828.36        20.49 o                         
   2   4   3        200.98        166.96        12.41 o                         
   3   4   3        109.47        102.99        10.88 o                         
   4   4   3         56.66         59.27         9.54 o                         
   5   4   3        277.26        263.20        15.27 o                         
   6   4   3         81.02        102.68        13.29 o                         
   7   4   3          7.42         19.28        11.27 o                         
   8   4   3        112.57         69.15        23.21 o                         
   9   4   3        106.19        155.57        18.05 o                         
  10   4   3        953.52        985.48        35.33 o                         
  11   4   3        141.20        164.70        20.06 o                         
  12   4   3         95.63        152.16        22.76 o                         
  13   4   3         54.51         71.19        50.92 o                         
 -13   5   3         45.94         97.28        37.95 o                         
 -12   5   3        187.45        247.37        23.81 o                         
 -11   5   3        188.26        243.68        21.97 o                         
 -10   5   3          4.59        -10.62        12.75 o                         
  -9   5   3         94.17        111.19        17.77 o                         
  -8   5   3        141.15        164.89        22.43 o                         
  -7   5   3         99.04         57.45        19.95 o                         
  -6   5   3         77.58         34.47        11.76 o                         
  -5   5   3        492.97        420.66        13.99 o                         
  -4   5   3        348.64        362.06        15.03 o                         
  -3   5   3         46.56         50.31        10.46 o                         
  -2   5   3        809.31        843.38        22.41 o                         
  -1   5   3        668.44        659.65        19.43 o                         
   0   5   3        100.75         87.27        12.79 o                         
   1   5   3          0.99         -7.19        10.98 o                         
   2   5   3         21.35         15.45         9.50 o                         
   3   5   3        251.81        262.64        14.07 o                         
   4   5   3       1168.98       1154.52        25.10 o                         
   5   5   3         37.35         24.80        13.91 o                         
   6   5   3        669.67        684.82        24.24 o                         
   7   5   3         23.05          8.29        13.42 o                         
   8   5   3         44.60         62.02        11.68 o                         
   9   5   3        167.52        203.17        16.17 o                         
  10   5   3         14.74         -1.46        26.39 o                         
  11   5   3          5.44        -25.31        28.40 o                         
 -10   6   3          8.51         27.05        22.70 o                         
  -9   6   3          8.24          6.15        23.02 o                         
  -8   6   3        122.24        169.10        22.94 o                         
  -7   6   3          0.46         19.59        15.30 o                         
  -6   6   3        265.07        229.32        13.24 o                         
  -5   6   3        117.52        119.26        11.38 o                         
  -4   6   3          1.68         28.96        10.37 o                         
  -3   6   3          0.06          6.23        11.12 o                         
  -2   6   3        290.41        325.93        17.48 o                         
  -1   6   3         61.16         64.15        14.79 o                         
   0   6   3         46.28         90.60        13.86 o                         
   1   6   3         42.29         64.27        12.69 o                         
   2   6   3         19.65         34.42        11.11 o                         
   3   6   3          0.56         14.68        11.61 o                         
   4   6   3        354.26        337.04        24.38 o                         
   5   6   3          5.26         26.87        21.67 o                         
   6   6   3        140.41        271.39        30.58 o                         
   7   6   3         15.63         57.98        22.45 o                         
   8   6   3        128.56        262.15        26.07 o                         
  -5   7   3          0.04         73.15        25.02 o                         
  -4   7   3          1.22          0.11        16.17 o                         
  -3   7   3          1.75        -20.04        20.04 o                         
  -2   7   3         27.43         53.79        16.77 o                         
  -1   7   3         82.74         96.08        22.50 o                         
   0   7   3         17.07         68.79        24.04 o                         
   1   7   3         65.75         47.24        18.73 o                         
   2   7   3        227.07        317.39        28.93 o                         
   3   7   3          0.46         45.00        19.07 o                         
 -16   0   4        153.83        208.22        42.86 o                         
 -14   0   4       1227.91       1254.24        48.24 o                         
 -12   0   4       1416.54       1339.77        47.62 o                         
 -10   0   4       1176.31       1120.48        40.20 o                         
  -8   0   4       1564.31       1378.57        31.09 o                         
  -6   0   4       4531.77       4623.92        96.95 o                         
  -4   0   4      20476.19      20637.62       301.56 o                         
  -2   0   4      34541.71      32312.95       662.21 o                         
   0   0   4      18957.25      19646.88       287.61 o                         
   2   0   4       1987.60       2214.84        59.69 o                         
   4   0   4       3173.73       3478.81        89.98 o                         
   6   0   4      13817.43      14224.75       451.95 o                         
   8   0   4       2488.58       2672.95        83.02 o                         
  10   0   4       1058.76       1054.07        42.40 o                         
  12   0   4          6.53         15.17        19.44 o                         
  14   0   4        426.77        459.51        32.37 o                         
 -17   1   4          1.37          3.66        16.95 o                         
 -16   1   4        375.89        364.05        17.82 o                         
 -15   1   4          8.68          8.36        10.37 o                         
 -14   1   4        432.80        412.81        17.90 o                         
 -13   1   4       1177.45       1168.23        28.95 o                         
 -12   1   4         69.46         43.83         9.19 o                         
 -11   1   4         45.45         15.29         8.99 o                         
 -10   1   4       1009.79       1046.49        23.19 o                         
  -9   1   4       1626.70       1638.77        28.21 o                         
  -8   1   4       4981.53       5129.49        64.39 o                         
  -7   1   4        985.22        968.94        18.34 o                         
  -6   1   4       4732.38       4693.64        58.29 o                         
  -5   1   4       2079.65       2195.09        27.78 o                         
  -4   1   4       6112.62       6075.89        63.61 o                         
  -3   1   4       3185.48       3296.39        39.91 o                         
  -2   1   4         22.53         17.24         5.49 o                         
  -1   1   4       6274.00       6749.64        92.06 o                         
   0   1   4      38435.86      36860.35       491.85 o                         
   1   1   4        292.64        328.97        10.20 o                         
   2   1   4      13029.38      13525.01       260.41 o                         
   3   1   4         27.20         33.90         9.20 o                         
   4   1   4       2928.54       2974.88        49.45 o                         
   5   1   4        963.06       1089.36        36.44 o                         
   6   1   4       3975.86       4402.83        80.56 o                         
   7   1   4        171.19        153.04        22.16 o                         
   8   1   4       1062.77       1087.20        43.71 o                         
   9   1   4        561.99        627.96        38.56 o                         
  10   1   4        613.36        639.73        26.02 o                         
  11   1   4        731.35        714.38        25.17 o                         
  12   1   4        309.82        313.35        19.45 o                         
  13   1   4         13.51          0.59        12.26 o                         
  14   1   4        156.12        124.96        20.45 o                         
  15   1   4        103.62         82.15        38.31 o                         
 -17   2   4         14.47         34.63        22.42 o                         
 -16   2   4          7.42          6.42        17.15 o                         
 -15   2   4         16.77         20.35        10.09 o                         
 -14   2   4         47.34         44.62        12.10 o                         
 -13   2   4       1150.47       1074.36        32.46 o                         
 -12   2   4       1845.04       1841.92        32.64 o                         
 -11   2   4          4.71         -7.67         7.67 o                         
 -10   2   4        733.44        719.29        21.17 o                         
  -9   2   4         61.41         51.85         9.62 o                         
  -8   2   4        133.68        108.38         9.78 o                         
  -7   2   4          4.99         -9.01         9.01 o                         
  -6   2   4        143.64        136.63        11.11 o                         
  -5   2   4        107.45         80.13         8.20 o                         
  -4   2   4        361.65        307.32         9.34 o                         
  -3   2   4        678.50        695.28        12.57 o                         
  -2   2   4      10456.96      10265.40       164.83 o                         
  -1   2   4        915.74        964.57        16.42 o                         
   0   2   4        139.34        114.72         8.90 o                         
   1   2   4        167.19        124.98         9.08 o                         
   2   2   4       1463.14       1551.41        25.54 o                         
   3   2   4       1197.29       1295.31        22.62 o                         
   4   2   4       1023.82       1252.18        39.58 o                         
   5   2   4       5244.58       5134.02        77.56 o                         
   6   2   4       3664.62       3587.36        67.50 o                         
   7   2   4         37.16         52.49        16.16 o                         
   8   2   4       1423.83       1420.59        59.27 o                         
   9   2   4          4.50         13.41        14.25 o                         
  10   2   4        648.35        647.92        23.34 o                         
  11   2   4          3.88         32.47        23.76 o                         
  12   2   4        144.17        142.43        14.56 o                         
  13   2   4        133.38        133.28        14.47 o                         
  14   2   4        157.00        137.12        20.37 o                         
  15   2   4         50.57        102.72        19.95 o                         
 -16   3   4        390.78        390.01        38.06 o                         
 -15   3   4        117.60        112.33        20.68 o                         
 -14   3   4         13.12         33.97        15.06 o                         
 -13   3   4          2.08         11.34        10.93 o                         
 -12   3   4         98.41         72.08        23.21 o                         
 -11   3   4       1421.43       1267.47        43.45 o                         
 -10   3   4         10.66        -16.68        17.18 o                         
  -9   3   4        379.75        338.10        25.52 o                         
  -8   3   4        460.71        424.71        14.11 o                         
  -7   3   4       3477.40       3323.53        47.80 o                         
  -6   3   4       2034.40       1865.80        29.60 o                         
  -5   3   4        244.98        237.68        12.31 o                         
  -4   3   4        151.84        131.36         9.79 o                         
  -3   3   4        109.89         74.84         9.32 o                         
  -2   3   4       1045.70       1036.99        19.51 o                         
  -1   3   4       1782.09       1937.79        26.90 o                         
   0   3   4        230.17        212.50        10.26 o                         
   1   3   4       2464.56       2594.87        32.26 o                         
   2   3   4       3122.11       3097.73        38.53 o                         
   3   3   4       1934.29       1887.84        28.68 o                         
   4   3   4       1998.92       1995.26        29.57 o                         
   5   3   4        255.80        274.62        12.04 o                         
   6   3   4        257.19        234.60        17.12 o                         
   7   3   4        794.39        761.09        29.34 o                         
   8   3   4          7.55         27.26        14.96 o                         
   9   3   4        234.95        243.26        19.39 o                         
  10   3   4        114.27         85.85        21.48 o                         
  11   3   4         45.90         22.15        20.95 o                         
  12   3   4        256.62        233.48        21.47 o                         
  13   3   4         55.66         37.14        23.21 o                         
  14   3   4         68.52        143.53        50.24 o                         
 -15   4   4          4.11         26.99        24.78 o                         
 -14   4   4         53.41         83.39        25.96 o                         
 -13   4   4        773.87        719.82        33.13 o                         
 -12   4   4         96.59        123.78        19.26 o                         
 -11   4   4        439.29        471.50        35.13 o                         
 -10   4   4         99.25         72.82        19.55 o                         
  -9   4   4          6.59         -5.34        12.50 o                         
  -8   4   4        199.66        181.36        17.93 o                         
  -7   4   4        497.28        393.84        14.30 o                         
  -6   4   4        326.46        307.47        16.54 o                         
  -5   4   4         12.55         -3.25         9.30 o                         
  -4   4   4        103.79         73.69        11.98 o                         
  -3   4   4       2144.26       2102.87        32.48 o                         
  -2   4   4       1116.40       1183.67        23.37 o                         
  -1   4   4       4063.14       4093.66        54.83 o                         
   0   4   4        679.92        688.69        19.95 o                         
   1   4   4          5.80         -0.81        10.13 o                         
   2   4   4        182.70        178.48        11.91 o                         
   3   4   4       1065.51       1084.76        21.98 o                         
   4   4   4        130.80        117.29        11.56 o                         
   5   4   4        180.57        216.44        16.67 o                         
   6   4   4       1615.12       1637.78        36.68 o                         
   7   4   4        911.90        898.89        28.94 o                         
   8   4   4         14.33         15.85        11.73 o                         
   9   4   4        278.20        340.04        20.00 o                         
  10   4   4        245.27        259.16        22.11 o                         
  11   4   4        286.10        276.86        23.30 o                         
  12   4   4          5.00        -15.85        21.94 o                         
  13   4   4          6.45         30.73        29.60 o                         
 -13   5   4         93.87        168.11        25.35 o                         
 -12   5   4          7.43         30.87        19.23 o                         
 -11   5   4         64.51         82.67        26.31 o                         
 -10   5   4         64.17         69.25        13.15 o                         
  -9   5   4        167.27        182.27        16.88 o                         
  -8   5   4        118.98        108.34        16.91 o                         
  -7   5   4       1249.44       1218.82        24.25 o                         
  -6   5   4         12.27          3.03         9.36 o                         
  -5   5   4        799.93        798.26        18.87 o                         
  -4   5   4          2.19         -9.52        11.29 o                         
  -3   5   4         46.92         76.81        12.58 o                         
  -2   5   4        466.17        451.67        17.09 o                         
  -1   5   4        420.29        360.39        16.23 o                         
   0   5   4       1201.66       1210.88        28.38 o                         
   1   5   4        356.95        372.61        18.90 o                         
   2   5   4         63.43         49.72        10.23 o                         
   3   5   4        715.32        728.46        20.14 o                         
   4   5   4          8.06         -4.53        12.01 o                         
   5   5   4          9.19         10.88        12.79 o                         
   6   5   4        315.65        315.79        22.02 o                         
   7   5   4         13.81         96.26        20.34 o                         
   8   5   4          0.74         15.13        12.22 o                         
   9   5   4         20.54         12.79        20.77 o                         
  10   5   4          6.92         16.38        22.43 o                         
  11   5   4        313.54        325.76        36.91 o                         
 -10   6   4         60.47        205.26        52.68 o                         
  -9   6   4        145.37        232.30        26.32 o                         
  -8   6   4        122.82        144.22        52.20 o                         
  -7   6   4         37.09          9.23        23.10 o                         
  -6   6   4         19.29         69.79        16.05 o                         
  -5   6   4        369.13        383.49        15.49 o                         
  -4   6   4          0.64         25.54        10.14 o                         
  -3   6   4         54.13         71.45        12.06 o                         
  -2   6   4        144.13        147.18        14.76 o                         
  -1   6   4         88.67        100.34        12.48 o                         
   0   6   4         65.62         62.03        12.10 o                         
   1   6   4        462.28        417.17        20.83 o                         
   2   6   4         30.26         38.25        11.63 o                         
   3   6   4         42.16         33.19        10.90 o                         
   4   6   4         29.67         20.38        11.05 o                         
   5   6   4        455.29        492.94        32.21 o                         
   6   6   4          4.74         12.78        23.91 o                         
   7   6   4         70.97         95.96        36.44 o                         
   8   6   4         88.15        186.34        26.35 o                         
  -5   7   4        111.01        251.69        40.56 o                         
  -4   7   4         35.52         47.49        19.33 o                         
  -3   7   4          0.08         40.84        19.61 o                         
  -2   7   4         29.86         54.74        18.06 o                         
  -1   7   4         19.20         12.18        20.38 o                         
   0   7   4        137.43        182.24        23.33 o                         
   1   7   4         77.02        166.77        21.95 o                         
   2   7   4         11.32         14.06        18.61 o                         
   3   7   4         29.41         58.26        19.09 o                         
 -17   0   5        926.25       1017.75        55.58 o                         
 -15   0   5        893.52        900.96        38.41 o                         
 -13   0   5        816.20        804.71        39.08 o                         
 -11   0   5       2112.80       2102.29        53.36 o                         
  -9   0   5       1125.13       1208.14        30.73 o                         
  -7   0   5       9915.83      10042.29       137.53 o                         
  -5   0   5      11164.17      10996.94       326.23 o                         
  -3   0   5       1919.59       1869.22        49.83 o                         
  -1   0   5       1407.61       1548.07        31.37 o                         
   1   0   5      14149.50      14882.60       480.52 o                         
   3   0   5      11036.93      12043.07       262.57 o                         
   5   0   5       1335.01       1326.37       121.04 o                         
   7   0   5        684.84        790.90        66.10 o                         
   9   0   5        685.60        651.30        46.29 o                         
  11   0   5       1014.03       1115.54        44.84 o                         
  13   0   5        789.08        856.15        42.29 o                         
  15   0   5         47.04         44.44        27.46 o                         
 -17   1   5         29.69         27.51        13.07 o                         
 -16   1   5         78.08        104.27        22.36 o                         
 -15   1   5         11.51         17.36        10.32 o                         
 -14   1   5         89.98         88.27        11.49 o                         
 -13   1   5        245.44        252.16        14.46 o                         
 -12   1   5        678.41        649.53        20.34 o                         
 -11   1   5       6361.24       6338.79        98.86 o                         
 -10   1   5         84.75         78.03        10.02 o                         
  -9   1   5        859.59        741.78        17.89 o                         
  -8   1   5        657.83        705.72        17.41 o                         
  -7   1   5        441.67        363.93        13.13 o                         
  -6   1   5        652.42        819.53        15.69 o                         
  -5   1   5         14.68         -2.38         6.69 o                         
  -4   1   5         14.86          7.61         5.59 o                         
  -3   1   5      11341.75      11157.05       158.53 o                         
  -2   1   5       6919.95       7262.94        71.16 o                         
  -1   1   5        170.40        194.80         8.68 o                         
   0   1   5       2763.15       2907.29        57.73 o                         
   1   1   5        954.70        953.65        19.97 o                         
   2   1   5         20.80         29.61         9.29 o                         
   3   1   5         58.61         53.60        10.73 o                         
   4   1   5        173.36        170.58        19.82 o                         
   5   1   5        581.98        613.04        21.76 o                         
   6   1   5        481.18        523.68        25.67 o                         
   7   1   5       2078.77       2018.00        58.23 o                         
   8   1   5       1240.21       1284.97        56.67 o                         
   9   1   5       2276.47       2232.72        84.48 o                         
  10   1   5         88.38        103.19        25.38 o                         
  11   1   5        795.29        776.05        26.85 o                         
  12   1   5         79.74        105.57        14.86 o                         
  13   1   5          5.42        -14.04        14.04 o                         
  14   1   5         65.82         55.77        14.83 o                         
  15   1   5         39.84         60.47        48.24 o                         
 -17   2   5         50.55         88.10        33.71 o                         
 -16   2   5          3.64         41.04        17.87 o                         
 -15   2   5         71.20         69.82        17.45 o                         
 -14   2   5        269.92        310.56        22.34 o                         
 -13   2   5        950.27        964.52        30.47 o                         
 -12   2   5         11.63         -8.26         8.26 o                         
 -11   2   5        479.15        469.09        16.24 o                         
 -10   2   5         36.44         29.49         8.46 o                         
  -9   2   5        230.07        206.54        10.60 o                         
  -8   2   5       3956.43       4125.06        53.37 o                         
  -7   2   5        327.16        299.42        13.14 o                         
  -6   2   5       6070.21       5916.84        70.00 o                         
  -5   2   5       2789.45       2533.20        38.59 o                         
  -4   2   5         92.64         91.42         7.46 o                         
  -3   2   5       1633.41       1503.68        21.06 o                         
  -2   2   5        384.80        410.83        11.79 o                         
  -1   2   5         26.37         22.47         6.82 o                         
   0   2   5        213.48        238.75         9.67 o                         
   1   2   5       8008.64       8456.88       111.13 o                         
   2   2   5       6300.88       6730.00        81.46 o                         
   3   2   5        185.38        164.67        13.35 o                         
   4   2   5        520.58        518.24        18.64 o                         
   5   2   5       3640.45       3570.93        58.79 o                         
   6   2   5        244.01        241.39        18.06 o                         
   7   2   5        907.86        857.54        27.57 o                         
   8   2   5          2.13          2.49        12.60 o                         
   9   2   5        177.50        183.87        23.81 o                         
  10   2   5        139.80        118.26        15.49 o                         
  11   2   5          9.00         14.12        27.20 o                         
  12   2   5        123.81        185.91        15.50 o                         
  13   2   5         60.68         47.33        12.63 o                         
  14   2   5          9.82         44.66        14.63 o                         
 -16   3   5          5.16         15.99        59.63 o                         
 -15   3   5        120.40         41.04        25.86 o                         
 -14   3   5         21.57        -22.10        22.10 o                         
 -13   3   5        180.69        160.98        22.70 o                         
 -12   3   5        145.48        158.50        26.29 o                         
 -11   3   5        386.32        384.70        31.40 o                         
 -10   3   5       2016.75       1905.44        46.70 o                         
  -9   3   5       1338.37       1299.22        30.43 o                         
  -8   3   5        785.97        731.26        23.06 o                         
  -7   3   5        355.19        354.71        18.22 o                         
  -6   3   5        577.27        542.59        15.71 o                         
  -5   3   5        586.69        522.22        16.65 o                         
  -4   3   5        509.97        472.40        11.63 o                         
  -3   3   5       1289.58       1258.06        20.26 o                         
  -2   3   5        489.78        421.73        13.36 o                         
  -1   3   5        128.21         90.21         9.28 o                         
   0   3   5       4604.80       4618.69        51.94 o                         
   1   3   5       4501.38       4310.63        50.41 o                         
   2   3   5       1662.62       1666.78        25.15 o                         
   3   3   5        158.47        165.30        10.73 o                         
   4   3   5        292.26        285.36        12.66 o                         
   5   3   5        448.37        447.45        16.80 o                         
   6   3   5        129.28        139.41        12.15 o                         
   7   3   5         72.22         32.02        13.65 o                         
   8   3   5        286.25        271.91        21.78 o                         
   9   3   5       1017.39        949.88        35.25 o                         
  10   3   5        148.47        128.47        19.17 o                         
  11   3   5        320.75        230.97        28.00 o                         
  12   3   5          0.11         11.12        19.06 o                         
  13   3   5         46.47        124.09        41.30 o                         
  14   3   5         35.21         48.88        25.63 o                         
 -15   4   5         78.61        113.87        24.30 o                         
 -14   4   5        331.41        411.58        30.23 o                         
 -13   4   5        246.81        289.56        26.56 o                         
 -12   4   5        347.66        316.29        20.98 o                         
 -11   4   5         93.31         67.37        18.92 o                         
 -10   4   5        141.51        133.62        23.79 o                         
  -9   4   5          2.75         -5.65        15.77 o                         
  -8   4   5       1563.00       1405.84        28.38 o                         
  -7   4   5       2047.87       2025.40        34.50 o                         
  -6   4   5         58.64         42.21        12.99 o                         
  -5   4   5        862.74        811.56        17.19 o                         
  -4   4   5       3160.48       3141.73        39.85 o                         
  -3   4   5        967.34        988.58        20.81 o                         
  -2   4   5         76.52         76.52        11.36 o                         
  -1   4   5          3.34          2.20        10.20 o                         
   0   4   5        805.61        803.80        19.98 o                         
   1   4   5         54.33         53.91         8.77 o                         
   2   4   5        224.27        229.46        13.57 o                         
   3   4   5        331.67        332.62        14.19 o                         
   4   4   5        955.18        946.06        26.84 o                         
   5   4   5        481.24        489.74        21.27 o                         
   6   4   5        269.85        267.72        18.42 o                         
   7   4   5         10.10          1.90        13.51 o                         
   8   4   5         53.40         41.03        11.96 o                         
   9   4   5         59.13         76.46        13.99 o                         
  10   4   5        430.85        407.90        26.42 o                         
  11   4   5          0.49         32.00        19.66 o                         
  12   4   5         47.91         38.19        38.26 o                         
 -13   5   5         13.90         -5.49        21.24 o                         
 -12   5   5         86.78        225.48        21.91 o                         
 -11   5   5        154.63        100.26        39.63 o                         
 -10   5   5         90.52        114.48        17.35 o                         
  -9   5   5         31.21         39.14        14.41 o                         
  -8   5   5         27.72         32.32        14.25 o                         
  -7   5   5        160.92        155.88        13.35 o                         
  -6   5   5        504.79        436.43        16.88 o                         
  -5   5   5        654.63        639.29        19.75 o                         
  -4   5   5        145.19        130.54        13.69 o                         
  -3   5   5        270.74        301.96        15.37 o                         
  -2   5   5        467.17        430.19        18.78 o                         
  -1   5   5         89.89        100.14        14.42 o                         
   0   5   5        920.33       1001.06        27.87 o                         
   1   5   5          8.60          9.22        12.02 o                         
   2   5   5         28.15         19.58         9.83 o                         
   3   5   5        464.64        460.17        17.79 o                         
   4   5   5         31.77         36.20         9.92 o                         
   5   5   5          6.67         12.74        12.40 o                         
   6   5   5        376.49        351.92        18.99 o                         
   7   5   5         44.37         99.26        15.24 o                         
   8   5   5        257.75        304.64        18.19 o                         
   9   5   5         86.74        119.61        27.31 o                         
  10   5   5         65.52         81.87        18.39 o                         
 -10   6   5         43.66         67.98        28.76 o                         
  -9   6   5         94.15         69.55        28.11 o                         
  -8   6   5        259.68        334.77        34.88 o                         
  -7   6   5          2.16         11.28        11.12 o                         
  -6   6   5        745.64        758.01        20.34 o                         
  -5   6   5         51.09         79.63        19.20 o                         
  -4   6   5          8.92         32.97        14.76 o                         
  -3   6   5          0.24        -12.20        12.20 o                         
  -2   6   5          2.67        -10.82        11.22 o                         
  -1   6   5         16.87         44.88        12.30 o                         
   0   6   5          7.79         15.85        13.53 o                         
   1   6   5        274.51        245.20        17.17 o                         
   2   6   5        662.29        727.39        26.06 o                         
   3   6   5         91.35        113.89        27.33 o                         
   4   6   5         47.34         68.09        10.98 o                         
   5   6   5          1.29        -12.51        16.30 o                         
   6   6   5          1.15         61.93        20.97 o                         
   7   6   5         31.84         44.26        28.22 o                         
   8   6   5          0.64          8.56        21.99 o                         
  -5   7   5          6.25         78.22        25.27 o                         
  -4   7   5         28.65         41.45        27.33 o                         
  -3   7   5         60.21         44.34        35.66 o                         
  -2   7   5        136.15        188.93        42.43 o                         
  -1   7   5          9.66         10.58        18.12 o                         
   0   7   5         51.40         46.80        19.86 o                         
   1   7   5         23.10         93.71        19.02 o                         
   2   7   5          4.26         -9.87        21.26 o                         
 -18   0   6        497.62        463.24        31.93 o                         
 -16   0   6         96.36        124.83        21.78 o                         
 -14   0   6          2.12        -12.71        12.71 o                         
 -12   0   6       2504.21       2533.45        62.37 o                         
 -10   0   6       1288.99       1191.58        27.99 o                         
  -8   0   6      16000.62      16099.83       320.62 o                         
  -6   0   6        663.10        815.35        22.19 o                         
  -4   0   6        936.41       1186.24        28.68 o                         
  -2   0   6       3887.36       4335.03        73.30 o                         
   0   0   6      16320.95      16315.85       216.82 o                         
   2   0   6       3422.08       3662.23        75.61 o                         
   4   0   6        542.87        582.94        44.66 o                         
   6   0   6         53.27         78.16        39.30 o                         
   8   0   6        118.97        113.00        46.90 o                         
  10   0   6       4562.00       4470.13       128.94 o                         
  12   0   6        284.75        274.64        37.07 o                         
  14   0   6          3.34         43.73        22.33 o                         
 -18   1   6         23.47          0.71        19.40 o                         
 -17   1   6          6.11          6.06        12.08 o                         
 -16   1   6        227.06        218.99        28.48 o                         
 -15   1   6         96.85        103.55        13.11 o                         
 -14   1   6       1117.92       1098.67        31.34 o                         
 -13   1   6         23.73         17.12         7.48 o                         
 -12   1   6        434.12        388.70        14.30 o                         
 -11   1   6          1.00        -10.64        10.64 o                         
 -10   1   6        102.92         74.03        12.26 o                         
  -9   1   6        123.63        111.26         9.83 o                         
  -8   1   6          4.10         -3.99         7.69 o                         
  -7   1   6        130.70        154.21        10.94 o                         
  -6   1   6       8407.64       8798.26       100.37 o                         
  -5   1   6       1000.59       1009.58        16.83 o                         
  -4   1   6      11650.84      11485.19       156.30 o                         
  -3   1   6       1129.77       1212.31        17.83 o                         
  -2   1   6      16838.66      17142.00       170.05 o                         
  -1   1   6      12506.42      13427.12       186.72 o                         
   0   1   6         80.83         85.59         7.82 o                         
   1   1   6        266.82        314.88        12.54 o                         
   2   1   6        999.19        983.91        23.94 o                         
   3   1   6        698.66        745.07        26.82 o                         
   4   1   6       4816.30       5208.22        91.13 o                         
   5   1   6       1907.89       2007.45        47.51 o                         
   6   1   6       1397.19       1358.65        38.33 o                         
   7   1   6         16.86         26.66        14.51 o                         
   8   1   6        415.23        397.63        34.14 o                         
   9   1   6          8.03         -4.66        22.67 o                         
  10   1   6         14.57         -3.24        25.02 o                         
  11   1   6          8.94         22.23        22.29 o                         
  12   1   6         89.65         47.59        17.48 o                         
  13   1   6         11.53          5.96        14.52 o                         
  14   1   6        334.60        327.99        20.64 o                         
  15   1   6          6.00          7.99        17.91 o                         
 -17   2   6        123.01        163.37        18.19 o                         
 -16   2   6         90.21        142.89        13.60 o                         
 -15   2   6        108.48        100.71        14.38 o                         
 -14   2   6         57.50         63.37         9.45 o                         
 -13   2   6         37.33         54.90        14.65 o                         
 -12   2   6       1954.15       1894.54        31.20 o                         
 -11   2   6          3.95         -9.22         9.22 o                         
 -10   2   6        694.07        704.13        16.08 o                         
  -9   2   6       1750.39       1610.91        23.25 o                         
  -8   2   6       3104.32       3035.98        42.52 o                         
  -7   2   6         83.11        113.63        10.74 o                         
  -6   2   6       3399.96       3257.41        46.60 o                         
  -5   2   6        520.60        548.34        13.21 o                         
  -4   2   6        278.48        296.32        10.97 o                         
  -3   2   6         25.38         33.39         7.26 o                         
  -2   2   6       4140.53       4190.82        49.42 o                         
  -1   2   6        706.93        721.31        14.77 o                         
   0   2   6        451.85        389.66        11.62 o                         
   1   2   6       1365.87       1371.16        22.62 o                         
   2   2   6       1979.92       2000.68        39.51 o                         
   3   2   6        148.23        145.11        10.62 o                         
   4   2   6       3015.99       2917.91        57.33 o                         
   5   2   6          6.88         12.94        12.16 o                         
   6   2   6        201.00        192.13        18.61 o                         
   7   2   6         15.56         24.04        13.78 o                         
   8   2   6        177.96        198.68        19.80 o                         
   9   2   6        590.13        571.40        32.70 o                         
  10   2   6       1106.65       1080.87        49.18 o                         
  11   2   6        311.71        314.80        21.44 o                         
  12   2   6        416.77        391.52        28.88 o                         
  13   2   6         13.30         16.93        15.47 o                         
  14   2   6        104.18         77.04        22.27 o                         
 -16   3   6         93.63        100.48        19.19 o                         
 -15   3   6          5.64         11.85        21.92 o                         
 -14   3   6         70.98         73.76        16.87 o                         
 -13   3   6         35.66         36.61        16.31 o                         
 -12   3   6         47.94         27.09        19.26 o                         
 -11   3   6       1176.03       1120.66        30.11 o                         
 -10   3   6       1243.56       1217.35        31.75 o                         
  -9   3   6         19.87        -12.50        12.50 o                         
  -8   3   6        960.98        861.01        24.10 o                         
  -7   3   6        536.30        447.43        19.24 o                         
  -6   3   6        131.52        110.06        14.27 o                         
  -5   3   6        190.06        165.04        11.61 o                         
  -4   3   6        512.15        522.60        13.68 o                         
  -3   3   6         14.08         12.57         7.52 o                         
  -2   3   6       3400.36       3308.50        37.93 o                         
  -1   3   6        988.30       1049.64        18.30 o                         
   0   3   6         79.54         68.31         9.49 o                         
   1   3   6        102.54        144.76        10.20 o                         
   2   3   6         68.21         66.74         9.07 o                         
   3   3   6       1570.12       1420.64        26.06 o                         
   4   3   6       1844.37       1779.98        33.87 o                         
   5   3   6        957.91        971.68        24.48 o                         
   6   3   6         57.55         58.55        11.56 o                         
   7   3   6       1160.42       1158.26        27.61 o                         
   8   3   6        735.86        670.37        24.22 o                         
   9   3   6        228.97        207.49        12.90 o                         
  10   3   6         47.80         34.86        20.10 o                         
  11   3   6        277.19        159.67        31.18 o                         
  12   3   6        185.83        203.37        22.74 o                         
  13   3   6        144.07        226.78        44.49 o                         
 -15   4   6         38.35         94.04        36.36 o                         
 -14   4   6         87.60        145.39        21.98 o                         
 -13   4   6        113.21         97.72        23.79 o                         
 -12   4   6        154.14        140.11        17.40 o                         
 -11   4   6        103.00         70.37        17.98 o                         
 -10   4   6         15.80          9.47        61.41 o                         
  -9   4   6        233.75        209.00        16.81 o                         
  -8   4   6        190.37        178.51        18.29 o                         
  -7   4   6        230.75        229.84        17.54 o                         
  -6   4   6         33.91         15.99        12.15 o                         
  -5   4   6         56.24         44.69         9.06 o                         
  -4   4   6        237.72        242.30        11.60 o                         
  -3   4   6        903.01        864.57        19.83 o                         
  -2   4   6        104.43        110.60        12.78 o                         
  -1   4   6       1033.60        992.86        21.44 o                         
   0   4   6         81.84         76.45        11.58 o                         
   1   4   6         50.85         44.92         8.36 o                         
   2   4   6        370.44        392.72        14.97 o                         
   3   4   6       1269.51       1247.68        24.62 o                         
   4   4   6        123.24        119.77        10.41 o                         
   5   4   6        470.83        472.81        23.53 o                         
   6   4   6          2.34         -3.89        11.78 o                         
   7   4   6        298.73        380.68        30.11 o                         
   8   4   6         53.92         36.81        15.45 o                         
   9   4   6        175.81        196.42        18.68 o                         
  10   4   6        117.00        144.08        17.01 o                         
  11   4   6         46.11         57.28        23.19 o                         
  12   4   6        140.50        131.67        39.46 o                         
 -13   5   6         71.25        110.83        22.82 o                         
 -12   5   6          0.39         18.47        18.21 o                         
 -11   5   6         34.28         91.35        29.34 o                         
 -10   5   6          0.51         -1.90        18.78 o                         
  -9   5   6          0.30         34.46        19.22 o                         
  -8   5   6         66.71         87.03        12.53 o                         
  -7   5   6        470.99        447.67        23.07 o                         
  -6   5   6         18.89         12.12        15.64 o                         
  -5   5   6       1033.01       1025.03        22.81 o                         
  -4   5   6        662.47        686.93        17.22 o                         
  -3   5   6        136.84        150.25        12.50 o                         
  -2   5   6          6.92          8.39        14.62 o                         
  -1   5   6         83.85        115.88        15.34 o                         
   0   5   6         28.46         30.64        12.68 o                         
   1   5   6        119.42        114.78        14.74 o                         
   2   5   6        372.03        379.71        16.56 o                         
   3   5   6         62.85         69.71         9.66 o                         
   4   5   6          0.83         14.87         9.08 o                         
   5   5   6        183.50        173.94        21.03 o                         
   6   5   6        333.23        309.49        19.24 o                         
   7   5   6        317.73        376.89        22.82 o                         
   8   5   6         39.75         35.80        15.06 o                         
   9   5   6         24.53         68.78        34.39 o                         
  10   5   6          9.36         67.26        27.53 o                         
 -10   6   6          7.06         -6.10        29.68 o                         
  -9   6   6        370.56        389.94        29.34 o                         
  -8   6   6        158.65        244.20        30.44 o                         
  -7   6   6         22.58         25.42        15.23 o                         
  -6   6   6          0.23         52.44        13.42 o                         
  -5   6   6         17.00         26.95         8.86 o                         
  -4   6   6        149.88        153.67        12.43 o                         
  -3   6   6         13.47         16.98        11.71 o                         
  -2   6   6         12.60         12.95        10.57 o                         
  -1   6   6        165.55        217.43        18.06 o                         
   0   6   6          0.76          8.66        17.24 o                         
   1   6   6        338.78        414.39        20.98 o                         
   2   6   6        102.41        138.43        17.32 o                         
   3   6   6         64.27         98.27        26.17 o                         
   4   6   6         11.10         -2.45        12.26 o                         
   5   6   6         40.62         -2.48        36.47 o                         
   6   6   6        233.16        195.94        21.93 o                         
   7   6   6         10.31        -29.51        29.51 o                         
  -4   7   6         20.95         50.35        26.24 o                         
  -3   7   6        171.11        257.48        27.53 o                         
  -2   7   6         20.76         81.78        35.02 o                         
  -1   7   6         18.65         35.92        18.40 o                         
   0   7   6         55.04         68.32        18.34 o                         
   1   7   6         17.10         43.73        18.63 o                         
 -17   0   7         40.04         38.20        17.63 o                         
 -15   0   7          4.70        -12.45        12.45 o                         
 -13   0   7         44.69         22.71        11.75 o                         
 -11   0   7        717.94        639.02        25.66 o                         
  -9   0   7       1484.94       1483.83        35.46 o                         
  -7   0   7       1172.95       1334.84        31.54 o                         
  -5   0   7       2634.57       2898.18        53.46 o                         
  -3   0   7      20775.35      20763.81       275.06 o                         
  -1   0   7      28124.97      28592.39       359.90 o                         
   1   0   7        396.00        417.47        18.06 o                         
   3   0   7        838.28        894.56        35.71 o                         
   5   0   7       1218.22       1322.63        74.81 o                         
   7   0   7       2402.76       2377.21       120.14 o                         
   9   0   7       1462.22       1405.42       104.96 o                         
  11   0   7        155.27        105.38        36.26 o                         
  13   0   7         30.72         70.30        22.18 o                         
 -18   1   7         16.49         33.79        16.33 o                         
 -17   1   7        391.49        396.55        19.17 o                         
 -16   1   7        233.22        278.14        17.93 o                         
 -15   1   7        920.19        959.83        42.53 o                         
 -14   1   7         22.47         10.65        10.88 o                         
 -13   1   7          2.37         -4.40         8.80 o                         
 -12   1   7        821.57        819.46        21.32 o                         
 -11   1   7         24.77          4.17         8.72 o                         
 -10   1   7         77.98         62.93         9.79 o                         
  -9   1   7       1764.42       1720.41        30.34 o                         
  -8   1   7        169.09        153.06         8.75 o                         
  -7   1   7       1373.47       1274.77        20.43 o                         
  -6   1   7       4205.72       4436.27        52.78 o                         
  -5   1   7       4677.64       4788.10        50.98 o                         
  -4   1   7        409.25        406.61        11.81 o                         
  -3   1   7        240.64        253.52         9.98 o                         
  -2   1   7         72.21         96.50         8.02 o                         
  -1   1   7        268.38        319.50        11.12 o                         
   0   1   7       1680.90       1844.32        27.46 o                         
   1   1   7       5850.65       6087.38        75.85 o                         
   2   1   7        376.76        395.61        14.97 o                         
   3   1   7      11176.60      12151.50       191.53 o                         
   4   1   7        443.24        474.45        27.53 o                         
   5   1   7        917.22        918.86        31.62 o                         
   6   1   7         78.51         66.31        15.78 o                         
   7   1   7        361.64        356.40        23.99 o                         
   8   1   7        196.63        189.04        25.04 o                         
   9   1   7       1079.01       1141.77        62.71 o                         
  10   1   7         56.82         88.33        29.03 o                         
  11   1   7        350.14        402.18        54.73 o                         
  12   1   7         83.56        141.82        22.96 o                         
  13   1   7        660.96        711.09        25.95 o                         
  14   1   7          3.83         10.94        17.32 o                         
 -17   2   7         68.88         67.09        22.50 o                         
 -16   2   7         88.20         72.46        12.77 o                         
 -15   2   7        332.01        329.02        14.32 o                         
 -14   2   7        109.37        101.38        11.60 o                         
 -13   2   7        931.30        888.18        21.40 o                         
 -12   2   7        439.27        416.69        15.01 o                         
 -11   2   7        329.69        316.97        13.08 o                         
 -10   2   7        368.01        304.63        11.88 o                         
  -9   2   7       1981.15       1871.95        25.89 o                         
  -8   2   7         27.77         30.02        11.88 o                         
  -7   2   7        332.62        305.32        14.62 o                         
  -6   2   7         34.17         13.39        10.04 o                         
  -5   2   7       1954.86       1763.00        25.71 o                         
  -4   2   7       2011.24       2144.08        30.39 o                         
  -3   2   7       7442.42       7382.89        85.47 o                         
  -2   2   7        353.00        288.74        10.68 o                         
  -1   2   7       6611.27       6941.87        74.73 o                         
   0   2   7       1526.88       1492.58        25.32 o                         
   1   2   7       6980.03       7421.36        84.81 o                         
   2   2   7        604.31        534.06        15.53 o                         
   3   2   7        180.73        147.49        11.41 o                         
   4   2   7        270.91        272.95        15.17 o                         
   5   2   7       2488.33       2445.62        49.08 o                         
   6   2   7         91.51         73.40        15.29 o                         
   7   2   7       1786.77       1818.16        43.38 o                         
   8   2   7        914.96        891.84        32.96 o                         
   9   2   7         17.50          0.05        20.56 o                         
  10   2   7         24.29         90.41        32.17 o                         
  11   2   7         12.18         34.51        14.14 o                         
  12   2   7          8.26         14.84        13.99 o                         
  14   2   7         70.51        109.18        47.21 o                         
 -16   3   7         18.57          6.43        20.76 o                         
 -15   3   7        150.57        123.41        14.35 o                         
 -14   3   7         11.79          1.71        11.22 o                         
 -13   3   7         73.84         63.65        11.42 o                         
 -12   3   7         36.15         40.89        16.15 o                         
 -11   3   7         22.36          0.79        13.66 o                         
 -10   3   7        543.86        513.91        22.55 o                         
  -9   3   7       1873.99       1785.58        37.49 o                         
  -8   3   7        842.59        816.07        26.04 o                         
  -7   3   7        418.11        383.85        20.57 o                         
  -6   3   7        773.42        726.68        23.16 o                         
  -5   3   7       1133.71       1208.50        21.38 o                         
  -4   3   7       1146.19       1089.83        20.95 o                         
  -3   3   7        953.15        932.38        17.63 o                         
  -2   3   7       2390.19       2596.33        33.98 o                         
  -1   3   7        165.72        203.53        12.02 o                         
   0   3   7       2106.48       2063.05        30.38 o                         
   1   3   7       3478.90       3442.37        45.84 o                         
   2   3   7       1010.83        974.37        20.69 o                         
   3   3   7        126.74        121.42        10.25 o                         
   4   3   7         47.43         55.19        10.33 o                         
   5   3   7        657.04        633.20        19.78 o                         
   6   3   7         21.52         16.60        10.34 o                         
   7   3   7       1172.44       1071.57        28.51 o                         
   8   3   7          2.12        -12.77        12.77 o                         
   9   3   7        494.45        463.53        39.84 o                         
  10   3   7        219.48        224.80        26.40 o                         
  11   3   7         33.57         11.82        18.21 o                         
  12   3   7        459.24        432.38        63.00 o                         
  13   3   7         37.79         51.29        37.92 o                         
 -15   4   7         21.67         29.34        31.20 o                         
 -14   4   7        362.97        436.83        33.99 o                         
 -13   4   7         18.61          8.53        19.44 o                         
 -12   4   7         12.58         12.67        18.70 o                         
 -11   4   7        180.58        167.72        13.64 o                         
 -10   4   7         95.12        109.79        17.45 o                         
  -9   4   7          4.37         19.04        15.13 o                         
  -8   4   7        381.61        359.60        22.71 o                         
  -7   4   7         65.95         56.31        16.12 o                         
  -6   4   7          5.29         -1.38        14.41 o                         
  -5   4   7          0.32         -1.86         8.23 o                         
  -4   4   7       2302.81       2236.74        30.88 o                         
  -3   4   7        235.38        241.73        14.19 o                         
  -2   4   7         79.63         78.00        10.74 o                         
  -1   4   7        882.64        884.52        19.80 o                         
   0   4   7          4.62         16.68        10.01 o                         
   1   4   7        350.04        349.63        15.97 o                         
   2   4   7        495.31        469.96        16.77 o                         
   3   4   7          8.09         10.11         7.86 o                         
   4   4   7       1539.75       1462.04        28.46 o                         
   5   4   7        319.98        285.79        16.84 o                         
   6   4   7       1480.78       1499.74        58.00 o                         
   7   4   7        288.91        270.22        19.98 o                         
   8   4   7         85.66        158.27        18.34 o                         
   9   4   7         91.75        101.91        15.73 o                         
  10   4   7        108.46        126.19        28.03 o                         
  11   4   7        113.91        139.77        23.56 o                         
 -13   5   7         13.54        -23.94        23.94 o                         
 -12   5   7          3.79          9.16        21.50 o                         
 -11   5   7         34.06         17.13        28.88 o                         
 -10   5   7        100.80         57.14        19.20 o                         
  -9   5   7          0.24         13.47        18.76 o                         
  -8   5   7        105.62        135.61        16.09 o                         
  -7   5   7         18.03         28.62        17.07 o                         
  -6   5   7        237.33        259.39        27.39 o                         
  -5   5   7        690.83        698.98        20.06 o                         
  -4   5   7        108.55        113.28        10.03 o                         
  -3   5   7        486.45        465.79        18.90 o                         
  -2   5   7         55.61         40.87        12.28 o                         
  -1   5   7        338.91        343.68        18.71 o                         
   0   5   7         93.05        121.99        15.29 o                         
   1   5   7         16.61         26.60        12.09 o                         
   2   5   7        266.32        302.49        17.85 o                         
   3   5   7        148.76        154.89        12.50 o                         
   4   5   7        203.96        259.42        19.30 o                         
   5   5   7         90.66        162.38        35.91 o                         
   6   5   7         31.28         32.32        14.70 o                         
   7   5   7         23.95          3.56        22.00 o                         
   8   5   7        131.03        210.65        19.13 o                         
   9   5   7         10.59         72.36        21.54 o                         
 -10   6   7         93.83        263.53        37.84 o                         
  -9   6   7          2.27         51.25        32.08 o                         
  -8   6   7          1.23          8.47        17.25 o                         
  -7   6   7          9.11         42.14        21.98 o                         
  -6   6   7         23.57         48.18        12.74 o                         
  -5   6   7         94.88         81.37         9.61 o                         
  -4   6   7         16.38         36.80        11.62 o                         
  -3   6   7          0.07         13.93        10.79 o                         
  -2   6   7        365.71        427.85        19.95 o                         
  -1   6   7          0.33         33.43        13.11 o                         
   0   6   7        176.72        215.69        25.41 o                         
   1   6   7          1.47         48.24        15.28 o                         
   2   6   7         94.88         66.93        19.17 o                         
   3   6   7         26.17         -1.49        17.51 o                         
   4   6   7         89.54        119.15        21.08 o                         
   5   6   7         10.67         38.78        16.96 o                         
   6   6   7         49.75         67.38        18.40 o                         
  -3   7   7          0.88         21.18        19.17 o                         
  -2   7   7         22.46         75.29        23.22 o                         
  -1   7   7         20.70         30.35        16.31 o                         
   0   7   7          2.08         18.14        18.79 o                         
 -18   0   8         26.50         16.30        29.87 o                         
 -16   0   8        144.62        164.81        36.62 o                         
 -14   0   8       3725.72       3771.92        90.54 o                         
 -12   0   8        883.63        765.30        29.99 o                         
 -10   0   8       1221.05       1329.36        34.66 o                         
  -8   0   8       2125.25       2295.57        46.77 o                         
  -6   0   8       2338.20       2446.60        53.11 o                         
  -4   0   8       1728.44       1760.34        35.76 o                         
  -2   0   8       8345.50       8635.91       109.77 o                         
   0   0   8       1213.26       1265.19        27.15 o                         
   2   0   8        344.64        344.18        27.56 o                         
   4   0   8       3393.31       3605.37        82.80 o                         
   6   0   8       7358.20       7565.67       268.83 o                         
   8   0   8         16.31         44.66        54.49 o                         
  10   0   8        111.25        120.67        36.39 o                         
  12   0   8         18.58         20.10        29.92 o                         
  14   0   8         43.24         54.49        45.56 o                         
 -18   1   8         48.85         65.60        25.26 o                         
 -17   1   8        201.01        211.03        25.52 o                         
 -16   1   8         61.53         85.35        17.69 o                         
 -15   1   8         27.34         25.56        11.48 o                         
 -14   1   8        117.85        102.35        12.65 o                         
 -13   1   8         79.67         61.76        11.98 o                         
 -12   1   8        298.87        309.79        16.38 o                         
 -11   1   8        207.03        193.17        14.91 o                         
 -10   1   8       3913.28       3908.08        55.72 o                         
  -9   1   8        737.57        685.65        15.64 o                         
  -8   1   8        835.87        749.06        15.57 o                         
  -7   1   8       1158.65       1293.95        20.95 o                         
  -6   1   8       2469.74       2710.76        34.96 o                         
  -5   1   8        620.47        663.40        15.49 o                         
  -4   1   8       3034.61       3239.14        37.68 o                         
  -3   1   8        161.23        171.63         9.83 o                         
  -2   1   8       4341.99       4614.88        61.17 o                         
  -1   1   8        401.26        431.38        13.23 o                         
   0   1   8       7561.97       7816.41        89.06 o                         
   1   1   8       2016.09       2169.45        32.94 o                         
   2   1   8       4062.36       4321.08        65.20 o                         
   3   1   8          7.59         14.11        15.51 o                         
   4   1   8          0.23         20.01        16.28 o                         
   5   1   8       2121.39       2254.09        53.77 o                         
   6   1   8       1799.97       1872.60        51.28 o                         
   7   1   8        201.69        205.93        21.56 o                         
   8   1   8        545.92        590.39        33.65 o                         
   9   1   8         22.19         28.75        27.40 o                         
  10   1   8        328.67        327.76        40.22 o                         
  11   1   8        385.77        423.64        33.07 o                         
  12   1   8        120.83        163.30        37.95 o                         
  13   1   8         14.16         31.91        15.57 o                         
  14   1   8          0.19        -11.67        18.43 o                         
 -17   2   8         15.14         -3.43        17.27 o                         
 -16   2   8        459.62        516.36        24.14 o                         
 -15   2   8         49.31         52.06         9.76 o                         
 -14   2   8        411.76        428.73        14.54 o                         
 -13   2   8        190.22        180.75        13.23 o                         
 -12   2   8        454.83        386.53        17.17 o                         
 -11   2   8         16.33         -1.16         9.47 o                         
 -10   2   8        439.11        387.46        15.02 o                         
  -9   2   8        951.10        912.46        20.36 o                         
  -8   2   8       1176.28       1069.30        21.64 o                         
  -7   2   8         24.08         10.35         8.52 o                         
  -6   2   8       3631.12       3458.07        37.93 o                         
  -5   2   8       4072.83       4229.33        45.31 o                         
  -4   2   8        173.50        166.60         9.84 o                         
  -3   2   8        580.57        546.78        15.61 o                         
  -2   2   8        233.51        236.90        10.63 o                         
  -1   2   8       1091.80       1088.93        19.71 o                         
   0   2   8       1044.67       1099.45        22.15 o                         
   1   2   8       2724.54       2792.29        38.13 o                         
   2   2   8       1829.52       1845.15        29.27 o                         
   3   2   8        135.72        132.25        12.76 o                         
   4   2   8       4549.84       4494.59        62.73 o                         
   5   2   8        637.49        621.89        26.60 o                         
   6   2   8        314.56        262.56        22.62 o                         
   7   2   8          6.47         14.96        16.61 o                         
   8   2   8          2.12        -10.55        18.19 o                         
   9   2   8        171.77        214.97        37.72 o                         
  10   2   8        101.00         86.97        21.49 o                         
  11   2   8        128.25        237.01        29.96 o                         
  12   2   8        334.06        314.73        36.62 o                         
  13   2   8         94.46         96.39        19.42 o                         
 -16   3   8         31.17         32.93        18.38 o                         
 -15   3   8         17.45         -1.95        22.08 o                         
 -14   3   8         82.59         75.27        12.67 o                         
 -13   3   8        778.39        657.14        20.54 o                         
 -12   3   8         47.92         40.68        13.88 o                         
 -11   3   8       1107.08       1008.70        31.03 o                         
 -10   3   8       1685.54       1631.15        38.85 o                         
  -9   3   8          6.47         10.40        15.01 o                         
  -8   3   8         76.96         60.97        15.67 o                         
  -7   3   8        240.78        244.72        19.27 o                         
  -6   3   8       1048.35       1000.92        23.90 o                         
  -5   3   8        367.16        342.12        13.45 o                         
  -4   3   8         73.64         57.99         9.42 o                         
  -3   3   8        860.51        812.55        17.12 o                         
  -2   3   8       4391.66       4460.68        51.28 o                         
  -1   3   8       3031.20       3122.89        47.92 o                         
   0   3   8        802.01        845.52        19.67 o                         
   1   3   8        631.38        624.23        19.58 o                         
   2   3   8        125.32        115.87        10.41 o                         
   3   3   8        141.76        147.39        10.82 o                         
   4   3   8        716.89        685.84        20.73 o                         
   5   3   8         80.07         66.19        11.13 o                         
   6   3   8        904.54        882.40        25.28 o                         
   7   3   8       1375.35       1337.58        32.99 o                         
   8   3   8        351.41        362.21        19.82 o                         
   9   3   8         79.36         81.92        14.36 o                         
  10   3   8        238.11        258.47        22.67 o                         
  11   3   8         19.12         12.42        24.14 o                         
  12   3   8         28.93        -23.10        23.10 o                         
 -15   4   8        307.63        175.45        32.34 o                         
 -14   4   8         97.50         49.10        33.50 o                         
 -13   4   8          3.00         40.17        24.58 o                         
 -12   4   8        179.82        185.45        17.36 o                         
 -11   4   8          4.82         23.32        14.89 o                         
 -10   4   8         10.10          8.25        16.78 o                         
  -9   4   8          2.58         20.15        16.76 o                         
  -8   4   8         23.67         21.78        16.56 o                         
  -7   4   8       2811.76       2689.71        48.56 o                         
  -6   4   8        388.65        398.51        17.46 o                         
  -5   4   8       3572.72       3552.08        45.06 o                         
  -4   4   8        163.52        158.40        11.87 o                         
  -3   4   8          7.98          7.39         9.40 o                         
  -2   4   8        715.24        748.39        19.71 o                         
  -1   4   8        404.76        408.78        16.41 o                         
   0   4   8         34.50         37.62        11.42 o                         
   1   4   8        917.18        920.74        24.83 o                         
   2   4   8         19.86         28.66         8.75 o                         
   3   4   8        949.51        911.54        21.63 o                         
   4   4   8        125.61        198.88        14.53 o                         
   5   4   8         52.46         66.31        11.48 o                         
   6   4   8        543.96        544.13        20.54 o                         
   7   4   8         78.71         50.28        13.58 o                         
   8   4   8        155.33        173.83        18.17 o                         
   9   4   8         11.49         41.47        16.24 o                         
  10   4   8         10.15         32.68        37.11 o                         
  11   4   8         57.61         32.57        34.64 o                         
 -13   5   8          1.39        142.68        46.00 o                         
 -12   5   8         39.24         29.27        23.00 o                         
 -11   5   8        204.52        248.32        33.98 o                         
 -10   5   8         19.59         20.33        14.28 o                         
  -9   5   8        210.50        202.27        21.81 o                         
  -8   5   8        483.92        511.11        24.34 o                         
  -7   5   8        920.91        929.97        38.13 o                         
  -6   5   8         85.21         83.84        19.80 o                         
  -5   5   8          9.76          1.74         9.22 o                         
  -4   5   8         70.43         64.93        12.49 o                         
  -3   5   8        307.26        316.15        18.75 o                         
  -2   5   8        266.47        245.64        18.45 o                         
  -1   5   8        809.59        863.90        26.34 o                         
   0   5   8        384.66        397.93        19.05 o                         
   1   5   8       1186.84       1189.82        27.85 o                         
   2   5   8        288.08        305.98        18.48 o                         
   3   5   8         29.68         39.10         9.91 o                         
   4   5   8          1.41          1.90         9.50 o                         
   5   5   8         35.35         26.78        13.43 o                         
   6   5   8         12.75         29.55        17.68 o                         
   7   5   8        270.34        355.27        34.04 o                         
   8   5   8         72.22        111.30        18.54 o                         
   9   5   8        134.72        175.59        29.27 o                         
 -10   6   8         22.39         88.43        26.04 o                         
  -9   6   8        154.91        156.44        27.95 o                         
  -8   6   8         19.42          2.95        16.15 o                         
  -7   6   8         26.12         90.51        29.61 o                         
  -6   6   8         42.89         66.87        17.89 o                         
  -5   6   8        386.47        448.45        18.68 o                         
  -4   6   8          8.32         30.76        10.98 o                         
  -3   6   8        370.06        438.77        21.01 o                         
  -2   6   8        332.63        377.54        19.51 o                         
  -1   6   8          9.45         35.77        14.60 o                         
   0   6   8        105.70        161.52        18.42 o                         
   1   6   8        100.73        174.45        18.65 o                         
   2   6   8        110.84        156.63        21.72 o                         
   3   6   8          8.41         -4.39        19.70 o                         
   4   6   8         26.44         65.63        20.27 o                         
   5   6   8         64.94         81.62        29.94 o                         
   6   6   8         12.45         33.19        18.36 o                         
 -17   0   9        182.61        279.69        38.42 o                         
 -15   0   9        404.82        440.20        30.20 o                         
 -13   0   9         54.98         37.62        15.38 o                         
 -11   0   9       4031.87       4225.37        78.56 o                         
  -9   0   9       1284.35       1327.32        34.13 o                         
  -7   0   9       7624.55       7928.20       114.24 o                         
  -5   0   9       2857.41       2872.45        49.27 o                         
  -3   0   9       6097.85       6707.66        97.75 o                         
  -1   0   9      11520.54      12026.45       305.51 o                         
   1   0   9        896.61       1183.57        33.00 o                         
   3   0   9       3944.27       4132.16        92.38 o                         
   5   0   9         54.23         68.43        24.24 o                         
   7   0   9       2047.90       2196.32       123.72 o                         
   9   0   9        999.89        976.25       104.51 o                         
  11   0   9        330.54        300.99        42.43 o                         
  13   0   9         55.18         70.57        35.73 o                         
 -18   1   9          0.04          6.76        18.06 o                         
 -17   1   9         19.19        -26.51        29.44 o                         
 -16   1   9         30.85         18.82        12.92 o                         
 -15   1   9        483.69        482.25        22.34 o                         
 -14   1   9         10.35         19.77        13.65 o                         
 -13   1   9       1419.05       1422.99        31.31 o                         
 -12   1   9        174.76        171.22        13.79 o                         
 -11   1   9       2414.25       2371.74        40.44 o                         
 -10   1   9        114.47         90.42         9.58 o                         
  -9   1   9         50.36         72.94         8.95 o                         
  -8   1   9        232.73        267.86        11.78 o                         
  -7   1   9       1722.82       1828.36        27.62 o                         
  -6   1   9       3858.90       4020.69        46.07 o                         
  -5   1   9       5862.65       6307.99        70.28 o                         
  -4   1   9        242.94        253.91        12.71 o                         
  -3   1   9       1129.64       1106.13        17.74 o                         
  -2   1   9       2000.97       2127.82        26.35 o                         
  -1   1   9         66.60         45.91         9.91 o                         
   0   1   9       1226.57       1273.83        28.19 o                         
   1   1   9         26.01         37.37         8.44 o                         
   2   1   9        457.45        462.24        18.78 o                         
   3   1   9       1838.73       1849.98        38.84 o                         
   4   1   9        230.36        238.72        24.39 o                         
   5   1   9       1310.92       1286.30        41.25 o                         
   6   1   9         14.37         13.49        18.46 o                         
   7   1   9       1245.53       1214.82        38.16 o                         
   8   1   9        504.12        492.11        58.15 o                         
   9   1   9        145.77        106.09        28.16 o                         
  10   1   9          7.79         13.83        23.06 o                         
  11   1   9         50.16         74.56        24.00 o                         
  12   1   9         72.52         97.51        29.75 o                         
  13   1   9         10.62         58.48        18.50 o                         
 -17   2   9         15.78         17.25        22.50 o                         
 -16   2   9         34.89         36.72        13.17 o                         
 -15   2   9          2.08         16.62         9.81 o                         
 -14   2   9         56.83         19.67         8.89 o                         
 -13   2   9         53.82         21.92         9.48 o                         
 -12   2   9        884.34        837.83        25.65 o                         
 -11   2   9       1123.22       1070.46        25.81 o                         
 -10   2   9        203.87        183.94        14.40 o                         
  -9   2   9       1050.40       1020.55        22.73 o                         
  -8   2   9         23.43          6.25        11.45 o                         
  -7   2   9       4144.76       4044.10        50.22 o                         
  -6   2   9        739.98        695.24        14.19 o                         
  -5   2   9        593.58        669.46        14.95 o                         
  -4   2   9         25.80         28.29         8.73 o                         
  -3   2   9        286.30        311.12        12.88 o                         
  -2   2   9        689.42        574.26        13.40 o                         
  -1   2   9         34.77         18.18         9.00 o                         
   0   2   9       1549.07       1522.98        28.19 o                         
   1   2   9       2565.73       2521.33        40.73 o                         
   2   2   9        249.29        225.97        12.11 o                         
   3   2   9       1650.77       1583.64        31.05 o                         
   4   2   9        919.38        918.04        23.87 o                         
   5   2   9         83.13         59.76        17.96 o                         
   6   2   9         34.97         49.98        18.14 o                         
   7   2   9         64.47         53.05        20.46 o                         
   8   2   9        355.82        330.05        27.05 o                         
   9   2   9        498.30        510.82        29.90 o                         
  10   2   9         21.30         40.47        22.61 o                         
  11   2   9        473.06        550.21        41.85 o                         
  12   2   9         21.20          0.08        51.59 o                         
  13   2   9         46.69         83.97        28.42 o                         
 -16   3   9         39.50         34.34        40.65 o                         
 -15   3   9         78.22          5.00        19.88 o                         
 -14   3   9        195.58        186.97        18.02 o                         
 -13   3   9       1218.25       1198.13        37.08 o                         
 -12   3   9        404.74        360.11        17.66 o                         
 -11   3   9         64.76         74.60        17.30 o                         
 -10   3   9         82.06         61.15        18.08 o                         
  -9   3   9         64.09         35.44        16.94 o                         
  -8   3   9         16.61        -10.46        14.63 o                         
  -7   3   9         38.20         41.26        10.71 o                         
  -6   3   9       1411.96       1345.38        24.55 o                         
  -5   3   9       2628.04       2567.25        35.24 o                         
  -4   3   9       1646.13       1569.53        26.01 o                         
  -3   3   9       1093.95       1027.44        19.63 o                         
  -2   3   9       1179.56       1218.43        22.05 o                         
  -1   3   9        474.30        485.79        15.52 o                         
   0   3   9       1912.99       1857.36        35.07 o                         
   1   3   9         16.26         15.50        10.69 o                         
   2   3   9          4.40          4.92        11.39 o                         
   3   3   9         42.16         31.79         8.56 o                         
   4   3   9        107.70         94.74        11.84 o                         
   5   3   9        403.17        368.55        17.65 o                         
   6   3   9        207.19        199.06        14.75 o                         
   7   3   9        515.03        476.46        22.02 o                         
   8   3   9          1.40        -13.93        13.93 o                         
   9   3   9         17.91          4.35        15.07 o                         
  10   3   9         10.03         49.30        16.55 o                         
  11   3   9         72.18        120.53        92.90 o                         
  12   3   9         10.63        -16.01        24.36 o                         
 -15   4   9         19.49         75.71        24.34 o                         
 -14   4   9         26.78          2.24        36.01 o                         
 -13   4   9         19.92          9.51        16.90 o                         
 -12   4   9          6.18         12.71        15.45 o                         
 -11   4   9        150.83        128.01        18.71 o                         
 -10   4   9        181.06        176.61        19.08 o                         
  -9   4   9         11.85         -6.32        23.97 o                         
  -8   4   9        892.03        832.74        29.65 o                         
  -7   4   9       1715.35       1697.56        38.33 o                         
  -6   4   9        536.01        519.52        14.24 o                         
  -5   4   9        740.10        772.41        19.28 o                         
  -4   4   9          0.37         -8.97         8.97 o                         
  -3   4   9         65.62         70.35        10.68 o                         
  -2   4   9         10.36         11.35         9.82 o                         
  -1   4   9        130.39        115.87        12.58 o                         
   0   4   9       3011.06       2959.53        44.62 o                         
   1   4   9        148.55        166.67        16.05 o                         
   2   4   9        378.80        402.15        19.98 o                         
   3   4   9        411.72        408.69        15.57 o                         
   4   4   9         88.70        102.57        12.96 o                         
   5   4   9          3.38         37.02        11.68 o                         
   6   4   9        124.62        111.49        12.95 o                         
   7   4   9         20.25         17.25        11.80 o                         
   8   4   9         43.24         52.39        20.39 o                         
   9   4   9          7.43         68.85        19.15 o                         
  10   4   9        288.38        258.30        30.07 o                         
 -13   5   9         28.70         31.71        29.06 o                         
 -12   5   9        360.64        408.03        32.60 o                         
 -11   5   9        210.99        234.30        26.78 o                         
 -10   5   9          0.52         12.21        19.82 o                         
  -9   5   9        139.09        144.63        18.87 o                         
  -8   5   9        208.25        204.42        18.81 o                         
  -7   5   9         14.88         14.03        15.99 o                         
  -6   5   9        453.61        413.69        15.65 o                         
  -5   5   9         10.13         -7.38         8.06 o                         
  -4   5   9        524.92        531.61        19.56 o                         
  -3   5   9          9.40         -3.51        11.73 o                         
  -2   5   9        307.89        301.79        19.36 o                         
  -1   5   9        677.49        707.61        24.88 o                         
   0   5   9         68.28        103.57        14.92 o                         
   1   5   9         94.44        117.45        15.73 o                         
   2   5   9          6.82         21.31        17.52 o                         
   3   5   9         62.15         78.04        15.02 o                         
   4   5   9        497.88        544.21        18.77 o                         
   5   5   9         23.77         47.38        20.76 o                         
   6   5   9        144.76        158.67        19.21 o                         
   7   5   9          0.77         25.56        20.36 o                         
   8   5   9        112.21        106.70        24.90 o                         
 -10   6   9          1.58         51.48        24.99 o                         
  -9   6   9        159.16        247.01        28.86 o                         
  -8   6   9         32.16         71.00        24.21 o                         
  -7   6   9          0.18        -12.66        20.24 o                         
  -6   6   9         85.18        108.67        18.94 o                         
  -5   6   9          2.46         10.54        12.90 o                         
  -4   6   9          0.02          6.65        15.83 o                         
  -3   6   9        276.93        304.12        16.07 o                         
  -2   6   9        226.40        254.12        23.39 o                         
  -1   6   9          1.15         61.86        18.00 o                         
   0   6   9        335.95        353.51        25.81 o                         
   1   6   9          6.96         29.81        16.56 o                         
   2   6   9         37.81         66.83        17.87 o                         
   3   6   9        115.56        188.28        42.41 o                         
   4   6   9        219.50        225.19        34.77 o                         
   5   6   9         94.62        110.18        24.90 o                         
 -18   0  10         51.02         24.54        65.43 o                         
 -16   0  10        129.37        152.43        23.18 o                         
 -14   0  10       2126.61       2177.93        52.62 o                         
 -12   0  10        897.63        920.15        31.82 o                         
 -10   0  10        603.36        654.37        25.93 o                         
  -8   0  10       3381.33       3394.30        64.48 o                         
  -6   0  10       4223.88       4849.89        76.33 o                         
  -4   0  10       5534.97       5428.85       189.63 o                         
  -2   0  10       8327.51       8754.41       145.98 o                         
   0   0  10       1679.40       1715.78        35.89 o                         
   2   0  10        501.61        498.17        25.04 o                         
   4   0  10        218.69        284.71        29.91 o                         
   6   0  10       1564.01       1610.27        69.01 o                         
   8   0  10       1204.65       1199.89       108.06 o                         
  10   0  10        103.43        170.61        41.54 o                         
  12   0  10          1.79         10.72        31.26 o                         
 -18   1  10        198.06        173.37        20.66 o                         
 -17   1  10         56.98         53.39        18.48 o                         
 -16   1  10        142.13        177.45        15.93 o                         
 -15   1  10         66.84        104.48        14.44 o                         
 -14   1  10        147.85        172.00        15.90 o                         
 -13   1  10          2.98         22.36        11.28 o                         
 -12   1  10          2.29        -13.55        13.55 o                         
 -11   1  10          0.68         -7.74         7.74 o                         
 -10   1  10        246.36        268.32        12.57 o                         
  -9   1  10       1388.53       1353.49        23.68 o                         
  -8   1  10       4668.96       4774.33        61.35 o                         
  -7   1  10        275.50        340.71        13.16 o                         
  -6   1  10       2967.55       3028.01        39.86 o                         
  -5   1  10        793.38        907.30        19.42 o                         
  -4   1  10       4054.49       4277.27        46.26 o                         
  -3   1  10       2687.64       2911.74        34.28 o                         
  -2   1  10          9.46         14.73         7.54 o                         
  -1   1  10       2603.67       2961.61        41.71 o                         
   0   1  10         14.16         29.77        10.92 o                         
   1   1  10        818.76        786.23        18.36 o                         
   2   1  10       4403.41       4494.36        63.70 o                         
   3   1  10         79.43        107.82        14.43 o                         
   4   1  10        240.00        196.81        24.93 o                         
   5   1  10         77.27        102.36        23.39 o                         
   6   1  10       1834.69       1881.94        84.83 o                         
   7   1  10         28.47         -2.71        18.74 o                         
   8   1  10         28.27         13.78        20.10 o                         
   9   1  10          1.11          6.27        26.55 o                         
  10   1  10       1212.32       1223.80        56.63 o                         
  11   1  10         38.76        185.90        32.08 o                         
  12   1  10        322.36        402.91        44.18 o                         
  13   1  10         21.67         47.95        22.17 o                         
 -17   2  10          0.46          7.64        18.07 o                         
 -16   2  10          6.98          8.90        11.60 o                         
 -15   2  10         13.88         20.51         9.90 o                         
 -14   2  10         37.99         34.35         9.03 o                         
 -13   2  10        322.92        286.72        16.19 o                         
 -12   2  10        117.29        143.71        15.45 o                         
 -11   2  10        102.49        110.85        13.87 o                         
 -10   2  10       2041.92       2078.83        35.20 o                         
  -9   2  10          6.13        -10.00        10.00 o                         
  -8   2  10        174.70        168.58        14.48 o                         
  -7   2  10        308.40        317.37        12.36 o                         
  -6   2  10        152.32        169.52         9.71 o                         
  -5   2  10        111.83         90.39         9.07 o                         
  -4   2  10         52.07         45.57         8.60 o                         
  -3   2  10       2860.33       2867.75        39.19 o                         
  -2   2  10       9706.48      10149.77       108.75 o                         
  -1   2  10        815.01        766.84        20.42 o                         
   0   2  10       1619.51       1577.18        29.75 o                         
   1   2  10          6.65          0.21        11.18 o                         
   2   2  10         83.21         70.47         9.57 o                         
   3   2  10         35.07         38.94        12.99 o                         
   4   2  10          4.00        -10.06        10.10 o                         
   5   2  10        802.64        773.65        29.84 o                         
   6   2  10         10.85         21.54        17.99 o                         
   7   2  10         94.13         94.23        20.54 o                         
   8   2  10        836.97        824.05        37.35 o                         
   9   2  10        119.10        147.24        22.26 o                         
  10   2  10        234.08        226.50        35.30 o                         
  11   2  10         19.96          9.61        32.07 o                         
  12   2  10          5.47         87.54        42.43 o                         
 -16   3  10        162.04        155.99        28.96 o                         
 -15   3  10        242.58        232.37        19.29 o                         
 -14   3  10        120.88        126.84        17.53 o                         
 -13   3  10          0.38         -9.07        14.31 o                         
 -12   3  10        182.78        128.76        17.18 o                         
 -11   3  10        267.63        274.27        34.34 o                         
 -10   3  10        114.58        114.54        19.92 o                         
  -9   3  10         28.47         13.56        16.12 o                         
  -8   3  10        301.94        290.72        22.00 o                         
  -7   3  10        118.19        111.26        11.29 o                         
  -6   3  10        745.03        709.46        18.04 o                         
  -5   3  10          6.44         -0.25         8.48 o                         
  -4   3  10        899.11        898.94        18.92 o                         
  -3   3  10          5.15         10.54         8.93 o                         
  -2   3  10        187.23        161.67        11.76 o                         
  -1   3  10        436.49        381.95        16.89 o                         
   0   3  10        391.94        385.59        19.32 o                         
   1   3  10        289.85        255.20        16.99 o                         
   2   3  10        379.34        375.87        20.43 o                         
   3   3  10       1647.50       1617.25        31.82 o                         
   4   3  10       1731.27       1696.78        33.76 o                         
   5   3  10        387.62        404.30        18.66 o                         
   6   3  10         66.14         73.05        15.08 o                         
   7   3  10          0.48          5.00        12.38 o                         
   8   3  10          7.35         -9.90        23.85 o                         
   9   3  10        351.28        351.87        24.08 o                         
  10   3  10         19.19         25.13        23.13 o                         
  11   3  10         59.90        246.05        52.70 o                         
 -15   4  10         10.06         79.21        24.42 o                         
 -14   4  10        131.58        149.86        48.15 o                         
 -13   4  10        266.06        154.84        28.04 o                         
 -12   4  10          4.23         25.96        18.44 o                         
 -11   4  10        484.76        496.38        27.03 o                         
 -10   4  10        129.42        132.74        22.29 o                         
  -9   4  10        162.39        184.33        22.22 o                         
  -8   4  10         91.77         99.62        17.66 o                         
  -7   4  10        504.30        436.40        17.78 o                         
  -6   4  10        336.21        323.48        14.96 o                         
  -5   4  10         25.00         19.18         8.91 o                         
  -4   4  10          6.12          3.90         9.25 o                         
  -3   4  10        512.56        508.38        17.27 o                         
  -2   4  10        655.08        638.27        18.39 o                         
  -1   4  10        934.41        922.76        22.83 o                         
   0   4  10         19.78         22.95        13.78 o                         
   1   4  10          5.09          6.02        12.36 o                         
   2   4  10        711.24        692.70        24.08 o                         
   3   4  10        427.46        456.91        20.16 o                         
   4   4  10         33.77         40.82        11.54 o                         
   5   4  10          5.76         66.48        16.93 o                         
   6   4  10        196.36        207.91        15.95 o                         
   7   4  10        241.46        274.90        24.98 o                         
   8   4  10         85.70         99.05        17.56 o                         
   9   4  10        292.20        450.98        35.43 o                         
  10   4  10         54.02        121.58        31.77 o                         
 -13   5  10          5.31         -1.76        28.64 o                         
 -12   5  10         37.79         70.80        23.35 o                         
 -11   5  10        116.94        234.30        36.60 o                         
 -10   5  10          1.41         26.09        19.97 o                         
  -9   5  10        188.73        219.72        21.08 o                         
  -8   5  10         74.65         70.68        16.37 o                         
  -7   5  10         15.69         36.23        15.65 o                         
  -6   5  10         67.60         57.58        10.23 o                         
  -5   5  10        173.40        209.58        17.05 o                         
  -4   5  10        277.70        289.76        17.06 o                         
  -3   5  10        141.41        183.17        16.23 o                         
  -2   5  10        421.51        436.36        19.88 o                         
  -1   5  10        234.32        206.93        18.81 o                         
   0   5  10          0.25         -8.09        13.80 o                         
   1   5  10         46.48         71.93        14.16 o                         
   2   5  10        189.58        178.95        16.37 o                         
   3   5  10        565.74        562.34        22.97 o                         
   4   5  10          1.58          4.39        11.10 o                         
   5   5  10         17.47         49.16        17.73 o                         
   6   5  10         64.90         98.52        18.71 o                         
   7   5  10          9.77         20.80        21.27 o                         
   8   5  10        121.17        128.18        35.16 o                         
  -9   6  10         37.26         52.20        25.76 o                         
  -8   6  10        261.79        355.56        31.29 o                         
  -7   6  10         71.97         37.60        23.92 o                         
  -6   6  10         10.80         43.45        36.55 o                         
  -5   6  10         79.85         90.33        11.62 o                         
  -4   6  10         87.34         93.86        11.97 o                         
  -3   6  10        304.22        372.18        21.16 o                         
  -2   6  10         13.60         11.92        15.30 o                         
  -1   6  10         60.79         48.66        17.16 o                         
   0   6  10         17.66          5.97        16.00 o                         
   1   6  10        111.65        155.26        20.10 o                         
   2   6  10        282.52        306.49        23.23 o                         
   3   6  10         28.59         29.12        23.50 o                         
   4   6  10         39.62         -6.28        25.41 o                         
 -17   0  11        295.84        290.96        30.96 o                         
 -15   0  11        318.90        338.42        38.34 o                         
 -13   0  11        117.69         94.29        17.21 o                         
 -11   0  11        209.70        182.97        20.95 o                         
  -9   0  11        151.57        145.79        17.25 o                         
  -7   0  11       1661.90       1590.72        36.09 o                         
  -5   0  11       2546.80       2569.50        47.43 o                         
  -3   0  11        228.65        263.40        17.32 o                         
  -1   0  11       3026.53       3566.48        60.25 o                         
   1   0  11       1773.73       2006.88        56.46 o                         
   3   0  11       2302.02       2360.76        67.43 o                         
   5   0  11       3388.54       3378.37        86.57 o                         
   7   0  11        244.13        255.98        46.52 o                         
   9   0  11        624.50        635.07        75.48 o                         
  11   0  11         10.51         41.98        33.94 o                         
 -18   1  11         75.00        100.26        20.49 o                         
 -17   1  11        222.28        244.96        18.67 o                         
 -16   1  11          7.13          0.65        13.95 o                         
 -15   1  11        106.70        116.14        15.48 o                         
 -14   1  11         49.15         32.64        12.73 o                         
 -13   1  11        247.01        231.85        15.71 o                         
 -12   1  11        970.87        965.37        25.10 o                         
 -11   1  11       1042.83       1074.06        22.18 o                         
 -10   1  11        350.03        371.00        14.25 o                         
  -9   1  11        857.06        860.82        19.40 o                         
  -8   1  11         19.48         20.72         8.90 o                         
  -7   1  11         89.55         64.82         9.70 o                         
  -6   1  11         83.14        107.61        10.77 o                         
  -5   1  11       1801.61       1962.44        29.18 o                         
  -4   1  11          2.07         -3.45         7.61 o                         
  -3   1  11       2927.51       2980.80        36.18 o                         
  -2   1  11         23.91         31.07         8.36 o                         
  -1   1  11       7833.86       8229.58        90.41 o                         
   0   1  11        109.87         81.89         8.29 o                         
   1   1  11       4034.98       4335.99        53.21 o                         
   2   1  11       1029.28       1048.02        24.24 o                         
   3   1  11          5.46          5.66        13.64 o                         
   4   1  11          2.00          4.98        16.81 o                         
   5   1  11        135.04        177.71        26.47 o                         
   6   1  11         10.63          1.73        28.25 o                         
   7   1  11        697.75        678.71        34.79 o                         
   8   1  11        259.70        286.11        32.68 o                         
   9   1  11        101.30        133.72        33.50 o                         
  10   1  11          5.27         18.54        61.64 o                         
  11   1  11        390.07        334.43        42.39 o                         
  12   1  11         71.94        280.89        42.43 o                         
 -17   2  11         60.20         96.64        23.59 o                         
 -16   2  11        286.64        274.25        16.71 o                         
 -15   2  11        200.84        212.04        19.34 o                         
 -14   2  11        152.87        138.07        12.70 o                         
 -13   2  11       1220.27       1242.05        27.81 o                         
 -12   2  11         26.17         40.92        10.45 o                         
 -11   2  11        199.11        213.64        15.37 o                         
 -10   2  11          1.35        -10.94        10.94 o                         
  -9   2  11        482.12        477.82        17.61 o                         
  -8   2  11        389.59        359.66        12.84 o                         
  -7   2  11         12.15          5.51         8.90 o                         
  -6   2  11       1043.21        927.15        19.21 o                         
  -5   2  11       1785.58       1870.95        30.50 o                         
  -4   2  11        508.53        487.43        17.10 o                         
  -3   2  11       1200.98       1228.37        24.19 o                         
  -2   2  11          5.50          1.47        10.46 o                         
  -1   2  11       1203.48       1263.75        24.93 o                         
   0   2  11        577.46        593.81        21.31 o                         
   1   2  11        711.50        665.03        21.21 o                         
   2   2  11       1975.41       1994.62        38.15 o                         
   3   2  11        132.55        131.04        14.59 o                         
   4   2  11        755.80        711.98        23.44 o                         
   5   2  11        598.47        624.10        28.68 o                         
   6   2  11        108.45         94.80        18.63 o                         
   7   2  11       1392.70       1378.77        81.54 o                         
   8   2  11          9.37         18.86        22.50 o                         
   9   2  11         45.59        109.72        21.19 o                         
  10   2  11         35.08         51.43        52.26 o                         
  11   2  11        167.67        225.51        49.13 o                         
  12   2  11        110.99         55.38        42.43 o                         
 -16   3  11          5.52         62.30        25.37 o                         
 -15   3  11          1.06         33.97        30.69 o                         
 -14   3  11         61.90         73.07        20.57 o                         
 -13   3  11          2.17         10.59        13.25 o                         
 -12   3  11         66.49        104.68        17.04 o                         
 -11   3  11         34.92         50.26        26.55 o                         
 -10   3  11       1019.53        876.42        31.58 o                         
  -9   3  11        583.69        567.09        26.39 o                         
  -8   3  11       1140.65       1112.73        26.20 o                         
  -7   3  11       1745.22       1722.54        29.27 o                         
  -6   3  11        200.50        200.66        12.35 o                         
  -5   3  11          0.65         -7.60         7.60 o                         
  -4   3  11       1174.07       1142.09        22.35 o                         
  -3   3  11        323.82        299.80        13.78 o                         
  -2   3  11        484.20        440.69        14.06 o                         
  -1   3  11         80.62         93.35        12.99 o                         
   0   3  11       1432.32       1430.37        30.17 o                         
   1   3  11       3412.54       3290.56        52.86 o                         
   2   3  11       1190.39       1147.02        29.40 o                         
   3   3  11         26.46         29.69        10.61 o                         
   4   3  11        821.87        765.80        23.58 o                         
   5   3  11         70.79         66.68        11.79 o                         
   6   3  11        453.22        463.15        20.33 o                         
   7   3  11        115.75        136.45        16.73 o                         
   8   3  11        164.00        162.65        17.99 o                         
   9   3  11          2.51         67.20        42.43 o                         
  10   3  11        169.51        247.57        26.55 o                         
  11   3  11         82.31         72.60        46.00 o                         
 -15   4  11         32.61         32.62        25.09 o                         
 -14   4  11         89.32         99.11        23.89 o                         
 -13   4  11          1.64        -11.32        26.78 o                         
 -12   4  11        151.69        171.26        20.34 o                         
 -11   4  11        108.02        125.94        22.10 o                         
 -10   4  11        169.87        137.52        22.73 o                         
  -9   4  11        104.85        122.96        18.66 o                         
  -8   4  11        513.85        460.66        30.33 o                         
  -7   4  11          9.22         -7.18         9.08 o                         
  -6   4  11         16.74         30.58         9.98 o                         
  -5   4  11        214.53        195.14        17.27 o                         
  -4   4  11       1098.32       1082.56        22.68 o                         
  -3   4  11        515.78        510.30        17.58 o                         
  -2   4  11        460.79        438.88        17.10 o                         
  -1   4  11        350.75        314.36        16.06 o                         
   0   4  11        350.10        287.89        27.83 o                         
   1   4  11        117.58        102.69        14.44 o                         
   2   4  11        550.03        516.59        22.26 o                         
   3   4  11         66.77         93.55        12.67 o                         
   4   4  11        308.91        318.74        17.01 o                         
   5   4  11        229.66        218.74        15.60 o                         
   6   4  11        506.32        454.81        43.39 o                         
   7   4  11        126.43        140.35        17.71 o                         
   8   4  11          9.79         37.52        20.53 o                         
   9   4  11         23.28          5.32        20.35 o                         
 -12   5  11         93.51        158.01        24.71 o                         
 -11   5  11        217.31        267.79        26.23 o                         
 -10   5  11        189.44        127.02        25.25 o                         
  -9   5  11         61.14         67.29        17.13 o                         
  -8   5  11        107.38        140.57        20.35 o                         
  -7   5  11         99.40        104.70        17.98 o                         
  -6   5  11          2.22         10.76         9.75 o                         
  -5   5  11        941.24        930.40        24.31 o                         
  -4   5  11        142.71        151.70        15.97 o                         
  -3   5  11        127.82        158.07        16.53 o                         
  -2   5  11         95.50        120.97        14.52 o                         
  -1   5  11          5.72         46.03        16.23 o                         
   0   5  11         85.17         77.24        18.31 o                         
   1   5  11         10.11          5.62        15.08 o                         
   2   5  11         93.50        134.68        18.91 o                         
   3   5  11         94.61         89.03        14.63 o                         
   4   5  11        102.93         95.35        62.98 o                         
   5   5  11        322.63        297.05        21.20 o                         
   6   5  11        156.34        176.69        33.85 o                         
   7   5  11         24.26          0.94        69.23 o                         
  -9   6  11         60.70         37.20        30.95 o                         
  -8   6  11          5.46         21.62        23.71 o                         
  -7   6  11          3.97         30.51        22.42 o                         
  -6   6  11        239.41        282.64        28.39 o                         
  -5   6  11          8.23          4.32        15.05 o                         
  -4   6  11         63.73         98.88        15.35 o                         
  -3   6  11         18.18         53.67        17.15 o                         
  -2   6  11          0.85         -7.83        19.75 o                         
  -1   6  11         27.83         23.55        17.22 o                         
   0   6  11        141.91         80.65        23.04 o                         
   1   6  11         97.79        198.18        30.52 o                         
   2   6  11        177.56        264.40        23.84 o                         
   3   6  11         11.58         38.97        23.16 o                         
 -18   0  12        395.09        396.06        35.40 o                         
 -16   0  12         30.78         34.25        23.71 o                         
 -14   0  12        338.66        282.96        24.56 o                         
 -12   0  12         51.15         72.54        16.50 o                         
 -10   0  12        335.11        347.10        23.39 o                         
  -8   0  12       6682.26       6942.58       106.53 o                         
  -6   0  12       2680.04       2861.18        52.44 o                         
  -4   0  12          1.70          5.18        11.30 o                         
  -2   0  12        926.95       1074.17        25.17 o                         
   0   0  12       3506.68       3561.49        69.14 o                         
   2   0  12       2487.37       2434.90        55.32 o                         
   4   0  12        241.28        252.02        32.22 o                         
   6   0  12        403.84        460.66        40.34 o                         
   8   0  12        251.55        257.22        60.74 o                         
  12   0  12        105.77         47.34        38.41 o                         
 -18   1  12          7.29         48.86        22.63 o                         
 -17   1  12         14.18         13.61        15.30 o                         
 -16   1  12        137.48        161.21        16.17 o                         
 -15   1  12          7.22         27.35        11.20 o                         
 -14   1  12        955.06       1037.57        27.37 o                         
 -13   1  12         40.17         42.25        11.57 o                         
 -12   1  12       2083.92       2057.06        33.13 o                         
 -11   1  12         59.93         70.69        12.24 o                         
 -10   1  12         77.09         60.78         9.91 o                         
  -9   1  12        133.87        142.72        11.28 o                         
  -8   1  12         51.43         71.54        10.51 o                         
  -7   1  12         60.93         50.60        10.14 o                         
  -6   1  12        920.51        893.58        20.79 o                         
  -5   1  12        268.85        291.20        12.07 o                         
  -4   1  12       1443.43       1416.43        22.69 o                         
  -3   1  12       1491.64       1474.15        22.79 o                         
  -2   1  12        700.28        637.10        18.02 o                         
  -1   1  12         12.22         15.95         9.81 o                         
   0   1  12        187.97        173.68        10.37 o                         
   1   1  12        544.89        554.69        17.51 o                         
   2   1  12          0.82         -3.73        11.29 o                         
   3   1  12          2.82         -8.51        14.51 o                         
   4   1  12       1478.19       1522.17        39.33 o                         
   5   1  12        965.34        966.26        32.98 o                         
   6   1  12        748.10        721.88        38.55 o                         
   7   1  12        254.71        260.32        34.52 o                         
   8   1  12        111.11        117.47        30.11 o                         
   9   1  12        139.97        125.10        28.99 o                         
  10   1  12         43.84          0.57        42.88 o                         
  11   1  12         16.04         35.06        39.97 o                         
 -17   2  12        109.34        120.66        21.29 o                         
 -16   2  12        199.53        223.77        15.75 o                         
 -15   2  12         12.30         31.95        14.08 o                         
 -14   2  12        124.37        151.22        17.18 o                         
 -13   2  12          8.51         13.91        12.01 o                         
 -12   2  12         55.48         39.85        15.25 o                         
 -11   2  12         62.90         25.93        11.33 o                         
 -10   2  12        705.57        695.13        20.86 o                         
  -9   2  12       2041.55       1977.49        37.56 o                         
  -8   2  12        404.81        385.83        15.11 o                         
  -7   2  12        370.16        343.22        14.76 o                         
  -6   2  12       1503.07       1527.40        26.47 o                         
  -5   2  12        637.07        575.36        18.40 o                         
  -4   2  12       1204.20       1220.52        25.25 o                         
  -3   2  12        189.02        184.10        14.06 o                         
  -2   2  12       5839.74       5958.38        70.93 o                         
  -1   2  12        297.72        265.43        15.37 o                         
   0   2  12       2660.68       2748.61        46.57 o                         
   1   2  12       1374.05       1364.38        31.97 o                         
   2   2  12        459.77        465.22        20.62 o                         
   3   2  12        571.25        517.63        20.10 o                         
   4   2  12        972.93        915.13        25.88 o                         
   5   2  12        139.44        135.96        19.76 o                         
   6   2  12       1120.41       1122.46        42.19 o                         
   7   2  12        113.25        149.34        22.10 o                         
   8   2  12         21.45         45.53        19.99 o                         
   9   2  12        139.41        258.81        29.03 o                         
  10   2  12        106.37        199.65        41.98 o                         
  11   2  12         86.65        118.36        37.52 o                         
 -16   3  12         92.24        100.06        19.59 o                         
 -15   3  12        135.89        103.51        21.92 o                         
 -14   3  12         17.95         11.73        15.05 o                         
 -13   3  12         34.58         51.29        14.21 o                         
 -12   3  12        248.79        240.86        18.64 o                         
 -11   3  12        497.59        502.35        27.57 o                         
 -10   3  12        630.50        649.76        29.31 o                         
  -9   3  12          0.07         14.72        17.50 o                         
  -8   3  12          0.69         -7.22        10.38 o                         
  -7   3  12       1671.94       1563.01        28.22 o                         
  -6   3  12        534.77        520.09        16.98 o                         
  -5   3  12       1311.51       1219.53        24.55 o                         
  -4   3  12        112.59        127.50        11.70 o                         
  -3   3  12        133.45        118.88        11.02 o                         
  -2   3  12        305.96        335.53        17.63 o                         
  -1   3  12        384.96        422.89        19.38 o                         
   0   3  12        933.56        927.52        26.18 o                         
   1   3  12        263.14        238.71        16.78 o                         
   2   3  12        236.08        195.63        17.40 o                         
   3   3  12        639.82        591.76        23.53 o                         
   4   3  12        247.78        236.05        17.99 o                         
   5   3  12        179.79        193.03        14.19 o                         
   6   3  12        266.16        219.32        16.10 o                         
   7   3  12         25.12         -7.80        28.48 o                         
   8   3  12        269.44        319.05        23.72 o                         
   9   3  12          8.87        -15.52        18.66 o                         
  10   3  12        177.99        187.90        29.81 o                         
 -14   4  12        110.24        110.83        22.34 o                         
 -13   4  12          9.89         38.64        22.48 o                         
 -12   4  12        147.05        166.94        20.75 o                         
 -11   4  12        488.52        468.98        25.95 o                         
 -10   4  12         40.22         57.71        17.81 o                         
  -9   4  12        168.88        151.39        20.58 o                         
  -8   4  12        253.46        292.00        16.78 o                         
  -7   4  12       1344.86       1251.18        35.48 o                         
  -6   4  12        225.73        240.09        13.90 o                         
  -5   4  12        201.02        217.04        13.34 o                         
  -4   4  12        296.60        313.64        15.60 o                         
  -3   4  12        219.36        195.88        14.00 o                         
  -2   4  12        129.74        108.93        12.80 o                         
  -1   4  12        226.81        194.70        17.71 o                         
   0   4  12         46.89         56.17        15.70 o                         
   1   4  12        598.15        556.90        25.63 o                         
   2   4  12         81.18         98.87        17.18 o                         
   3   4  12         58.31         65.73        19.03 o                         
   4   4  12        661.31        626.04        31.49 o                         
   5   4  12         90.48         89.72        14.34 o                         
   6   4  12         67.13         16.71        24.80 o                         
   7   4  12        269.47        237.48        20.16 o                         
   8   4  12         45.10         98.33        20.34 o                         
 -12   5  12         34.25         17.97        24.15 o                         
 -11   5  12         30.73         69.33        27.24 o                         
 -10   5  12          4.59          9.82        19.45 o                         
  -9   5  12         75.40         85.23        17.97 o                         
  -8   5  12        138.21        158.08        19.22 o                         
  -7   5  12        158.27        162.62        15.22 o                         
  -6   5  12        537.26        505.93        18.09 o                         
  -5   5  12        386.91        392.60        18.76 o                         
  -4   5  12        492.98        503.35        21.04 o                         
  -3   5  12        392.56        436.57        18.00 o                         
  -2   5  12         46.57         36.90        14.99 o                         
  -1   5  12        405.22        415.17        24.34 o                         
   0   5  12         57.41         76.85        16.80 o                         
   1   5  12          2.49         18.04        14.57 o                         
   2   5  12        143.78        161.68        20.63 o                         
   3   5  12         80.25         41.97        19.43 o                         
   4   5  12        175.34        295.18        43.77 o                         
   5   5  12        122.69         89.77        33.94 o                         
   6   5  12         67.45        228.63        49.13 o                         
  -8   6  12          3.71         22.58        30.64 o                         
  -7   6  12        226.23        188.08        40.40 o                         
  -6   6  12        125.00        178.59        24.06 o                         
  -5   6  12         20.50         38.01        12.95 o                         
  -4   6  12          8.06        -18.31        19.17 o                         
  -3   6  12          1.94         23.06        24.50 o                         
  -2   6  12        102.49        107.82        18.91 o                         
  -1   6  12         45.04         59.92        28.80 o                         
   0   6  12          1.18         21.16        19.21 o                         
   1   6  12        375.69        398.43        33.25 o                         
   2   6  12         11.74         -1.21        24.18 o                         
 -17   0  13          5.58         84.94        24.08 o                         
 -15   0  13         10.22         13.03        20.13 o                         
 -13   0  13       1098.42       1138.94        38.44 o                         
 -11   0  13       1037.40       1012.04        34.38 o                         
  -9   0  13       1503.72       1583.32        35.13 o                         
  -7   0  13        650.66        663.75        25.31 o                         
  -5   0  13        601.91        700.94        24.34 o                         
  -3   0  13         25.33         17.03        10.42 o                         
  -1   0  13       3453.72       3445.35        61.61 o                         
   1   0  13        258.17        218.99        22.20 o                         
   3   0  13        329.32        326.67        26.83 o                         
   5   0  13        274.66        269.10        37.03 o                         
   7   0  13        839.98        931.59        89.33 o                         
  11   0  13          2.03         57.17        36.18 o                         
 -17   1  13         73.94         31.09        20.06 o                         
 -16   1  13         33.88         91.41        18.91 o                         
 -15   1  13        357.83        366.15        23.86 o                         
 -14   1  13        402.88        368.57        19.94 o                         
 -13   1  13        126.86        136.37        11.82 o                         
 -12   1  13         95.89         84.03        12.39 o                         
 -11   1  13        119.98        116.72        11.33 o                         
 -10   1  13         92.15         96.45        11.42 o                         
  -9   1  13        245.13        303.84        15.25 o                         
  -8   1  13         39.78         60.26        10.74 o                         
  -7   1  13       2847.63       2910.81        41.89 o                         
  -6   1  13       4215.34       4221.29        53.49 o                         
  -5   1  13       4412.45       4343.64        49.05 o                         
  -4   1  13         43.33         45.79         8.89 o                         
  -3   1  13         18.01         12.19         8.46 o                         
  -2   1  13        625.23        625.36        18.51 o                         
  -1   1  13        428.73        410.77        18.50 o                         
   0   1  13        285.34        287.97        13.61 o                         
   1   1  13        255.06        216.35        13.91 o                         
   2   1  13        145.21        135.60        14.33 o                         
   3   1  13       2170.03       2133.36        37.77 o                         
   4   1  13        333.02        368.82        26.16 o                         
   5   1  13        231.13        283.21        26.89 o                         
   6   1  13        430.49        456.99        31.89 o                         
   7   1  13         33.38         37.39        28.68 o                         
   8   1  13        173.05        211.72        30.63 o                         
   9   1  13         56.47         95.58        36.18 o                         
  10   1  13          1.19         19.04        33.27 o                         
  11   1  13         49.04         71.01        41.98 o                         
 -17   2  13        122.52        141.05        25.14 o                         
 -16   2  13         75.86        145.66        17.70 o                         
 -15   2  13         11.19         35.05        11.14 o                         
 -14   2  13         55.51         43.95        11.47 o                         
 -13   2  13       2138.29       2106.27        42.59 o                         
 -12   2  13         66.64         64.68        18.25 o                         
 -11   2  13        122.79        149.06        13.16 o                         
 -10   2  13        542.85        513.92        23.67 o                         
  -9   2  13       1043.27        994.08        27.29 o                         
  -8   2  13          1.51          6.83         9.77 o                         
  -7   2  13         93.37         79.90        10.75 o                         
  -6   2  13        257.21        239.99        14.39 o                         
  -5   2  13       1506.37       1500.79        28.81 o                         
  -4   2  13        566.07        497.86        15.92 o                         
  -3   2  13        549.67        504.39        19.46 o                         
  -2   2  13        224.42        225.93        15.72 o                         
  -1   2  13        146.71        158.95        15.97 o                         
   0   2  13         41.50         27.18        13.50 o                         
   1   2  13        424.17        422.01        22.35 o                         
   2   2  13         78.77         85.05        16.54 o                         
   3   2  13        949.05        866.87        18.84 o                         
   4   2  13         43.92         50.28        18.41 o                         
   5   2  13        324.94        342.48        38.29 o                         
   6   2  13         20.72         63.31        24.45 o                         
   7   2  13        280.87        321.17        34.88 o                         
   8   2  13         66.47         56.94        20.95 o                         
   9   2  13        215.81        294.64        37.39 o                         
  10   2  13          8.42         48.24        41.98 o                         
 -16   3  13         74.73         55.87        20.12 o                         
 -15   3  13          6.53        -15.27        20.56 o                         
 -14   3  13         26.46         16.78        15.64 o                         
 -13   3  13        613.79        581.82        27.56 o                         
 -12   3  13         11.82          2.84        14.57 o                         
 -11   3  13          1.86         -5.01        16.53 o                         
 -10   3  13         75.32         60.59        27.96 o                         
  -9   3  13        165.65        158.38        13.33 o                         
  -8   3  13        534.92        494.58        17.87 o                         
  -7   3  13        769.54        777.13        20.28 o                         
  -6   3  13         48.53         50.94         9.23 o                         
  -5   3  13        948.57        984.17        23.91 o                         
  -4   3  13          1.03          1.94         9.21 o                         
  -3   3  13        460.74        453.42        19.02 o                         
  -2   3  13        272.36        220.87        16.61 o                         
  -1   3  13       1002.42        940.70        27.59 o                         
   0   3  13        451.61        419.95        21.29 o                         
   1   3  13        827.28        807.93        26.30 o                         
   2   3  13         99.45         80.41        15.43 o                         
   3   3  13         91.96         78.52        18.82 o                         
   4   3  13         18.54          5.00        12.57 o                         
   5   3  13          4.72         -0.24        13.46 o                         
   6   3  13          0.21         -2.76        12.07 o                         
   7   3  13        332.12        253.18        19.91 o                         
   8   3  13         60.74        112.32        19.65 o                         
   9   3  13         15.57         83.90        45.15 o                         
 -14   4  13        123.00        157.64        23.73 o                         
 -13   4  13         26.15        -11.84        20.36 o                         
 -12   4  13        123.80         87.45        42.45 o                         
 -11   4  13         91.80        125.94        22.76 o                         
 -10   4  13          7.55         31.65        20.44 o                         
  -9   4  13        193.48        212.65        22.57 o                         
  -8   4  13         10.26         12.52        12.95 o                         
  -7   4  13        343.23        321.11        15.91 o                         
  -6   4  13         54.39         57.08        10.65 o                         
  -5   4  13          9.48          3.01        11.06 o                         
  -4   4  13       2595.55       2521.24        38.04 o                         
  -3   4  13        201.25        167.16        13.57 o                         
  -2   4  13        104.30        110.80        14.60 o                         
  -1   4  13        835.34        809.57        27.22 o                         
   0   4  13        143.09         94.63        17.33 o                         
   1   4  13         40.65         33.40        14.76 o                         
   2   4  13         35.44         20.44        15.10 o                         
   3   4  13         21.82          9.46        14.57 o                         
   4   4  13          8.80         42.57        27.02 o                         
   5   4  13         33.85          1.55        23.22 o                         
   6   4  13        422.46        417.72        20.68 o                         
   7   4  13          1.08        -11.95        24.72 o                         
   8   4  13         23.56         59.57        36.85 o                         
 -12   5  13         17.19         17.56        27.44 o                         
 -11   5  13          7.09         14.55        36.57 o                         
 -10   5  13          2.68         40.40        21.90 o                         
  -9   5  13        130.07        185.52        19.71 o                         
  -8   5  13        560.18        607.74        35.36 o                         
  -7   5  13          1.50         24.41         9.81 o                         
  -6   5  13        209.84        224.58        14.37 o                         
  -5   5  13        174.70        202.13        17.80 o                         
  -4   5  13         17.60         66.11        12.46 o                         
  -3   5  13         19.84         19.35        14.47 o                         
  -2   5  13         49.47         49.07        18.97 o                         
  -1   5  13         30.51         18.21        14.22 o                         
   0   5  13        449.96        436.55        23.26 o                         
   1   5  13        154.21        153.65        18.93 o                         
   2   5  13        184.53        235.34        31.57 o                         
   3   5  13         12.35         51.15        17.59 o                         
   4   5  13        293.39        429.33        66.55 o                         
   5   5  13        134.58        116.52        43.10 o                         
  -7   6  13          5.53          7.89        25.41 o                         
  -6   6  13         52.45         99.90        29.18 o                         
  -5   6  13          2.38         -8.85        18.20 o                         
  -4   6  13          4.91         30.32        22.76 o                         
  -3   6  13         62.83         42.60        27.41 o                         
  -2   6  13        301.62        298.31        41.54 o                         
  -1   6  13        142.59        121.71        20.29 o                         
   0   6  13        107.40         97.79        20.51 o                         
   1   6  13          1.00         15.83        32.27 o                         
 -16   0  14          4.15          7.68        21.87 o                         
 -14   0  14        397.80        424.71        25.46 o                         
 -12   0  14        838.95        847.15        33.54 o                         
 -10   0  14        148.21        140.29        17.07 o                         
  -8   0  14       1012.13       1091.81        32.41 o                         
  -6   0  14        483.43        499.49        23.21 o                         
  -4   0  14       4629.99       4796.31        79.81 o                         
  -2   0  14        851.15        824.06        23.43 o                         
   0   0  14         77.30         61.96        18.94 o                         
   2   0  14        662.65        615.17        32.00 o                         
   4   0  14         48.05         42.38        25.79 o                         
   6   0  14        802.33        752.32        51.38 o                         
 -17   1  14        113.52        190.80        18.93 o                         
 -16   1  14        378.50        423.88        30.39 o                         
 -15   1  14        215.75        218.21        15.79 o                         
 -14   1  14        256.32        268.21        16.48 o                         
 -13   1  14         80.43         53.04        10.75 o                         
 -12   1  14        163.49        199.19        13.52 o                         
 -11   1  14          8.22         17.21        10.34 o                         
 -10   1  14        798.85        864.75        20.80 o                         
  -9   1  14          2.42         20.06        10.97 o                         
  -8   1  14        580.39        556.67        18.02 o                         
  -7   1  14        696.73        701.92        18.92 o                         
  -6   1  14         14.11         15.87         9.40 o                         
  -5   1  14         59.77         55.51         9.61 o                         
  -4   1  14          2.98         -1.69         8.42 o                         
  -3   1  14        910.49        830.21        18.22 o                         
  -2   1  14        565.28        566.73        18.97 o                         
  -1   1  14          8.77         21.13        14.13 o                         
   0   1  14        839.88        774.71        24.51 o                         
   1   1  14        159.57        157.79        14.03 o                         
   2   1  14       1252.51       1266.87        28.75 o                         
   3   1  14         20.97         44.83        13.99 o                         
   4   1  14        367.80        339.78        21.43 o                         
   5   1  14        217.12        239.51        27.12 o                         
   6   1  14          8.46         30.00        25.41 o                         
   7   1  14          1.80         53.89        22.90 o                         
   8   1  14        391.52        468.05        31.44 o                         
   9   1  14          2.94         61.95        31.48 o                         
  10   1  14         95.93        100.05        39.75 o                         
 -17   2  14         42.10         68.77        20.08 o                         
 -16   2  14         74.62        109.93        20.61 o                         
 -15   2  14         39.56         14.36        14.41 o                         
 -14   2  14        151.57        175.00        15.27 o                         
 -13   2  14         54.90         88.86        12.85 o                         
 -12   2  14        195.88        174.36        13.97 o                         
 -11   2  14          6.47        -14.23        14.23 o                         
 -10   2  14       1279.51       1182.19        21.57 o                         
  -9   2  14        300.94        231.07        14.62 o                         
  -8   2  14         23.78          6.17         9.67 o                         
  -7   2  14         18.85          5.21        14.09 o                         
  -6   2  14        373.06        367.24        18.03 o                         
  -5   2  14         19.94         17.18         9.98 o                         
  -4   2  14       1303.51       1252.94        23.37 o                         
  -3   2  14        748.58        762.42        22.47 o                         
  -2   2  14       1685.36       1684.94        31.89 o                         
  -1   2  14        235.45        196.26        17.63 o                         
   0   2  14        387.91        412.08        22.01 o                         
   1   2  14       1690.00       1554.88        36.48 o                         
   2   2  14        214.26        205.02        23.00 o                         
   3   2  14         52.74         50.10        18.36 o                         
   4   2  14       1284.92       1136.86        46.78 o                         
   5   2  14        509.12        515.72        34.99 o                         
   6   2  14         96.91        121.67        19.82 o                         
   7   2  14          8.71         18.49        23.94 o                         
   8   2  14         77.44         28.70        24.34 o                         
   9   2  14          1.55        -17.09        24.47 o                         
  10   2  14         29.85         17.42        38.86 o                         
 -16   3  14         12.10         78.56        30.91 o                         
 -15   3  14          7.33         57.96        18.79 o                         
 -14   3  14         14.97         20.32        18.42 o                         
 -13   3  14         88.30         72.70        19.06 o                         
 -12   3  14          7.92         -8.32        14.36 o                         
 -11   3  14        672.83        621.85        30.20 o                         
 -10   3  14        897.59        925.00        41.44 o                         
  -9   3  14          3.66         -7.49        17.36 o                         
  -8   3  14         24.09         11.68         8.67 o                         
  -7   3  14         32.13         32.48         8.65 o                         
  -6   3  14          5.89         16.27         9.56 o                         
  -5   3  14        119.16        119.73        12.48 o                         
  -4   3  14        430.93        392.55        17.99 o                         
  -3   3  14        851.66        772.05        23.48 o                         
  -2   3  14        649.43        640.05        22.73 o                         
  -1   3  14       1206.18       1235.36        31.29 o                         
   0   3  14        299.65        294.30        20.73 o                         
   1   3  14        236.95        221.42        19.47 o                         
   2   3  14        168.74        164.55        17.93 o                         
   3   3  14         28.72         -3.97        18.94 o                         
   4   3  14        227.80        194.58        27.43 o                         
   5   3  14          1.04         -1.47        17.46 o                         
   6   3  14        170.20        168.11        16.61 o                         
   7   3  14         54.89         32.23        15.92 o                         
   8   3  14        189.78        150.88        24.61 o                         
 -14   4  14         97.47        123.84        38.03 o                         
 -13   4  14         15.11         36.56        22.11 o                         
 -12   4  14         45.58         20.06        26.30 o                         
 -11   4  14         92.70        107.61        20.30 o                         
 -10   4  14         16.17         -0.60        29.72 o                         
  -9   4  14         24.13         51.39        18.14 o                         
  -8   4  14         90.99         95.59        11.51 o                         
  -7   4  14          8.41          4.60         9.66 o                         
  -6   4  14         98.17        116.66        13.49 o                         
  -5   4  14       1449.73       1430.75        29.74 o                         
  -4   4  14        120.87        155.56        15.43 o                         
  -3   4  14         62.20         32.59        16.18 o                         
  -2   4  14        151.04        168.35        18.87 o                         
  -1   4  14         22.93         21.50        16.46 o                         
   0   4  14          5.90         57.10        15.22 o                         
   1   4  14        104.42        135.53        22.71 o                         
   2   4  14         20.58         21.88        17.15 o                         
   3   4  14        506.23        507.47        25.06 o                         
   4   4  14        108.53         90.67        22.11 o                         
   5   4  14        219.52        189.24        41.24 o                         
   6   4  14         40.39         -0.62        29.48 o                         
   7   4  14          3.18        -28.23        28.23 o                         
 -11   5  14        319.53        325.38        31.20 o                         
 -10   5  14         40.01         31.78        28.25 o                         
  -9   5  14         35.14         64.11        21.68 o                         
  -8   5  14        507.62        558.77        21.28 o                         
  -7   5  14        350.62        416.76        18.37 o                         
  -6   5  14          6.59         41.06        11.95 o                         
  -5   5  14         15.24         24.67        12.10 o                         
  -4   5  14          2.03          4.27        14.44 o                         
  -3   5  14         99.66         94.49        17.86 o                         
  -2   5  14         15.04         37.39        15.85 o                         
  -1   5  14         89.66        116.99        18.08 o                         
   0   5  14          0.98         35.26        17.82 o                         
   1   5  14         51.18         61.63        23.53 o                         
   2   5  14        352.95        398.96        50.78 o                         
   3   5  14         11.29         -0.55        25.98 o                         
   4   5  14         15.49         -6.09        26.34 o                         
  -6   6  14         87.73        241.24        38.85 o                         
  -5   6  14          3.15         42.31        19.06 o                         
  -4   6  14         11.08        -20.55        39.30 o                         
  -3   6  14        270.97        263.93        35.67 o                         
  -2   6  14        170.91        228.97        28.39 o                         
  -1   6  14          6.28        -20.85        22.08 o                         
 -17   0  15        130.81         88.43        33.50 o                         
 -15   0  15        127.86        150.31        17.99 o                         
 -13   0  15         43.67         57.34        15.32 o                         
 -11   0  15        951.81        960.03        32.81 o                         
  -9   0  15       1384.12       1384.83        39.12 o                         
  -7   0  15        634.55        600.05        25.79 o                         
  -5   0  15       2602.97       2697.07        53.94 o                         
  -3   0  15         64.89         65.44        14.52 o                         
  -1   0  15       4143.17       4021.39        71.86 o                         
   1   0  15        567.90        603.32        32.29 o                         
   3   0  15        956.61        945.97        58.43 o                         
   5   0  15        485.83        400.91        33.65 o                         
 -17   1  15         21.21         19.45        18.45 o                         
 -16   1  15        127.65        125.71        19.81 o                         
 -15   1  15         12.58         30.46        12.82 o                         
 -14   1  15          4.45         10.21        10.21 o                         
 -13   1  15        122.85        161.23        13.35 o                         
 -12   1  15          0.27         13.30        10.67 o                         
 -11   1  15        763.70        767.01        21.58 o                         
 -10   1  15         68.29         75.99        14.21 o                         
  -9   1  15         50.80         48.05        10.64 o                         
  -8   1  15          0.95          4.07        10.40 o                         
  -7   1  15          2.53         -0.49         9.01 o                         
  -6   1  15        192.41        196.02        12.65 o                         
  -5   1  15        833.06        811.63        18.85 o                         
  -4   1  15         47.15         71.26         9.98 o                         
  -3   1  15        779.62        816.99        22.65 o                         
  -2   1  15        215.36        211.23        16.04 o                         
  -1   1  15       1044.36       1077.67        28.55 o                         
   0   1  15        267.27        245.66        19.50 o                         
   1   1  15        109.97        114.19        14.06 o                         
   2   1  15        151.83        123.35        15.82 o                         
   3   1  15        409.16        379.67        20.87 o                         
   4   1  15        429.95        463.32        27.54 o                         
   5   1  15        135.36        146.07        21.17 o                         
   6   1  15        477.85        538.74        37.04 o                         
   7   1  15        543.63        547.35        39.55 o                         
   8   1  15         45.55         52.94        21.02 o                         
   9   1  15         44.28         32.16        37.96 o                         
 -16   2  15          0.50          4.61        25.67 o                         
 -15   2  15        270.77        281.09        16.77 o                         
 -14   2  15        315.53        257.98        15.44 o                         
 -13   2  15        168.89        138.05        19.25 o                         
 -12   2  15        553.77        519.47        20.62 o                         
 -11   2  15         94.74         87.71         9.39 o                         
 -10   2  15        147.90        132.28        13.96 o                         
  -9   2  15        546.96        545.83        19.41 o                         
  -8   2  15        129.91        127.83        14.21 o                         
  -7   2  15        905.52       1004.56        25.30 o                         
  -6   2  15        336.02        329.87        14.79 o                         
  -5   2  15         32.34         42.83        11.90 o                         
  -4   2  15        128.62        160.77        16.15 o                         
  -3   2  15        176.99        191.78        16.23 o                         
  -2   2  15        146.65        123.36        17.20 o                         
  -1   2  15         34.25         31.41        15.32 o                         
   0   2  15        717.49        726.16        25.47 o                         
   1   2  15        683.12        665.06        28.89 o                         
   2   2  15          6.71          8.16        21.25 o                         
   3   2  15        172.07        181.31        23.69 o                         
   4   2  15          8.88         31.25        10.85 o                         
   5   2  15        150.01        163.90        23.22 o                         
   6   2  15         26.94         22.50        18.92 o                         
   7   2  15          1.22         36.97        27.83 o                         
   8   2  15         68.07        108.71        24.27 o                         
   9   2  15          1.32         10.01        32.16 o                         
 -15   3  15         25.69        -10.40        19.52 o                         
 -14   3  15        412.62        397.85        29.61 o                         
 -13   3  15        220.18        237.90        18.84 o                         
 -12   3  15        126.31        104.63        19.81 o                         
 -11   3  15        375.50        361.23        24.30 o                         
 -10   3  15         34.86         36.34        17.34 o                         
  -9   3  15          8.04        -14.59        15.76 o                         
  -8   3  15         26.83         35.93        10.03 o                         
  -7   3  15       1218.16       1136.23        25.63 o                         
  -6   3  15         12.90        -10.44        10.44 o                         
  -5   3  15         90.50        109.72        10.25 o                         
  -4   3  15        234.15        227.46        17.52 o                         
  -3   3  15        791.30        810.97        25.29 o                         
  -2   3  15       4085.04       3911.95        56.19 o                         
  -1   3  15         85.59         81.52        15.82 o                         
   0   3  15         14.09        -13.92        14.92 o                         
   1   3  15        286.01        289.17        21.91 o                         
   2   3  15        107.30         72.61        18.95 o                         
   3   3  15          3.93        -18.59        18.59 o                         
   4   3  15        560.72        499.20        31.53 o                         
   5   3  15         17.85          3.54        27.05 o                         
   6   3  15        269.63        227.99        40.07 o                         
   7   3  15        320.30        331.18        32.60 o                         
   8   3  15         44.18         62.63        78.38 o                         
 -14   4  15         25.53         58.66        24.73 o                         
 -13   4  15          1.18         51.18        23.61 o                         
 -12   4  15          1.97         17.75        40.74 o                         
 -11   4  15          0.76         -5.68        18.50 o                         
 -10   4  15        117.00        178.22        32.39 o                         
  -9   4  15         14.05         15.73        16.94 o                         
  -8   4  15       1121.23       1108.93        29.52 o                         
  -7   4  15        101.18        127.25        18.21 o                         
  -6   4  15         94.73        116.51        13.32 o                         
  -5   4  15        547.18        546.16        19.78 o                         
  -4   4  15          3.15         -1.34        12.92 o                         
  -3   4  15         50.53         17.83        16.45 o                         
  -2   4  15         20.92          8.88        15.18 o                         
  -1   4  15         18.61         32.96        16.92 o                         
   0   4  15        346.72        349.52        25.12 o                         
   1   4  15         49.25         58.61        24.55 o                         
   2   4  15        721.76        758.26        38.87 o                         
   3   4  15        186.31        220.46        25.70 o                         
   4   4  15         37.31         34.14        23.36 o                         
   5   4  15        129.60         95.22        70.79 o                         
   6   4  15         27.73         12.18        34.61 o                         
 -11   5  15         24.78         51.84        39.97 o                         
 -10   5  15          1.68          9.22        34.25 o                         
  -9   5  15        457.01        557.18        29.67 o                         
  -8   5  15          6.06         -0.97        13.50 o                         
  -7   5  15          3.34         -5.31        18.18 o                         
  -6   5  15         48.14         62.41        25.76 o                         
  -5   5  15         20.35         12.68        13.47 o                         
  -4   5  15         48.68         43.39        14.50 o                         
  -3   5  15         37.97         87.52        19.44 o                         
  -2   5  15        328.85        248.61        31.38 o                         
  -1   5  15        308.17        362.24        28.60 o                         
   0   5  15          6.14          7.47        23.40 o                         
   1   5  15        164.78        277.64        39.65 o                         
   2   5  15          7.57         24.36        25.32 o                         
   3   5  15          2.02         -1.80        43.77 o                         
 -16   0  16        181.05        182.90        25.09 o                         
 -14   0  16        159.54        235.46        22.16 o                         
 -12   0  16        597.27        675.17        28.53 o                         
 -10   0  16       1392.52       1442.90        37.14 o                         
  -8   0  16       1442.70       1512.08        40.40 o                         
  -6   0  16        675.56        715.05        27.68 o                         
  -4   0  16       2452.31       2426.17        50.80 o                         
  -2   0  16         18.55         28.40        17.01 o                         
   0   0  16         29.23         57.74        27.67 o                         
   2   0  16        611.59        599.20        34.06 o                         
   4   0  16         54.36         77.58        22.58 o                         
   6   0  16        191.64        228.58        30.84 o                         
   8   0  16         71.29        -10.27        73.25 o                         
 -17   1  16         18.83         29.89        22.69 o                         
 -16   1  16        254.72        246.96        21.70 o                         
 -15   1  16         61.75         89.63        16.74 o                         
 -14   1  16        119.35        119.19        15.63 o                         
 -13   1  16        207.22        211.70        14.45 o                         
 -12   1  16       1029.59       1056.10        32.61 o                         
 -11   1  16        250.01        284.09        15.81 o                         
 -10   1  16        333.22        270.71        14.98 o                         
  -9   1  16       1553.09       1531.81        28.95 o                         
  -8   1  16        509.07        513.83        18.15 o                         
  -7   1  16          1.64          3.09         9.94 o                         
  -6   1  16       1985.81       2026.09        32.58 o                         
  -5   1  16        940.07        953.59        21.08 o                         
  -4   1  16        269.42        277.25        13.70 o                         
  -3   1  16        193.74        218.72        16.37 o                         
  -2   1  16          6.88          6.94        15.36 o                         
  -1   1  16         65.68         57.78        15.69 o                         
   0   1  16        130.39        117.94        16.99 o                         
   1   1  16        285.94        266.55        17.66 o                         
   2   1  16       1215.22       1136.54        29.69 o                         
   3   1  16        318.36        317.17        29.71 o                         
   4   1  16         32.59         43.69        15.67 o                         
   5   1  16         74.21         77.33        18.96 o                         
   6   1  16         19.42         27.82        20.11 o                         
   7   1  16          8.45          1.30        28.27 o                         
   8   1  16          8.60         21.89        34.84 o                         
   9   1  16          0.57         40.20        41.09 o                         
 -16   2  16          4.23         93.84        27.78 o                         
 -15   2  16         18.36         33.17        15.82 o                         
 -14   2  16         46.30         56.55        12.45 o                         
 -13   2  16        167.23        179.01        14.41 o                         
 -12   2  16        176.34        189.90        15.02 o                         
 -11   2  16          3.61         23.91         9.93 o                         
 -10   2  16        939.77        927.82        28.37 o                         
  -9   2  16          5.42         15.93        11.28 o                         
  -8   2  16        182.37        190.83        15.86 o                         
  -7   2  16        267.92        252.92        15.34 o                         
  -6   2  16        275.90        265.50        13.68 o                         
  -5   2  16         90.06         94.69        12.59 o                         
  -4   2  16         58.92         58.89        15.03 o                         
  -3   2  16        441.00        347.24        20.07 o                         
  -2   2  16        260.46        275.58        19.10 o                         
  -1   2  16        296.60        243.20        19.97 o                         
   0   2  16       1697.45       1632.91        41.29 o                         
   1   2  16        127.42        111.33        20.60 o                         
   2   2  16         85.75        101.61        30.90 o                         
   3   2  16          1.80        -20.40        20.40 o                         
   4   2  16        127.12         90.70        25.44 o                         
   5   2  16        157.21        168.10        18.62 o                         
   6   2  16        215.03        184.04        18.00 o                         
   7   2  16        129.04        124.30        25.82 o                         
   8   2  16        136.55        196.58        32.30 o                         
 -15   3  16        245.47        267.20        23.97 o                         
 -14   3  16         41.75         28.82        19.19 o                         
 -13   3  16        118.05        154.88        32.93 o                         
 -12   3  16        139.29        175.60        26.18 o                         
 -11   3  16         10.03        -16.15        16.15 o                         
 -10   3  16         57.96         12.56        16.25 o                         
  -9   3  16        308.92        302.87        17.06 o                         
  -8   3  16         12.66         43.70        10.06 o                         
  -7   3  16       1228.84       1141.47        30.09 o                         
  -6   3  16        577.25        528.99        20.28 o                         
  -5   3  16        261.01        228.95        19.05 o                         
  -4   3  16       1120.09       1181.63        31.81 o                         
  -3   3  16         26.19         45.87        20.14 o                         
  -2   3  16        321.94        269.23        23.57 o                         
  -1   3  16         13.88         38.60        20.88 o                         
   0   3  16          0.26         23.25        15.84 o                         
   1   3  16        167.20         95.89        22.94 o                         
   2   3  16         26.20        -15.38        15.38 o                         
   3   3  16        101.74         60.33        20.94 o                         
   4   3  16        536.65        401.11        37.14 o                         
   5   3  16         21.71         31.74        22.52 o                         
   6   3  16         27.70        -16.99        26.12 o                         
   7   3  16          0.96        -32.16        42.88 o                         
 -13   4  16         13.52         78.13        31.38 o                         
 -12   4  16          5.61         30.44        31.70 o                         
 -11   4  16        277.68        237.18        24.19 o                         
 -10   4  16         77.03         85.13        18.78 o                         
  -9   4  16        244.72        199.82        15.18 o                         
  -8   4  16        377.72        400.04        17.40 o                         
  -7   4  16        467.76        394.05        17.85 o                         
  -6   4  16        344.07        359.79        16.56 o                         
  -5   4  16         34.39          2.40        15.55 o                         
  -4   4  16          0.37         -6.32        13.42 o                         
  -3   4  16         66.91         66.83        16.60 o                         
  -2   4  16         63.50        104.60        19.10 o                         
  -1   4  16        536.47        524.02        39.41 o                         
   0   4  16         32.49         11.44        20.91 o                         
   1   4  16        439.46        461.22        26.72 o                         
   2   4  16        317.91        214.46        30.90 o                         
   3   4  16        160.65        164.27        27.92 o                         
   4   4  16        104.38         63.21        26.02 o                         
   5   4  16         38.96         63.86        28.66 o                         
 -10   5  16          6.88         19.20        83.30 o                         
  -9   5  16        164.33        205.08        30.59 o                         
  -8   5  16          4.95         18.43        16.32 o                         
  -7   5  16        100.77        144.77        25.46 o                         
  -6   5  16          8.74         20.40        21.60 o                         
  -5   5  16         53.92         64.98        17.75 o                         
  -4   5  16         23.81         40.47        15.98 o                         
  -3   5  16          1.86         19.55        17.79 o                         
  -2   5  16        429.09        436.46        38.23 o                         
  -1   5  16          8.52        121.44        27.51 o                         
   0   5  16         57.56         51.59        23.61 o                         
   1   5  16        111.84        143.89        33.07 o                         
   2   5  16          4.48        -17.26        26.07 o                         
 -17   0  17         15.01         46.49        32.41 o                         
 -15   0  17        377.88        426.28        26.46 o                         
 -13   0  17         21.47         19.94        14.29 o                         
 -11   0  17          5.78         26.64        14.75 o                         
  -9   0  17       1139.82       1114.15        37.23 o                         
  -7   0  17       1405.64       1323.48        37.65 o                         
  -5   0  17        933.75        955.08        32.12 o                         
  -3   0  17        749.12        748.90        37.39 o                         
  -1   0  17         45.71         44.69        20.95 o                         
   1   0  17         42.01         23.21        19.96 o                         
   3   0  17         50.75         73.81        22.63 o                         
   5   0  17       1080.60       1029.18        81.73 o                         
   7   0  17        198.19        168.38        76.37 o                         
 -16   1  17          1.89         45.99        18.60 o                         
 -15   1  17         63.86         72.73        15.75 o                         
 -14   1  17         24.22         19.88        14.08 o                         
 -13   1  17          1.23         -3.81        11.25 o                         
 -12   1  17          6.27          3.19        10.47 o                         
 -11   1  17        486.95        488.08        18.14 o                         
 -10   1  17        802.49        808.76        23.74 o                         
  -9   1  17        176.95        188.90        14.03 o                         
  -8   1  17          5.92         12.88        11.33 o                         
  -7   1  17       1356.85       1386.32        28.05 o                         
  -6   1  17         25.55         24.58        13.05 o                         
  -5   1  17        530.65        466.88        16.12 o                         
  -4   1  17         49.84         51.18        10.44 o                         
  -3   1  17        181.24        190.27        15.91 o                         
  -2   1  17        463.17        457.45        23.87 o                         
  -1   1  17        652.13        669.74        27.41 o                         
   0   1  17         45.38         19.94        18.16 o                         
   1   1  17        237.55        242.45        17.18 o                         
   2   1  17          5.35          8.45        14.91 o                         
   3   1  17         94.26        105.80        15.93 o                         
   4   1  17          1.21          2.43        18.43 o                         
   5   1  17        157.15        200.89        26.44 o                         
   6   1  17          1.05         34.28        26.08 o                         
   7   1  17         69.27        117.46        34.32 o                         
 -16   2  17         96.39        222.24        48.44 o                         
 -15   2  17         21.66         49.12        18.03 o                         
 -14   2  17        118.15        157.48        16.76 o                         
 -13   2  17        811.61        818.51        27.77 o                         
 -12   2  17         61.40         61.15         9.52 o                         
 -11   2  17         23.15         41.00        11.82 o                         
 -10   2  17         20.52         22.73        12.30 o                         
  -9   2  17          6.14          4.81        12.23 o                         
  -8   2  17          2.20         22.30        10.24 o                         
  -7   2  17        613.58        593.12        18.87 o                         
  -6   2  17       1069.50        920.79        22.18 o                         
  -5   2  17       1151.92       1110.85        28.62 o                         
  -4   2  17          1.72         -3.60        14.40 o                         
  -3   2  17        472.88        470.78        24.22 o                         
  -2   2  17        683.49        637.88        26.93 o                         
  -1   2  17        341.21        344.46        25.16 o                         
   0   2  17         62.18         31.65        21.31 o                         
   1   2  17        345.38        320.75        28.35 o                         
   2   2  17         70.63         68.28        24.09 o                         
   3   2  17         12.57         15.60        18.53 o                         
   4   2  17        114.50        168.88        29.57 o                         
   5   2  17          5.82         30.70        19.32 o                         
   6   2  17          8.53         33.50        24.01 o                         
   7   2  17         91.16        134.88        40.64 o                         
 -15   3  17          8.21         -0.88        20.58 o                         
 -14   3  17        126.86        147.60        32.76 o                         
 -13   3  17         77.73         89.48        17.61 o                         
 -12   3  17         57.53        127.30        23.21 o                         
 -11   3  17         19.57         38.19        18.95 o                         
 -10   3  17         20.63         22.53         9.00 o                         
  -9   3  17         55.70         95.25        15.02 o                         
  -8   3  17         20.90         16.35        13.97 o                         
  -7   3  17       1202.77       1224.54        27.18 o                         
  -6   3  17         10.80          8.27         9.00 o                         
  -5   3  17          9.14         -3.99        12.84 o                         
  -4   3  17        675.79        660.73        25.36 o                         
  -3   3  17         62.79         48.98        14.35 o                         
  -2   3  17         11.15         16.93        17.44 o                         
  -1   3  17          8.74          3.36        15.32 o                         
   0   3  17          6.89        -11.35        18.65 o                         
   1   3  17        140.49        156.55        22.11 o                         
   2   3  17        119.34        145.76        25.04 o                         
   3   3  17        248.12        250.22        34.87 o                         
   4   3  17          6.41         68.29        31.84 o                         
   5   3  17          2.35        -26.16        26.16 o                         
   6   3  17        194.75        196.32        48.88 o                         
 -13   4  17         61.18         99.00        30.70 o                         
 -12   4  17        238.28        285.42        41.77 o                         
 -11   4  17         57.56        114.49        30.30 o                         
 -10   4  17          1.12         35.70        33.19 o                         
  -9   4  17        160.95        121.97        14.17 o                         
  -8   4  17        929.90        848.87        23.89 o                         
  -7   4  17          4.46         14.41        10.88 o                         
  -6   4  17         42.32         44.78         8.53 o                         
  -5   4  17         13.61        -12.85        12.85 o                         
  -4   4  17         30.19         36.06        16.15 o                         
  -3   4  17        172.77        150.53        23.35 o                         
  -2   4  17          8.74         42.25        16.57 o                         
  -1   4  17        134.33        170.13        44.52 o                         
   0   4  17        450.37        536.44        33.15 o                         
   1   4  17        103.15        106.38        23.84 o                         
   2   4  17         52.07         25.42        19.73 o                         
   3   4  17         10.38        -28.26        28.26 o                         
   4   4  17         69.18         54.50        29.35 o                         
  -9   5  17          3.56         13.98        30.88 o                         
  -8   5  17         21.16         83.76        20.93 o                         
  -7   5  17         11.12          5.25        16.66 o                         
  -6   5  17          3.22         91.02        20.50 o                         
  -5   5  17        116.58        142.11        19.45 o                         
  -4   5  17        119.04        102.57        17.29 o                         
  -3   5  17        187.90        126.44        24.93 o                         
  -2   5  17        259.06        235.25        35.93 o                         
  -1   5  17         73.15         65.63        21.57 o                         
   0   5  17         99.96        130.77        59.40 o                         
 -16   0  18        174.03        250.57        28.94 o                         
 -14   0  18          5.35         10.34        19.92 o                         
 -12   0  18        329.74        304.95        27.01 o                         
 -10   0  18        476.51        545.32        60.75 o                         
  -8   0  18       2231.93       2188.12        51.10 o                         
  -6   0  18        253.12        230.85        22.68 o                         
  -4   0  18        108.07        129.19        16.31 o                         
  -2   0  18         86.26         53.39        20.25 o                         
   0   0  18         46.89         43.46        23.49 o                         
   2   0  18        300.32        347.88        51.81 o                         
   4   0  18        220.42        202.12        29.30 o                         
   6   0  18          0.40         43.77        35.73 o                         
 -16   1  18         11.22         32.99        15.83 o                         
 -15   1  18         26.25         35.51        19.14 o                         
 -14   1  18         17.04         51.88        16.23 o                         
 -13   1  18        353.55        326.48        16.34 o                         
 -12   1  18        181.30        177.88        17.03 o                         
 -11   1  18         10.86          3.45        14.97 o                         
 -10   1  18          3.23         -9.94        11.25 o                         
  -9   1  18          0.13          2.42        14.96 o                         
  -8   1  18         54.74         62.97        11.98 o                         
  -7   1  18         37.74         45.59        10.66 o                         
  -6   1  18         68.19         86.34        11.11 o                         
  -5   1  18         63.93         66.03        10.21 o                         
  -4   1  18       1012.19        967.46        26.78 o                         
  -3   1  18        797.31        735.64        24.98 o                         
  -2   1  18        940.61        971.47        32.43 o                         
  -1   1  18         58.65         60.84        18.71 o                         
   0   1  18          4.43          6.57        21.17 o                         
   1   1  18        170.53        143.67        22.12 o                         
   2   1  18         78.86         21.73        18.61 o                         
   3   1  18        118.38        121.59        16.27 o                         
   4   1  18         78.89         80.00        21.23 o                         
   5   1  18        181.13        205.77        33.23 o                         
   6   1  18          4.11         51.85        35.99 o                         
   7   1  18         90.40        225.06        54.94 o                         
 -15   2  18         11.56         64.62        18.96 o                         
 -14   2  18         80.07        146.95        16.08 o                         
 -13   2  18         84.70        116.67        17.96 o                         
 -12   2  18         80.57         57.07        12.92 o                         
 -11   2  18          8.85        -10.88        12.37 o                         
 -10   2  18         25.36         19.93        10.22 o                         
  -9   2  18         39.83         -1.64        13.72 o                         
  -8   2  18          8.06          8.47        10.32 o                         
  -7   2  18        438.77        405.53        27.99 o                         
  -6   2  18         64.95         54.39        19.15 o                         
  -5   2  18         15.00         31.70        16.63 o                         
  -4   2  18       1751.37       1724.97        50.88 o                         
  -3   2  18        278.27        262.21        20.15 o                         
  -2   2  18         54.22         52.60        20.01 o                         
  -1   2  18          4.31        -17.75        17.75 o                         
   0   2  18          6.92         18.28        18.87 o                         
   1   2  18        184.95        179.91        38.29 o                         
   2   2  18         79.21         82.64        26.46 o                         
   3   2  18         86.09        128.51        27.68 o                         
   4   2  18        323.55        220.81        40.24 o                         
   5   2  18          3.66        -17.09        30.15 o                         
   6   2  18        199.08        229.50        31.54 o                         
 -14   3  18         12.33         55.13        20.25 o                         
 -13   3  18          8.94         91.10        23.05 o                         
 -12   3  18         19.90         16.04        22.41 o                         
 -11   3  18          4.54         71.36        19.21 o                         
 -10   3  18        380.77        366.77        17.39 o                         
  -9   3  18         46.70         31.36        11.35 o                         
  -8   3  18         22.45         49.85         9.85 o                         
  -7   3  18         48.67         42.87        10.25 o                         
  -6   3  18        121.35        130.91        17.14 o                         
  -5   3  18        717.13        667.65        26.62 o                         
  -4   3  18         28.08         42.02        15.09 o                         
  -3   3  18         12.87         -4.43        15.95 o                         
  -2   3  18        351.50        346.88        22.87 o                         
  -1   3  18         51.17         27.17        19.67 o                         
   0   3  18        195.66        173.44        21.59 o                         
   1   3  18         14.46         -7.87        17.47 o                         
   2   3  18        102.10        119.01        41.32 o                         
   3   3  18        235.15        238.34        28.32 o                         
   4   3  18         70.21        -11.98        28.09 o                         
   5   3  18         44.38         44.08        29.64 o                         
 -12   4  18         48.45         89.74        28.22 o                         
 -11   4  18        359.00        344.52        32.83 o                         
 -10   4  18          2.95          3.62        21.33 o                         
  -9   4  18          8.03         51.47        14.59 o                         
  -8   4  18        280.54        276.86        17.42 o                         
  -7   4  18         44.93         43.40        12.74 o                         
  -6   4  18          4.80         -0.39        15.37 o                         
  -5   4  18        204.15        274.39        19.91 o                         
  -4   4  18         80.91        137.79        19.41 o                         
  -3   4  18          9.29         36.24        16.82 o                         
  -2   4  18          0.94        -19.45        26.49 o                         
  -1   4  18        204.36        171.50        23.59 o                         
   0   4  18         17.50        -19.51        26.01 o                         
   1   4  18          2.53          4.89        30.43 o                         
   2   4  18         59.89        119.20        27.85 o                         
   3   4  18         51.66         47.28        28.25 o                         
  -7   5  18          4.66         27.69        18.54 o                         
  -6   5  18        228.05        304.61        31.56 o                         
  -5   5  18         53.89        130.58        21.06 o                         
  -4   5  18         64.70         90.81        20.01 o                         
  -3   5  18         45.21        125.81        21.73 o                         
  -2   5  18          3.90         50.37        26.48 o                         
 -15   0  19          0.24         21.82        28.96 o                         
 -13   0  19        475.09        534.17        31.41 o                         
 -11   0  19        112.07        134.08        19.97 o                         
  -9   0  19       1039.05       1121.76        39.77 o                         
  -7   0  19        272.20        271.56        31.37 o                         
  -5   0  19          0.64         22.12        13.72 o                         
  -3   0  19        309.27        218.54        33.13 o                         
  -1   0  19       1504.24       1470.64        61.41 o                         
   1   0  19        391.26        331.51        33.00 o                         
   3   0  19        195.58        226.68        33.09 o                         
   5   0  19         65.24         83.52        40.64 o                         
 -16   1  19         23.52         47.84        20.41 o                         
 -15   1  19        524.79        559.23        23.22 o                         
 -14   1  19        176.06        219.89        17.73 o                         
 -13   1  19        101.52        123.21        13.24 o                         
 -12   1  19         86.85         85.05        11.71 o                         
 -11   1  19          1.59          3.45        12.27 o                         
 -10   1  19          1.63         15.83        11.63 o                         
  -9   1  19        403.25        379.46        16.64 o                         
  -8   1  19        278.59        295.86        15.91 o                         
  -7   1  19         72.36         71.91        12.42 o                         
  -6   1  19        317.79        292.23        16.16 o                         
  -5   1  19        573.95        643.72        22.32 o                         
  -4   1  19         24.85         24.03        15.62 o                         
  -3   1  19         71.35         78.21        26.18 o                         
  -2   1  19        145.19        152.90        22.77 o                         
  -1   1  19         15.48         18.80        21.98 o                         
   0   1  19         78.16         76.69        19.42 o                         
   1   1  19        136.51        101.49        20.97 o                         
   2   1  19         68.24         51.52        23.85 o                         
   3   1  19        309.18        262.41        21.52 o                         
   4   1  19          1.23         29.40        30.37 o                         
   5   1  19        216.94        205.71        41.96 o                         
   6   1  19         11.57         -9.83        39.30 o                         
 -15   2  19        279.51        307.61        24.90 o                         
 -14   2  19          0.83         24.20        15.47 o                         
 -13   2  19         31.22         50.78        13.67 o                         
 -12   2  19          2.75        -12.07        12.07 o                         
 -11   2  19         32.36         60.20        15.32 o                         
 -10   2  19        181.65        176.74        14.67 o                         
  -9   2  19        106.56        149.47        15.83 o                         
  -8   2  19          2.47         17.62        14.40 o                         
  -7   2  19        844.07        830.97        25.70 o                         
  -6   2  19          2.86          2.91        10.62 o                         
  -5   2  19        290.11        278.90        20.31 o                         
  -4   2  19         30.26         35.72        15.35 o                         
  -3   2  19       1176.32       1133.84        39.79 o                         
  -2   2  19          7.30          5.68        18.97 o                         
  -1   2  19          5.02        -21.45        21.45 o                         
   0   2  19        290.39        285.46        31.20 o                         
   1   2  19        228.35        268.04        60.50 o                         
   2   2  19         33.04         98.78        30.90 o                         
   3   2  19          0.66         14.56        22.39 o                         
   4   2  19         34.54         21.05        51.59 o                         
   5   2  19         27.01         57.15        32.16 o                         
 -13   3  19         69.73        141.82        24.53 o                         
 -12   3  19         10.99          4.86        25.46 o                         
 -11   3  19        199.11        181.29        17.72 o                         
 -10   3  19        101.58         67.92        10.71 o                         
  -9   3  19          0.06         -3.06         9.67 o                         
  -8   3  19        272.58        263.82        12.95 o                         
  -7   3  19         23.96          2.74        11.04 o                         
  -6   3  19         97.71         74.13        20.19 o                         
  -5   3  19          2.38         14.19        15.56 o                         
  -4   3  19        150.13        100.73        17.66 o                         
  -3   3  19         73.00         41.53        16.47 o                         
  -2   3  19         46.24        -24.00        24.00 o                         
  -1   3  19        263.73        199.27        29.83 o                         
   0   3  19          4.61         54.99        19.58 o                         
   1   3  19        104.17         23.33        20.41 o                         
   2   3  19        201.43        131.76        38.41 o                         
   3   3  19         26.42          8.04        49.13 o                         
   4   3  19         12.04         42.43        28.42 o                         
 -11   4  19         25.90         88.65        31.32 o                         
 -10   4  19          9.17        106.84        30.87 o                         
  -9   4  19        150.34        180.77        20.11 o                         
  -8   4  19         62.07         56.17        14.79 o                         
  -7   4  19         54.98         73.13        15.45 o                         
  -6   4  19         13.23         25.89        15.11 o                         
  -5   4  19          5.36         41.17        15.85 o                         
  -4   4  19        127.33        147.10        17.56 o                         
  -3   4  19         12.70         20.02        19.19 o                         
  -2   4  19        441.70        469.66        32.34 o                         
  -1   4  19         37.52         55.15        20.76 o                         
   0   4  19         76.39        139.76        27.25 o                         
   1   4  19        159.99        159.45        43.77 o                         
 -14   0  20         71.54         72.47        21.83 o                         
 -12   0  20       1492.75       1564.91        56.88 o                         
 -10   0  20          8.99         -4.26        15.91 o                         
  -8   0  20        165.59        147.04        19.07 o                         
  -6   0  20         37.03          5.93        33.09 o                         
  -4   0  20         33.44         23.79        27.78 o                         
  -2   0  20        336.46        309.92        42.88 o                         
   0   0  20         32.37         77.61        23.20 o                         
   2   0  20        296.46        193.02        30.79 o                         
   4   0  20          6.84          4.91        37.07 o                         
 -15   1  20         14.42         48.62        21.73 o                         
 -14   1  20         22.03         82.58        17.07 o                         
 -13   1  20        215.06        242.62        19.59 o                         
 -12   1  20          4.41         24.38        11.29 o                         
 -11   1  20          0.43          1.52        12.33 o                         
 -10   1  20        569.05        549.39        20.66 o                         
  -9   1  20        124.68        135.73        12.96 o                         
  -8   1  20        249.84        248.10        15.66 o                         
  -7   1  20         13.41         11.07        10.83 o                         
  -6   1  20        989.71       1027.31        25.47 o                         
  -5   1  20        347.02        339.32        22.66 o                         
  -4   1  20        286.75        278.81        19.34 o                         
  -3   1  20         22.29         28.15        21.85 o                         
  -2   1  20         47.77         30.15        21.60 o                         
  -1   1  20          8.73        -17.85        17.85 o                         
   0   1  20        232.66        180.85        35.51 o                         
   1   1  20          0.13         36.75        47.34 o                         
   2   1  20        167.19        148.63        39.97 o                         
   3   1  20         49.62         33.26        36.48 o                         
   4   1  20         13.35         38.86        42.43 o                         
   5   1  20          0.31        -43.32        43.32 o                         
 -14   2  20        156.25        139.14        17.99 o                         
 -13   2  20         12.05         16.77        18.01 o                         
 -12   2  20         36.63         73.18        15.18 o                         
 -11   2  20         47.06         60.11        15.77 o                         
 -10   2  20         27.64         20.92        12.25 o                         
  -9   2  20        340.15        320.03        18.78 o                         
  -8   2  20        113.97         83.88        11.28 o                         
  -7   2  20        393.26        362.68        17.14 o                         
  -6   2  20        101.51         90.90        16.41 o                         
  -5   2  20          4.64         -6.95        15.12 o                         
  -4   2  20        241.14        243.56        22.26 o                         
  -3   2  20        127.39        119.05        18.24 o                         
  -2   2  20          2.31          7.71        30.18 o                         
  -1   2  20          7.18          3.06        20.16 o                         
   0   2  20         82.10         65.26        21.80 o                         
   1   2  20        252.84        197.27        45.76 o                         
   2   2  20         19.65        -18.29        30.98 o                         
   3   2  20          4.37         26.48        27.71 o                         
   4   2  20        310.53        351.90        71.01 o                         
 -13   3  20         57.93        111.34        32.62 o                         
 -12   3  20          9.26         62.17        24.11 o                         
 -11   3  20        220.71        210.82        23.66 o                         
 -10   3  20        229.23        227.96        15.16 o                         
  -9   3  20        207.04        251.95        16.98 o                         
  -8   3  20        154.09        145.19        18.18 o                         
  -7   3  20          0.61         -2.55        16.04 o                         
  -6   3  20        156.51        179.30        18.07 o                         
  -5   3  20          0.29         -2.42        15.21 o                         
  -4   3  20         12.44         20.11        15.81 o                         
  -3   3  20         24.46         11.40        32.16 o                         
  -2   3  20         33.67         69.68        28.58 o                         
  -1   3  20        810.45        649.38        38.51 o                         
   0   3  20        535.97        467.08        48.31 o                         
   1   3  20         11.45        -26.80        39.30 o                         
   2   3  20          2.28         23.05        95.13 o                         
 -10   4  20         47.28        104.07        33.69 o                         
  -9   4  20         12.91         60.25        39.89 o                         
  -8   4  20         29.40         -6.08        19.34 o                         
  -7   4  20         92.87         20.13        21.02 o                         
  -6   4  20          8.59         -0.82        29.93 o                         
  -5   4  20        428.43        443.12        25.31 o                         
  -4   4  20         93.93         56.53        36.17 o                         
  -3   4  20         20.45        177.31        44.66 o                         
  -2   4  20         51.16         49.30        22.82 o                         
  -1   4  20          1.52          7.15        38.41 o                         
   0   4  20         44.41          0.41        38.94 o                         
 -15   0  21          3.49         73.52        23.89 o                         
 -13   0  21         85.32        165.37        21.66 o                         
 -11   0  21         36.65         39.87        19.88 o                         
  -9   0  21        135.25        158.27        23.51 o                         
  -7   0  21        155.97        117.47        24.63 o                         
  -5   0  21         10.75         11.94        14.51 o                         
  -3   0  21        409.68        361.28        51.81 o                         
  -1   0  21         38.71         46.60        24.08 o                         
   1   0  21          9.30         91.56        34.39 o                         
   3   0  21          1.93        116.57        37.96 o                         
 -14   1  21          2.63         34.85        15.07 o                         
 -13   1  21         13.03         25.79        14.03 o                         
 -12   1  21          0.22         19.05        19.64 o                         
 -11   1  21         76.50         72.84        15.55 o                         
 -10   1  21         13.00         27.56        15.15 o                         
  -9   1  21         25.85         13.86        12.18 o                         
  -8   1  21        185.90        213.79        13.90 o                         
  -7   1  21        158.94        136.29        15.61 o                         
  -6   1  21        246.49        246.29        14.38 o                         
  -5   1  21        216.56        204.60        32.37 o                         
  -4   1  21         99.78         59.28        17.07 o                         
  -3   1  21          6.40         72.20        19.91 o                         
  -2   1  21        143.70        111.64        31.98 o                         
  -1   1  21        145.76        127.62        20.75 o                         
   0   1  21         44.60         85.08        41.95 o                         
   1   1  21         27.96         28.48        21.69 o                         
   2   1  21         16.77         -3.24        24.93 o                         
   3   1  21         63.71         34.23        63.42 o                         
   4   1  21         77.35         62.08        45.11 o                         
 -13   2  21         43.34         31.93        19.44 o                         
 -12   2  21         22.06         52.29        21.53 o                         
 -11   2  21         53.50         68.96        13.14 o                         
 -10   2  21         63.82         37.25        11.74 o                         
  -9   2  21         95.23         49.17        18.74 o                         
  -8   2  21          0.83          0.48        13.54 o                         
  -7   2  21        963.45        928.07        31.99 o                         
  -6   2  21         26.26         42.10        15.40 o                         
  -5   2  21         31.21         16.91        17.10 o                         
  -4   2  21        111.57         99.37        19.24 o                         
  -3   2  21         47.47         65.78        18.00 o                         
  -2   2  21        246.49        280.76        23.80 o                         
  -1   2  21          2.39        -18.56        18.56 o                         
   0   2  21         47.78         79.17        30.51 o                         
   1   2  21          3.27        -17.85        37.29 o                         
   2   2  21         18.07         22.78        41.09 o                         
   3   2  21         50.66        104.89        30.48 o                         
 -12   3  21        117.43        175.13        21.38 o                         
 -11   3  21        149.78        177.49        20.18 o                         
 -10   3  21         10.17         50.75        12.18 o                         
  -9   3  21         32.34         30.26        13.02 o                         
  -8   3  21         83.55         80.33        15.91 o                         
  -7   3  21         61.31        113.30        29.01 o                         
  -6   3  21         87.27         93.94        19.86 o                         
  -5   3  21          4.93         14.22        16.71 o                         
  -4   3  21         13.66         55.83        37.52 o                         
  -3   3  21         30.20          2.48        21.32 o                         
  -2   3  21         67.12        105.88        23.29 o                         
  -1   3  21         92.36         65.19        26.97 o                         
   0   3  21        129.58         97.03        22.52 o                         
   1   3  21          5.00        -30.69        30.69 o                         
  -8   4  21        139.34        163.80        30.36 o                         
  -7   4  21          3.42        -12.16        23.98 o                         
  -6   4  21         29.80         29.69        20.05 o                         
  -5   4  21         22.23         28.38        20.63 o                         
  -4   4  21         14.54         -0.37        51.07 o                         
  -3   4  21        225.61        224.26        39.73 o                         
 -14   0  22         30.12         90.73        31.91 o                         
 -12   0  22        100.47        139.15        28.37 o                         
 -10   0  22         13.95         28.80        17.79 o                         
  -8   0  22          2.82          4.20        22.04 o                         
  -6   0  22        524.13        623.67        27.80 o                         
  -4   0  22        575.14        485.05        36.25 o                         
  -2   0  22        395.16        347.88        48.68 o                         
   0   0  22         14.86        -35.73        35.73 o                         
   2   0  22         61.82         87.99        38.86 o                         
 -13   1  22         19.94         53.40        15.74 o                         
 -12   1  22         53.21         72.82        15.89 o                         
 -11   1  22         83.13        106.00        15.17 o                         
 -10   1  22         14.31          7.03        16.31 o                         
  -9   1  22         90.99         74.66        15.33 o                         
  -8   1  22          8.74        -10.74        12.40 o                         
  -7   1  22         94.27        119.17        15.10 o                         
  -6   1  22         53.60         74.37        15.92 o                         
  -5   1  22          7.83         -1.40        15.58 o                         
  -4   1  22          9.86        -10.61        47.34 o                         
  -3   1  22          6.48        -14.62        18.44 o                         
  -2   1  22         17.21         -3.31        23.12 o                         
  -1   1  22        167.23        117.00        26.43 o                         
   0   1  22          1.68         12.43        42.43 o                         
   1   1  22         44.18         33.06        26.19 o                         
   2   1  22         35.40         84.92        28.73 o                         
 -12   2  22          0.76         10.22        20.77 o                         
 -11   2  22          1.63         16.53        13.94 o                         
 -10   2  22        164.91        185.69        15.26 o                         
  -9   2  22         37.94         72.49        13.08 o                         
  -8   2  22         16.71         59.98        13.80 o                         
  -7   2  22          0.08         67.57        19.84 o                         
  -6   2  22         86.50         97.92        18.63 o                         
  -5   2  22          2.44        -17.56        17.56 o                         
  -4   2  22          8.18         -5.63        28.04 o                         
  -3   2  22         70.05         73.94        30.77 o                         
  -2   2  22         48.12         38.34        31.27 o                         
  -1   2  22         21.11         30.64        20.03 o                         
   0   2  22         42.07        152.75        84.41 o                         
   1   2  22          2.66        -15.63        41.54 o                         
 -10   3  22          2.69          4.62        18.68 o                         
  -9   3  22          5.19         18.41        30.94 o                         
  -8   3  22         47.53         72.70        24.50 o                         
  -7   3  22         14.05         -4.30        16.60 o                         
  -6   3  22         18.48        -21.62        21.62 o                         
  -5   3  22        163.25        190.65        31.16 o                         
  -4   3  22        227.99        265.18        36.25 o                         
  -3   3  22         27.98         -6.12        62.53 o                         
  -2   3  22          8.59        -12.42        31.04 o                         
  -1   3  22          1.73         12.19        67.22 o                         
 -13   0  23        113.55        173.17        25.08 o                         
 -11   0  23         16.91        -12.54        20.55 o                         
  -9   0  23        149.52        254.76        24.05 o                         
  -7   0  23         53.64         78.47        34.81 o                         
  -5   0  23        139.12        152.22        55.61 o                         
  -3   0  23        139.98         95.13        37.07 o                         
  -1   0  23         15.18         11.61        37.07 o                         
   1   0  23         66.62        217.06        46.45 o                         
 -12   1  23         33.62         33.91        17.18 o                         
 -11   1  23         20.34         40.64        15.45 o                         
 -10   1  23        155.32        130.20        17.26 o                         
  -9   1  23         54.89         96.64        23.26 o                         
  -8   1  23         11.75         18.59        16.89 o                         
  -7   1  23        440.50        476.58        30.33 o                         
  -6   1  23         17.36         66.16        23.67 o                         
  -5   1  23         30.54         15.34        20.14 o                         
  -4   1  23          4.05         46.74        30.39 o                         
  -3   1  23          3.70        -19.60        19.60 o                         
  -2   1  23          9.51        -18.74        36.85 o                         
  -1   1  23        182.39        107.26        28.36 o                         
   0   1  23         60.69         94.82        44.66 o                         
   1   1  23         73.26         -6.66        66.33 o                         
 -11   2  23        110.64        147.74        15.87 o                         
 -10   2  23         53.56         52.11        16.04 o                         
  -9   2  23        146.54         70.56        22.12 o                         
  -8   2  23          7.72         -4.88        19.31 o                         
  -7   2  23          2.78         14.76        18.27 o                         
  -6   2  23         39.04         26.15        28.16 o                         
  -5   2  23         30.64          5.80        21.85 o                         
  -4   2  23         32.80         10.71        20.48 o                         
  -3   2  23        176.37        141.25        50.28 o                         
  -2   2  23          6.36         44.48        26.48 o                         
  -1   2  23         75.68         44.60        27.47 o                         
  -8   3  23         24.91         20.69        20.13 o                         
  -7   3  23        247.83        183.54        24.47 o                         
  -6   3  23          1.61        -10.10        30.91 o                         
  -5   3  23         63.92         86.89        29.21 o                         
  -4   3  23         56.05         62.40        35.28 o                         
 -10   0  24         67.13         44.48        20.11 o                         
  -8   0  24        151.51        178.29        21.85 o                         
  -6   0  24        311.15        374.01        35.06 o                         
  -2   0  24         39.80         27.24        41.09 o                         
 -11   1  24         50.76         41.90        20.74 o                         
 -10   1  24         25.03         57.20        17.99 o                         
  -9   1  24         91.41        117.06        16.66 o                         
  -8   1  24         10.65         25.44        14.32 o                         
  -7   1  24        100.75         52.21        31.33 o                         
  -6   1  24         16.45         38.59        17.84 o                         
  -5   1  24          2.87        -21.91        21.91 o                         
  -4   1  24          6.64         10.54        21.77 o                         
  -3   1  24         50.99         68.94        26.26 o                         
  -2   1  24         19.57         60.22        29.53 o                         
  -1   1  24          0.99          2.65        28.90 o                         
  -9   2  24         66.90         11.93        28.18 o                         
  -8   2  24        110.35        140.83        24.46 o                         
  -7   2  24        128.75        105.27        23.77 o                         
  -6   2  24         68.65         64.51        26.04 o                         
  -5   2  24          9.76         34.23        23.84 o                         
  -4   2  24        130.21        148.17        48.46 o                         
  -3   2  24         60.60         56.02        29.73 o                         
  -9   0  25         50.76        -16.95        33.72 o                         
  -7   0  25        271.23        225.91        40.40 o                         
  -5   0  25         10.85         23.22        41.98 o                         
  -3   0  25         18.88        232.65        54.94 o                         
  -8   1  25        157.28        172.49        20.71 o                         
  -7   1  25         26.54         43.32        20.24 o                         
  -6   1  25          1.07         12.22        28.28 o                         
  -5   1  25         53.78         -2.46        28.37 o                         
  -4   1  25         64.75        126.37        42.63 o                         
                                                                                
