# Supplementary material for: Conversion of di­aryl­chalcones into 4,5-di­hydro­pyrazole-1-carbo­thio­amides: mol­ecular and supra­molecular structures of two precursors and three products
Source: Acta Crystallogr E Crystallogr Commun. 2020 Feb 14;76(Pt 3):360–5. doi: 10.1107/S2056989020001735 (PMC7057378; doi:10.1107/S2056989020001735)
Supplement: Supplementary file 6 [file e-76-00360-VIsup6.hkl]

data_VI                                                                         
_shelx_title ' b4cg'                                                            
_shelx_refln_list_code          4                                               
_shelx_F_calc_maximum      201.91                                               
_exptl_crystal_F_000       768.00                                               
_reflns_d_resolution_high  0.7927                                               
                                                                                
loop_                                                                           
 _space_group_symop_operation_xyz                                               
 'x, y, z'                                                                      
 '-x, y+1/2, -z+1/2'                                                            
 '-x, -y, -z'                                                                   
 'x, -y-1/2, z-1/2'                                                             
                                                                                
_cell_length_a    11.7852                                                       
_cell_length_b     7.5345                                                       
_cell_length_c    20.5990                                                       
_cell_angle_alpha  90.000                                                       
_cell_angle_beta   93.555                                                       
_cell_angle_gamma  90.000                                                       
                                                                                
_shelx_F_squared_multiplier     1.000                                           
                                                                                
loop_                                                                           
 _refln_index_h                                                                 
 _refln_index_k                                                                 
 _refln_index_l                                                                 
 _refln_F_squared_calc                                                          
 _refln_F_squared_meas                                                          
 _refln_F_squared_sigma                                                         
 _refln_observed_status                                                         
   2   0   0       6822.39       6206.92        65.17 o                         
   3   0   0       3433.77       3335.65        41.76 o                         
   4   0   0       2099.11       2014.52        31.30 o                         
   5   0   0        204.51        181.17        11.79 o                         
   6   0   0       9131.68       9701.34       122.27 o                         
   7   0   0         87.57         95.61        12.61 o                         
   8   0   0         67.28         54.43        12.39 o                         
   9   0   0        263.66        266.56        24.36 o                         
  10   0   0        685.14        754.32        35.44 o                         
  11   0   0        858.54        864.36       107.53 o                         
  12   0   0        848.34        852.10        60.96 o                         
  13   0   0         10.55         32.65        28.56 o                         
  14   0   0          2.96         46.29        28.25 o                         
   1   1   0        403.14        434.05         7.84 o                         
   2   1   0         49.22         50.74         4.42 o                         
   3   1   0        178.73        196.40         7.17 o                         
   4   1   0       2192.64       2134.52        22.76 o                         
   5   1   0        785.51        849.67        14.28 o                         
   6   1   0       1020.94       1023.55        17.41 o                         
   7   1   0        751.74        727.16        16.97 o                         
   8   1   0         19.43         14.71         6.87 o                         
   9   1   0         15.61         11.89         9.02 o                         
  10   1   0         42.53         31.90         7.05 o                         
  11   1   0         38.08         34.70        14.66 o                         
  12   1   0         27.72         39.12        17.80 o                         
  13   1   0         19.69         16.59        17.31 o                         
  14   1   0         10.51         14.46        24.95 o                         
   0   2   0         29.14         12.80         7.51 o                         
   1   2   0        275.98        254.01         8.73 o                         
   2   2   0       4765.36       4509.10        44.71 o                         
   3   2   0        245.72        249.23         7.18 o                         
   4   2   0         10.89          5.22         4.86 o                         
   5   2   0        726.57        742.97        10.90 o                         
   6   2   0          2.97         -2.83         4.08 o                         
   7   2   0        333.59        343.85        11.07 o                         
   8   2   0        406.82        431.62        18.24 o                         
   9   2   0        134.96        132.47         9.36 o                         
  10   2   0         83.95        108.51        11.36 o                         
  11   2   0         78.06         77.95        10.98 o                         
  12   2   0         43.84         38.73        34.06 o                         
  13   2   0          1.48        -14.27        19.28 o                         
  14   2   0          8.10         31.96        52.48 o                         
   1   3   0         35.13         43.44         6.54 o                         
   2   3   0        438.24        423.55        12.48 o                         
   3   3   0       1678.92       1693.81        26.50 o                         
   4   3   0       3010.95       3052.99        32.76 o                         
   5   3   0        241.79        248.37        10.43 o                         
   6   3   0        413.47        399.41        17.65 o                         
   7   3   0        648.40        649.96        24.30 o                         
   8   3   0         27.65         14.35        11.00 o                         
   9   3   0        110.15         98.38        15.41 o                         
  10   3   0        269.74        276.14        22.38 o                         
  11   3   0         27.33         23.89        13.05 o                         
  12   3   0         39.51         71.74        46.14 o                         
  13   3   0          1.86         47.73        41.17 o                         
  14   3   0         41.65         30.93        41.73 o                         
   0   4   0       1830.11       1845.72        40.82 o                         
   1   4   0       1548.81       1568.19        30.35 o                         
   2   4   0       2018.05       2027.10        29.78 o                         
   3   4   0        786.28        765.01        18.40 o                         
   4   4   0         57.55         39.32         7.31 o                         
   5   4   0        560.24        561.17        16.45 o                         
   6   4   0        123.78        111.70         7.81 o                         
   7   4   0         90.51         90.27        13.39 o                         
   8   4   0        783.74        757.55        54.56 o                         
   9   4   0         48.56         39.57        12.81 o                         
  10   4   0        197.35        250.05        43.45 o                         
  11   4   0         30.67          7.73        33.43 o                         
  12   4   0          6.19         77.43        43.99 o                         
  13   4   0          0.81        -10.78        42.63 o                         
   1   5   0          0.51         -7.79         7.87 o                         
   2   5   0        275.27        293.94        17.11 o                         
   3   5   0        148.46        158.56        14.88 o                         
   4   5   0         30.46         29.08         9.21 o                         
   5   5   0        137.43        137.24        12.96 o                         
   6   5   0        313.53        295.92        16.21 o                         
   7   5   0          0.20         -2.32        16.00 o                         
   8   5   0         10.39        -10.54        13.90 o                         
   9   5   0        120.95        123.96        23.16 o                         
  10   5   0         53.31          4.41        33.12 o                         
  11   5   0         24.11         17.07        44.15 o                         
  12   5   0         14.38         47.56        37.54 o                         
   0   6   0          3.62         -5.58        15.35 o                         
   1   6   0          9.55         14.39        10.86 o                         
   2   6   0        877.68        874.94        30.75 o                         
   3   6   0        387.34        380.02        22.91 o                         
   4   6   0          2.06         -6.46         9.71 o                         
   5   6   0         23.67          6.42        14.43 o                         
   6   6   0         18.60        -13.83        19.55 o                         
   7   6   0         24.07          2.03        22.58 o                         
   8   6   0        205.60        230.52        44.47 o                         
   9   6   0         50.99         28.18        29.71 o                         
  10   6   0        233.49        280.62        92.47 o                         
  11   6   0          0.36          8.79        39.78 o                         
   1   7   0        374.17        405.71        29.37 o                         
   2   7   0        568.01        589.08        41.14 o                         
   3   7   0         38.41         13.51        17.05 o                         
   4   7   0        279.18        276.46        38.02 o                         
   5   7   0        414.67        453.46        42.30 o                         
   6   7   0        314.96        362.60        40.76 o                         
   7   7   0         12.93        -32.69        34.94 o                         
   8   7   0         12.09        -20.00        20.00 o                         
   9   7   0        113.27         99.36        45.29 o                         
  10   7   0         38.92        157.64        80.01 o                         
   0   8   0         67.68         12.46        31.12 o                         
   1   8   0         41.34         11.84        26.78 o                         
   2   8   0          0.14          0.28        26.76 o                         
   3   8   0         76.32        121.26        28.25 o                         
   4   8   0          5.25         29.71        29.27 o                         
   5   8   0         73.28         99.93        26.16 o                         
   6   8   0         14.01         30.43        27.38 o                         
   7   8   0        163.11        186.42        40.86 o                         
   8   8   0         21.04        215.03        99.41 o                         
   1   9   0          1.21        -35.72        50.40 o                         
   2   9   0         21.91        -31.08        31.08 o                         
   3   9   0          4.00         30.44        36.81 o                         
   4   9   0          1.16         -1.68        25.16 o                         
 -14   1   1        193.42        165.90        32.59 o                         
 -13   1   1          5.86         17.01        16.69 o                         
 -12   1   1         43.43         22.18        15.76 o                         
 -11   1   1          0.06        -10.54        10.54 o                         
 -10   1   1          2.65         -6.70         8.33 o                         
  -9   1   1        131.64        132.50         9.12 o                         
  -8   1   1        191.15        182.48         8.55 o                         
  -7   1   1         86.31         93.17         6.87 o                         
  -6   1   1       3539.43       3571.21        38.12 o                         
  -5   1   1       1786.54       1790.68        23.36 o                         
  -4   1   1       1268.29       1278.43        16.70 o                         
  -3   1   1       1014.29        990.33        22.73 o                         
  -2   1   1       8087.48       7396.42        83.42 o                         
  -1   1   1       4474.74       4198.63        37.07 o                         
   0   1   1       1767.81       1626.98        16.35 o                         
   1   1   1       1227.37       1134.17        12.31 o                         
   2   1   1         10.40          8.61         2.54 o                         
   3   1   1          0.11         -1.72         2.12 o                         
   4   1   1       8944.66       8894.07        81.85 o                         
   5   1   1          4.73          3.96         2.89 o                         
   6   1   1        522.61        460.80        14.02 o                         
   7   1   1         31.73         21.22         5.52 o                         
   8   1   1        311.38        307.19        15.50 o                         
   9   1   1        251.14        250.23        15.22 o                         
  10   1   1        318.77        285.30        14.56 o                         
  11   1   1         23.32          9.00        14.07 o                         
  12   1   1          8.27          3.67        16.30 o                         
  13   1   1         40.36         19.97        17.57 o                         
  14   1   1         99.27         72.27        22.43 o                         
 -14   2   1          0.85        -24.41        49.51 o                         
 -13   2   1         45.05         56.85        21.45 o                         
 -12   2   1        134.18        186.79        28.12 o                         
 -11   2   1        224.34        177.62        22.66 o                         
 -10   2   1        386.98        372.31        27.12 o                         
  -9   2   1         30.09         17.88        19.68 o                         
  -8   2   1        516.54        523.83        25.31 o                         
  -7   2   1        953.99        938.53        36.13 o                         
  -6   2   1        491.51        519.44        23.06 o                         
  -5   2   1          0.14          5.63         6.43 o                         
  -4   2   1         35.24         26.41         5.88 o                         
  -3   2   1       2854.97       2666.62        27.14 o                         
  -2   2   1       6509.88       6045.58        56.08 o                         
  -1   2   1       2093.36       1900.65        21.99 o                         
   0   2   1       4762.91       4765.39        42.48 o                         
   1   2   1       2374.91       2319.91        25.51 o                         
   2   2   1        240.60        246.66         9.39 o                         
   3   2   1        335.23        332.29        10.56 o                         
   4   2   1          2.45         -4.77         4.77 o                         
   5   2   1        157.61        155.93         8.56 o                         
   6   2   1        363.07        353.82        10.77 o                         
   7   2   1       1262.10       1257.45        23.83 o                         
   8   2   1        729.11        704.39        19.20 o                         
   9   2   1          9.38         11.92         8.53 o                         
  10   2   1          0.20          5.36         9.32 o                         
  11   2   1         23.39         14.32        11.91 o                         
  12   2   1        371.38        387.63        25.35 o                         
  13   2   1         23.75         39.26        24.35 o                         
  14   2   1          3.71         41.89        42.78 o                         
 -14   3   1          6.96          1.54        44.16 o                         
 -13   3   1         31.49        -28.27        34.66 o                         
 -12   3   1          1.07         12.47        35.29 o                         
 -11   3   1         35.51         32.01        46.48 o                         
 -10   3   1         11.06        -15.31        26.47 o                         
  -9   3   1          9.83         30.00        21.30 o                         
  -8   3   1         75.89         83.47        23.54 o                         
  -7   3   1          0.17         -1.62         3.44 o                         
  -6   3   1          0.82         -0.01        11.87 o                         
  -5   3   1        281.99        310.22        17.76 o                         
  -4   3   1         31.00         24.93         5.28 o                         
  -3   3   1         48.63         25.05         7.08 o                         
  -2   3   1        186.02        173.74        10.05 o                         
  -1   3   1          0.50          4.15         5.48 o                         
   0   3   1          9.04          0.14         5.64 o                         
   1   3   1       2378.51       2314.02        29.07 o                         
   2   3   1         39.17         25.17         5.95 o                         
   3   3   1        298.13        285.97        10.98 o                         
   4   3   1          2.19         -1.72         5.76 o                         
   5   3   1       1093.99       1133.78        19.07 o                         
   6   3   1         91.69         92.26         6.96 o                         
   7   3   1          0.63         -3.07         6.14 o                         
   8   3   1        202.51        178.77        25.95 o                         
   9   3   1         54.95         66.54        20.00 o                         
  10   3   1        111.13        103.62        20.48 o                         
  11   3   1        115.96        126.70        21.63 o                         
  12   3   1        122.21        141.78        23.08 o                         
  13   3   1         95.07         81.62        43.21 o                         
 -13   4   1         19.75        117.70        51.26 o                         
 -12   4   1         39.95         35.75        42.46 o                         
 -11   4   1         15.88        -14.04        41.12 o                         
 -10   4   1         56.13         38.68        32.20 o                         
  -9   4   1         71.95         95.26        31.58 o                         
  -8   4   1        150.49        236.41        41.46 o                         
  -7   4   1        526.88        524.15        35.38 o                         
  -6   4   1         13.32         18.80        13.45 o                         
  -5   4   1          4.03         -4.06         5.28 o                         
  -4   4   1        101.19        122.24        15.46 o                         
  -3   4   1         36.42         29.41         6.68 o                         
  -2   4   1        341.75        394.78        14.74 o                         
  -1   4   1       1189.05       1227.39        23.08 o                         
   0   4   1        468.30        518.71        16.55 o                         
   1   4   1       1707.84       1698.74        27.65 o                         
   2   4   1         98.69        124.23        11.09 o                         
   3   4   1        596.52        637.65        16.14 o                         
   4   4   1        224.95        221.93        12.87 o                         
   5   4   1        205.14        235.64        22.02 o                         
   6   4   1         57.62         54.40         7.66 o                         
   7   4   1          1.30          3.38         4.11 o                         
   8   4   1        252.46        232.55        30.06 o                         
   9   4   1        487.96        502.66        21.79 o                         
  10   4   1        291.89        277.94        21.99 o                         
  11   4   1          0.55        -13.72        30.08 o                         
  12   4   1          8.64         18.31        43.87 o                         
  13   4   1         19.37        -27.25        41.47 o                         
 -12   5   1        208.95        252.94        64.14 o                         
 -11   5   1         32.08          2.03        28.72 o                         
 -10   5   1         68.16         95.14        33.50 o                         
  -9   5   1          1.95        -19.60        24.53 o                         
  -8   5   1        104.86         97.88        12.64 o                         
  -7   5   1         57.60         39.62        16.16 o                         
  -6   5   1       1248.35       1227.50        25.25 o                         
  -5   5   1         87.53         80.47         9.64 o                         
  -4   5   1         43.60         53.90        12.69 o                         
  -3   5   1        104.63         97.30        12.79 o                         
  -2   5   1        395.17        427.09        19.38 o                         
  -1   5   1        257.98        248.70        16.02 o                         
   0   5   1          6.16          7.59         8.96 o                         
   1   5   1        122.89        133.02        12.96 o                         
   2   5   1        129.80        127.02        12.58 o                         
   3   5   1         81.01         72.79        11.35 o                         
   4   5   1        130.83        145.02        14.08 o                         
   5   5   1        165.60        151.43        16.22 o                         
   6   5   1        618.38        652.40        20.87 o                         
   7   5   1          0.63         -0.15         6.98 o                         
   8   5   1        171.64        205.47        51.90 o                         
   9   5   1          0.17         16.54        14.06 o                         
  10   5   1         96.88         -4.01        35.77 o                         
  11   5   1         49.49         15.15        35.79 o                         
  12   5   1         56.48         97.56        43.34 o                         
 -11   6   1          6.12        -14.58        32.72 o                         
 -10   6   1         35.93         61.92        40.66 o                         
  -9   6   1         12.72         -4.89        54.46 o                         
  -8   6   1        254.49        250.96        41.23 o                         
  -7   6   1         20.58         17.47        21.95 o                         
  -6   6   1         45.65         39.89        18.75 o                         
  -5   6   1        192.01        165.83        16.56 o                         
  -4   6   1         47.54         13.42        10.80 o                         
  -3   6   1        502.05        528.00        26.56 o                         
  -2   6   1        578.84        621.23        29.01 o                         
  -1   6   1         12.26         10.99        10.93 o                         
   0   6   1        829.52        868.15        28.48 o                         
   1   6   1        222.97        219.66        17.52 o                         
   2   6   1         40.43         51.26        14.04 o                         
   3   6   1         39.34         29.98        11.31 o                         
   4   6   1        164.21        185.56        20.78 o                         
   5   6   1        151.20        145.69        16.73 o                         
   6   6   1        271.12        271.52        32.87 o                         
   7   6   1          8.95          5.61        19.95 o                         
   8   6   1          0.01        -14.40        17.95 o                         
   9   6   1          5.51         16.37        24.53 o                         
  10   6   1        118.98        115.06        50.82 o                         
  11   6   1          4.46        -16.39        47.74 o                         
 -10   7   1         15.79        -67.33        67.33 o                         
  -9   7   1         24.52         50.79        39.27 o                         
  -8   7   1         78.81         42.38        24.22 o                         
  -7   7   1         12.81         -4.60        22.07 o                         
  -6   7   1         38.38         19.38        18.80 o                         
  -5   7   1         26.34         68.74        20.42 o                         
  -4   7   1         86.13         81.11        22.52 o                         
  -3   7   1         98.83         60.34        23.14 o                         
  -2   7   1        569.30        614.48        37.82 o                         
  -1   7   1         75.21         60.08        18.81 o                         
   0   7   1        135.75         82.71        18.34 o                         
   1   7   1         79.32        104.57        19.00 o                         
   2   7   1         12.34         18.06        16.00 o                         
   3   7   1        171.47        167.82        23.05 o                         
   4   7   1          2.52         14.20        21.46 o                         
   5   7   1         35.87         50.01        20.55 o                         
   6   7   1         46.81         39.48        24.76 o                         
   7   7   1         28.75         32.21        28.60 o                         
   8   7   1         17.97         44.83        24.03 o                         
   9   7   1         43.74         36.48        40.61 o                         
  -8   8   1         75.33        -47.93        51.49 o                         
  -7   8   1          1.33        -18.53        22.11 o                         
  -6   8   1         36.31         65.22        25.28 o                         
  -5   8   1          6.31         11.96        22.29 o                         
  -4   8   1          1.34        -22.07        22.07 o                         
  -3   8   1         11.56         30.43        23.46 o                         
  -2   8   1         61.93         40.00        30.37 o                         
  -1   8   1         22.46        -21.68        21.68 o                         
   0   8   1         18.03         -2.51        19.51 o                         
   1   8   1         92.39         56.29        26.04 o                         
   2   8   1         41.34         81.55        27.40 o                         
   3   8   1         15.12         11.77        23.83 o                         
   4   8   1        118.77        142.53        28.25 o                         
   5   8   1          4.42        -12.81        20.20 o                         
   6   8   1          0.01         16.82        28.49 o                         
   7   8   1         32.00         40.05        33.62 o                         
  -4   9   1          7.50          8.02        23.68 o                         
  -3   9   1         33.05         30.10        24.87 o                         
  -2   9   1         23.01        -24.49        24.49 o                         
  -1   9   1         41.30         37.64        37.72 o                         
   0   9   1          0.77         -2.68        33.93 o                         
   1   9   1         30.37         17.00        31.90 o                         
   2   9   1         23.53        -22.95        31.72 o                         
   3   9   1         42.42         15.16        29.59 o                         
   4   9   1         37.54         54.58        26.95 o                         
 -14   0   2          1.15         10.70        26.35 o                         
 -13   0   2         56.31         26.38        27.58 o                         
 -12   0   2        301.63        267.12        39.26 o                         
 -11   0   2         42.14         26.31        22.48 o                         
 -10   0   2        829.85        804.65        35.23 o                         
  -9   0   2         84.30         92.32        16.55 o                         
  -8   0   2        934.83        997.68        27.26 o                         
  -7   0   2       1303.75       1358.56        27.08 o                         
  -6   0   2       4953.90       5192.11        61.29 o                         
  -5   0   2         64.47         58.46         8.26 o                         
  -4   0   2        369.83        347.35        11.28 o                         
  -3   0   2         31.96         39.83         6.92 o                         
  -2   0   2      40768.67      39198.05       320.50 o                         
  -1   0   2       6250.76       5677.36       112.85 o                         
   1   0   2       6330.76       6216.39        82.21 o                         
   2   0   2         56.03         47.98         9.95 o                         
   3   0   2        702.66        709.07        34.24 o                         
   4   0   2        491.45        528.68        19.04 o                         
   5   0   2          7.70         -0.83        12.72 o                         
   6   0   2         11.00         14.71        10.14 o                         
   7   0   2         35.35         42.62        12.32 o                         
   8   0   2        226.63        261.68        21.05 o                         
   9   0   2         79.02        109.53        24.81 o                         
  10   0   2        504.81        524.90        35.35 o                         
  11   0   2        300.58        254.02        38.74 o                         
  12   0   2        114.44        127.74        31.87 o                         
  13   0   2          8.02         17.11        37.83 o                         
  14   0   2         31.07         82.44        34.68 o                         
 -14   1   2        117.89        177.10        31.91 o                         
 -13   1   2         27.81         20.58        16.46 o                         
 -12   1   2         10.72         43.69        16.80 o                         
 -11   1   2        339.94        298.51        19.17 o                         
 -10   1   2         53.85         49.57        11.17 o                         
  -9   1   2        126.05        122.73        13.13 o                         
  -8   1   2        219.79        212.99        12.77 o                         
  -7   1   2         71.70         71.80         7.77 o                         
  -6   1   2        274.98        294.53        10.89 o                         
  -5   1   2       1546.94       1573.83        21.13 o                         
  -4   1   2          0.63          4.74         5.34 o                         
  -3   1   2        579.38        588.45         8.18 o                         
  -2   1   2      14254.53      13488.05       112.21 o                         
  -1   1   2         10.79          0.18         2.96 o                         
   0   1   2       1563.90       1461.08        15.38 o                         
   1   1   2       3647.28       3509.37        32.49 o                         
   2   1   2        120.64        119.60         7.52 o                         
   3   1   2        702.12        758.31        14.67 o                         
   4   1   2       2941.05       2948.34        40.34 o                         
   5   1   2         19.87         16.91         6.23 o                         
   6   1   2         38.87         45.93         7.73 o                         
   7   1   2         66.70         71.76         9.60 o                         
   8   1   2         89.03         96.86        10.96 o                         
   9   1   2         81.29         88.75        11.25 o                         
  10   1   2        138.90        109.31        13.94 o                         
  11   1   2        174.38        208.48        22.70 o                         
  12   1   2         49.09         38.83        18.96 o                         
  13   1   2         33.14         27.08        19.00 o                         
  14   1   2         29.10         35.62        21.48 o                         
 -14   2   2          2.01         17.32        37.50 o                         
 -13   2   2         14.13        -19.08        31.02 o                         
 -12   2   2         43.91         71.17        20.36 o                         
 -11   2   2         31.10         37.41        16.18 o                         
 -10   2   2         64.83         63.31        21.45 o                         
  -9   2   2         79.18         57.92        22.27 o                         
  -8   2   2          0.10         11.32         9.01 o                         
  -7   2   2         40.02         68.88        13.27 o                         
  -6   2   2        252.80        263.29        10.92 o                         
  -5   2   2         96.60        114.09        14.20 o                         
  -4   2   2        307.16        281.82        10.64 o                         
  -3   2   2        170.88        162.62         6.82 o                         
  -2   2   2       3731.87       3631.34        38.19 o                         
  -1   2   2      16312.72      15351.52       113.40 o                         
   0   2   2       8765.66       8675.54        66.50 o                         
   1   2   2       2987.31       2806.55        28.33 o                         
   2   2   2         24.12         17.14         5.04 o                         
   3   2   2       1151.39       1192.91        18.78 o                         
   4   2   2         11.84          8.73         5.16 o                         
   5   2   2        866.18        878.01        17.67 o                         
   6   2   2          0.84          0.05         7.88 o                         
   7   2   2        417.04        424.10        17.07 o                         
   8   2   2        298.64        294.80        15.84 o                         
   9   2   2        294.50        296.12        16.32 o                         
  10   2   2        272.98        283.18        18.85 o                         
  11   2   2        102.82         81.47        16.70 o                         
  12   2   2         42.11         26.44        15.14 o                         
  13   2   2          0.04         -4.10        22.37 o                         
  14   2   2          6.20        -11.94        34.80 o                         
 -14   3   2         46.61         15.11       130.70 o                         
 -13   3   2         13.69         28.87        37.17 o                         
 -12   3   2         65.19         61.66        41.81 o                         
 -11   3   2         14.46         11.18        38.16 o                         
 -10   3   2        409.84        411.96        40.74 o                         
  -9   3   2        876.03       1034.26        74.08 o                         
  -8   3   2        218.39        214.99        41.78 o                         
  -7   3   2        511.21        492.30        65.68 o                         
  -6   3   2       1232.79       1153.76        47.38 o                         
  -5   3   2         13.24          5.96         9.06 o                         
  -4   3   2       2870.48       2873.85        48.26 o                         
  -3   3   2        401.62        458.80        12.83 o                         
  -2   3   2        211.08        199.71         9.58 o                         
  -1   3   2        186.91        189.23        11.52 o                         
   0   3   2        382.95        364.20        13.05 o                         
   1   3   2       3017.28       2960.63        32.88 o                         
   2   3   2        204.42        208.05         9.83 o                         
   3   3   2        142.69        139.06         9.01 o                         
   4   3   2        893.29        866.98        18.15 o                         
   5   3   2        322.12        364.82        25.59 o                         
   6   3   2        503.32        458.77        14.61 o                         
   7   3   2        298.06        302.09        13.22 o                         
   8   3   2         32.42         31.65         7.28 o                         
   9   3   2         64.52         64.33        11.23 o                         
  10   3   2         12.62         17.96        16.83 o                         
  11   3   2         70.48         75.76        20.62 o                         
  12   3   2         27.68         18.37        23.93 o                         
  13   3   2         95.42          9.41        41.10 o                         
 -13   4   2         68.58        132.87        51.20 o                         
 -12   4   2         65.05         52.12        39.27 o                         
 -11   4   2         31.64         63.72        32.87 o                         
 -10   4   2        235.58        248.29        39.92 o                         
  -9   4   2         45.60         48.46        28.01 o                         
  -8   4   2       2087.24       2283.93        91.55 o                         
  -7   4   2        462.70        465.07        26.86 o                         
  -6   4   2         17.12         27.57         8.72 o                         
  -5   4   2        681.50        690.24        18.49 o                         
  -4   4   2        283.50        313.03        13.49 o                         
  -3   4   2        759.22        800.69        19.44 o                         
  -2   4   2       2320.69       2360.34        32.46 o                         
  -1   4   2        197.68        214.50        12.40 o                         
   0   4   2         83.29         86.16         9.47 o                         
   1   4   2         10.01         -0.30         6.33 o                         
   2   4   2        799.53        725.12        17.54 o                         
   3   4   2        399.61        384.58        14.71 o                         
   4   4   2        208.69        208.89        12.92 o                         
   5   4   2        795.25        820.13        24.47 o                         
   6   4   2        181.28        194.49        12.22 o                         
   7   4   2          1.95          1.09         5.97 o                         
   8   4   2          7.50          7.55        15.26 o                         
   9   4   2          0.21         -2.49        15.76 o                         
  10   4   2        358.95        406.72        32.91 o                         
  11   4   2         45.63         27.11        33.66 o                         
  12   4   2          0.06         20.49        38.63 o                         
  13   4   2          6.19        -20.28        68.72 o                         
 -12   5   2          6.49        109.54        51.39 o                         
 -11   5   2          1.53         32.33        34.71 o                         
 -10   5   2         10.77         11.87        34.24 o                         
  -9   5   2         86.10         82.70        37.92 o                         
  -8   5   2         27.03         17.56         7.04 o                         
  -7   5   2        633.54        563.86        36.78 o                         
  -6   5   2          6.79          7.20        19.52 o                         
  -5   5   2        265.82        291.44        15.94 o                         
  -4   5   2        141.47        125.03        11.71 o                         
  -3   5   2         11.60         12.34         9.23 o                         
  -2   5   2         99.22        122.83        12.25 o                         
  -1   5   2         99.68        126.51        12.95 o                         
   0   5   2        122.29        118.31        12.37 o                         
   1   5   2        109.80        101.18        12.49 o                         
   2   5   2          1.51          6.97         7.88 o                         
   3   5   2         50.03         45.68         9.92 o                         
   4   5   2         13.85         10.43         9.21 o                         
   5   5   2          1.14          4.68         9.07 o                         
   6   5   2        460.40        430.62        21.35 o                         
   7   5   2         19.87         10.41         8.98 o                         
   8   5   2         11.94         33.98        22.15 o                         
   9   5   2        352.14        388.10        33.47 o                         
  10   5   2         75.59        111.05        29.16 o                         
  11   5   2         18.87         16.18        37.50 o                         
  12   5   2        114.37         55.50        40.63 o                         
 -11   6   2          0.83         -0.19        44.11 o                         
 -10   6   2        125.84         71.14        49.72 o                         
  -9   6   2         14.50        -24.33        24.33 o                         
  -8   6   2         76.71         91.82        19.57 o                         
  -7   6   2        172.17        147.30        32.75 o                         
  -6   6   2          0.38         25.05        22.35 o                         
  -5   6   2        123.47        103.70        21.88 o                         
  -4   6   2          2.03        -10.78        10.78 o                         
  -3   6   2        104.13        113.90        15.93 o                         
  -2   6   2         24.56         17.59        12.25 o                         
  -1   6   2        361.64        362.69        21.95 o                         
   0   6   2        148.46        137.64        15.49 o                         
   1   6   2        689.55        722.62        26.27 o                         
   2   6   2         65.81         55.73        13.11 o                         
   3   6   2        118.93        126.19        15.48 o                         
   4   6   2        105.68        106.55        14.79 o                         
   5   6   2         12.66         19.33        12.40 o                         
   6   6   2         14.40         16.21        19.37 o                         
   7   6   2          7.64        -18.83        18.83 o                         
   8   6   2         18.34         45.63        20.72 o                         
   9   6   2         46.66         23.49        25.50 o                         
  10   6   2         41.18         31.40        40.35 o                         
  11   6   2          6.09          5.74        31.21 o                         
 -10   7   2          1.89        -66.14        66.14 o                         
  -9   7   2         87.48         79.59        53.58 o                         
  -8   7   2         17.54         39.26        32.87 o                         
  -7   7   2          2.62          8.83        20.50 o                         
  -6   7   2        253.16        282.62        35.96 o                         
  -5   7   2        157.48        183.38        25.61 o                         
  -4   7   2        444.94        429.78        50.39 o                         
  -3   7   2        380.20        333.23        50.93 o                         
  -2   7   2         61.41         45.30        18.07 o                         
  -1   7   2        213.98        251.11        27.12 o                         
   0   7   2          2.82          1.79        15.06 o                         
   1   7   2         52.58         64.50        21.62 o                         
   2   7   2        444.79        458.38        30.89 o                         
   3   7   2         76.42         74.92        19.80 o                         
   4   7   2         26.10        -18.46        18.46 o                         
   5   7   2         23.17          5.20        24.75 o                         
   6   7   2        211.15        178.15        34.82 o                         
   7   7   2          0.52        -14.26        23.20 o                         
   8   7   2         31.73         53.40        25.08 o                         
   9   7   2         32.46         30.51        46.15 o                         
  -8   8   2         54.35        139.42        82.38 o                         
  -7   8   2         64.91          6.63        28.46 o                         
  -6   8   2          1.67         -2.92        18.64 o                         
  -5   8   2        201.45        238.47        33.83 o                         
  -4   8   2          2.32        -15.48        19.61 o                         
  -3   8   2          2.55         10.19        29.10 o                         
  -2   8   2         29.58          6.49        20.93 o                         
  -1   8   2        104.61         88.33        26.56 o                         
   0   8   2         36.24         21.24        20.36 o                         
   1   8   2        125.48         87.52        24.48 o                         
   2   8   2        156.72        111.15        28.42 o                         
   3   8   2         49.70         80.04        25.80 o                         
   4   8   2          6.63          7.18        21.58 o                         
   5   8   2        103.66         65.41        30.18 o                         
   6   8   2        138.01        130.63        42.81 o                         
   7   8   2        127.05        145.39        37.24 o                         
  -4   9   2          2.15        -23.32        23.32 o                         
  -3   9   2          0.23         10.98        20.43 o                         
  -2   9   2          0.67        -37.79        40.25 o                         
  -1   9   2          9.75         62.08        41.29 o                         
   0   9   2          1.50         36.12        36.32 o                         
   1   9   2         10.90         45.16        36.52 o                         
   2   9   2         17.73        -29.30        29.30 o                         
   3   9   2          0.38         37.23        38.13 o                         
   4   9   2          0.88         28.26        25.60 o                         
 -14   1   3         34.99         40.69        24.23 o                         
 -13   1   3         26.47         -9.18        15.12 o                         
 -12   1   3          7.32        -13.14        13.90 o                         
 -11   1   3         22.56         27.57        11.15 o                         
 -10   1   3         17.46         11.41        10.45 o                         
  -9   1   3         18.62         13.38         8.10 o                         
  -8   1   3        344.18        357.56        15.40 o                         
  -7   1   3        114.82        147.42         8.37 o                         
  -6   1   3        948.01        913.57        15.13 o                         
  -5   1   3        128.21        140.03         6.67 o                         
  -4   1   3        290.92        300.23         8.48 o                         
  -3   1   3        357.05        318.07         8.44 o                         
  -2   1   3       5629.55       5570.26        50.47 o                         
  -1   1   3       8870.20       8485.18        64.68 o                         
   0   1   3        424.22        423.51         9.24 o                         
   1   1   3        180.28        178.55         8.62 o                         
   2   1   3       5149.84       4903.81        50.42 o                         
   3   1   3       3697.18       3692.29        42.44 o                         
   4   1   3        975.14        960.97        20.05 o                         
   5   1   3        244.05        252.42        13.44 o                         
   6   1   3        743.49        695.29        18.18 o                         
   7   1   3        139.03        134.78        15.12 o                         
   8   1   3        145.43        160.02        13.05 o                         
   9   1   3        472.27        461.97        20.80 o                         
  10   1   3        292.10        298.02        19.82 o                         
  11   1   3        141.00        114.02        21.02 o                         
  12   1   3         25.99         20.62        18.38 o                         
  13   1   3         55.11         67.79        21.52 o                         
  14   1   3         21.45         36.42        23.27 o                         
 -14   2   3         52.26         43.06        36.69 o                         
 -13   2   3        209.39        272.08        51.11 o                         
 -12   2   3         84.07         86.49        19.91 o                         
 -11   2   3          8.01         12.84        12.26 o                         
 -10   2   3        740.88        834.60        31.45 o                         
  -9   2   3        329.51        336.23        20.11 o                         
  -8   2   3        115.24        114.98        13.10 o                         
  -7   2   3         15.48          7.76         6.39 o                         
  -6   2   3         20.27          9.84        11.19 o                         
  -5   2   3        455.45        398.02        18.48 o                         
  -4   2   3         14.96          9.87         5.66 o                         
  -3   2   3         95.96        102.42         7.94 o                         
  -2   2   3       2158.66       2087.94        27.05 o                         
  -1   2   3      10680.85      10282.19        80.72 o                         
   0   2   3         73.44         75.63         6.29 o                         
   1   2   3        156.95        161.64         7.78 o                         
   2   2   3       2523.74       2523.14        28.65 o                         
   3   2   3         13.47         13.92         5.51 o                         
   4   2   3        133.55        133.06         8.92 o                         
   5   2   3       1795.33       1724.68        27.74 o                         
   6   2   3        244.38        261.48        15.54 o                         
   7   2   3       1239.39       1189.20        29.26 o                         
   8   2   3         18.82         26.66         7.11 o                         
   9   2   3        496.12        482.39        17.71 o                         
  10   2   3        994.47        979.56        35.51 o                         
  11   2   3         57.11         45.13        16.15 o                         
  12   2   3         44.94         69.74        19.44 o                         
  13   2   3         45.57         53.56        25.92 o                         
  14   2   3         41.66         58.41        29.31 o                         
 -14   3   3          7.92         75.85        42.21 o                         
 -13   3   3         25.50         31.94        43.57 o                         
 -12   3   3          1.55        -31.00        42.97 o                         
 -11   3   3          0.94          7.40        32.15 o                         
 -10   3   3        106.13         68.60        21.54 o                         
  -9   3   3         25.52         33.56        23.84 o                         
  -8   3   3         50.82         56.32        22.52 o                         
  -7   3   3        176.03        197.32        26.45 o                         
  -6   3   3        345.32        358.27        31.65 o                         
  -5   3   3        836.96        824.01        58.13 o                         
  -4   3   3        923.22        945.10        17.89 o                         
  -3   3   3         68.25         60.11         8.70 o                         
  -2   3   3        131.23        137.62         8.84 o                         
  -1   3   3        297.35        289.67        13.49 o                         
   0   3   3         94.60         99.48         8.22 o                         
   1   3   3         24.81         35.70         6.62 o                         
   2   3   3        781.67        919.22        17.59 o                         
   3   3   3       5003.48       5152.86        51.79 o                         
   4   3   3        220.50        216.76        11.64 o                         
   5   3   3         31.95         33.45         7.52 o                         
   6   3   3        965.19       1064.77        29.54 o                         
   7   3   3          0.03         -5.78         7.12 o                         
   8   3   3        764.24        764.61        24.91 o                         
   9   3   3        474.04        473.21        16.58 o                         
  10   3   3        245.53        236.39        17.89 o                         
  11   3   3          1.83          0.00        14.34 o                         
  12   3   3         35.05         13.05        23.61 o                         
  13   3   3          7.90        -20.06        36.25 o                         
 -13   4   3          1.53         -0.54        43.54 o                         
 -12   4   3         23.95         28.09        38.80 o                         
 -11   4   3          1.41          4.96        24.63 o                         
 -10   4   3          0.87         37.09        28.90 o                         
  -9   4   3          5.12        -23.98        23.98 o                         
  -8   4   3        109.13         56.99        26.98 o                         
  -7   4   3          3.25         18.12        23.00 o                         
  -6   4   3         53.31         53.63        13.60 o                         
  -5   4   3        127.71        132.64        13.04 o                         
  -4   4   3        116.65        119.59         9.84 o                         
  -3   4   3        742.84        805.04        20.69 o                         
  -2   4   3         60.26         45.86         7.90 o                         
  -1   4   3        172.75        170.16        11.60 o                         
   0   4   3        239.07        223.51        12.04 o                         
   1   4   3        338.63        385.86        15.20 o                         
   2   4   3          8.03          8.21         6.42 o                         
   3   4   3         45.38         69.66        11.11 o                         
   4   4   3         53.14         52.85         9.82 o                         
   5   4   3        139.27        148.66        16.07 o                         
   6   4   3        139.08        127.35        16.23 o                         
   7   4   3        876.37        914.37        23.67 o                         
   8   4   3        430.29        427.53        15.80 o                         
   9   4   3        290.21        287.71        15.97 o                         
  10   4   3         73.07        105.35        22.97 o                         
  11   4   3        100.86         80.50        27.33 o                         
  12   4   3          2.91          8.32        35.21 o                         
  13   4   3          5.76         20.07        45.82 o                         
 -12   5   3         46.00         38.20        46.57 o                         
 -11   5   3         58.31         61.16        31.78 o                         
 -10   5   3          1.70        -31.59        31.59 o                         
  -9   5   3         59.88         52.93        29.65 o                         
  -8   5   3        183.73        188.94        41.86 o                         
  -7   5   3          0.31          3.08         8.56 o                         
  -6   5   3          0.39          8.79         6.79 o                         
  -5   5   3        180.06        165.41        14.22 o                         
  -4   5   3        348.79        337.58        16.61 o                         
  -3   5   3        122.00        152.66        14.13 o                         
  -2   5   3          9.31          3.41         8.91 o                         
  -1   5   3        192.22        218.58        18.07 o                         
   0   5   3        426.90        443.21        19.65 o                         
   1   5   3        729.80        812.36        23.57 o                         
   2   5   3        150.86        152.72        13.25 o                         
   3   5   3         43.90         16.63        14.82 o                         
   4   5   3        483.71        444.83        22.51 o                         
   5   5   3         81.32         79.89        13.37 o                         
   6   5   3         96.39         61.26        20.69 o                         
   7   5   3         10.64         12.38        13.37 o                         
   8   5   3        598.08        618.83        42.54 o                         
   9   5   3          3.01         29.55        21.38 o                         
  10   5   3          0.17         22.12        17.80 o                         
  11   5   3        237.89        286.39        82.91 o                         
  12   5   3         13.09          9.32        56.62 o                         
 -11   6   3         83.65         66.69        35.04 o                         
 -10   6   3        122.49         77.70        33.79 o                         
  -9   6   3        175.97        252.51        51.23 o                         
  -8   6   3        145.31        168.23        21.55 o                         
  -7   6   3         29.98         56.27        19.22 o                         
  -6   6   3          1.33        -11.63        11.63 o                         
  -5   6   3        351.65        374.35        35.93 o                         
  -4   6   3         12.16          5.46         8.82 o                         
  -3   6   3        160.82        171.33        17.55 o                         
  -2   6   3          1.04         16.21        12.45 o                         
  -1   6   3        326.82        338.98        21.80 o                         
   0   6   3        751.32        748.98        27.44 o                         
   1   6   3          6.97         15.62        10.86 o                         
   2   6   3         15.07          6.25        11.55 o                         
   3   6   3         84.66        101.57        15.29 o                         
   4   6   3        276.23        287.44        24.62 o                         
   5   6   3          6.97          9.54        20.86 o                         
   6   6   3         29.90        -20.37        20.66 o                         
   7   6   3         71.18         77.51        25.13 o                         
   8   6   3        130.54        130.29        27.44 o                         
   9   6   3         63.64         42.15        22.05 o                         
  10   6   3        304.32        286.88        62.50 o                         
  11   6   3          7.52         26.46        42.15 o                         
  -9   7   3          7.50        -28.89        28.89 o                         
  -8   7   3         47.67         -1.80        39.69 o                         
  -7   7   3         16.09         41.79        22.40 o                         
  -6   7   3         13.30         13.43        29.07 o                         
  -5   7   3        186.59        200.97        57.16 o                         
  -4   7   3        141.95         82.86        29.08 o                         
  -3   7   3          9.88        -22.31        27.94 o                         
  -2   7   3         97.30         86.62        19.82 o                         
  -1   7   3        103.56        146.76        21.41 o                         
   0   7   3        144.09        133.63        19.12 o                         
   1   7   3         81.02         52.78        17.44 o                         
   2   7   3         40.11          4.06        14.64 o                         
   3   7   3         60.69         89.46        19.81 o                         
   4   7   3        137.01        133.18        26.87 o                         
   5   7   3         12.55        -18.20        24.83 o                         
   6   7   3          0.66         17.19        25.55 o                         
   7   7   3          2.78         17.48        25.76 o                         
   8   7   3          5.91        -33.79        33.79 o                         
   9   7   3         34.00          6.12        49.44 o                         
  -7   8   3          6.71        -17.93        25.22 o                         
  -6   8   3         21.52          7.88        18.82 o                         
  -5   8   3          3.10         -1.32        36.96 o                         
  -4   8   3          2.16          9.72        21.72 o                         
  -3   8   3          3.69          4.04        24.37 o                         
  -2   8   3         39.66         16.33        27.14 o                         
  -1   8   3          9.23          0.49        22.40 o                         
   0   8   3          0.28          2.91        19.62 o                         
   1   8   3         82.24         87.87        36.76 o                         
   2   8   3        101.34         92.25        33.55 o                         
   3   8   3          3.02          1.97        22.45 o                         
   4   8   3        167.25        117.58        29.88 o                         
   5   8   3         31.69        -23.86        23.86 o                         
   6   8   3          3.68        -27.38        27.38 o                         
   7   8   3        152.47         72.35        42.49 o                         
  -4   9   3         61.51         42.62        25.89 o                         
  -3   9   3         28.53         17.09        30.03 o                         
  -2   9   3         19.28        -27.21        27.21 o                         
  -1   9   3          0.03        -60.65        65.43 o                         
   0   9   3          3.77         84.71        35.51 o                         
   1   9   3         17.81         32.96        44.92 o                         
   2   9   3          9.82        -29.06        31.09 o                         
   3   9   3         72.05         51.75        41.73 o                         
   4   9   3         46.19         65.43        40.88 o                         
 -14   0   4          0.01         15.27        25.25 o                         
 -13   0   4        310.94        312.85        42.46 o                         
 -12   0   4         68.88         32.46        25.41 o                         
 -11   0   4          5.85        -17.97        19.15 o                         
 -10   0   4        360.84        397.32        24.05 o                         
  -9   0   4        266.40        248.50        24.77 o                         
  -8   0   4        221.09        230.29        16.08 o                         
  -7   0   4         86.99         92.88        10.17 o                         
  -6   0   4       1952.26       1935.78        31.92 o                         
  -5   0   4       3727.40       3607.00        46.10 o                         
  -4   0   4         68.68         65.16         6.78 o                         
  -3   0   4       7564.71       7562.67        72.47 o                         
  -2   0   4         38.51         45.01         6.24 o                         
  -1   0   4        200.34        171.51        12.52 o                         
   0   0   4        312.39        311.85        16.92 o                         
   1   0   4          6.95          0.26         7.32 o                         
   2   0   4          6.73          2.27         9.70 o                         
   3   0   4        248.37        264.47        19.55 o                         
   4   0   4       1817.53       1827.95        44.29 o                         
   5   0   4        334.76        319.82        20.37 o                         
   6   0   4        752.63        733.96        28.07 o                         
   7   0   4       2374.75       2403.61        61.43 o                         
   8   0   4         46.95         32.10        20.76 o                         
   9   0   4        192.95        232.42        26.24 o                         
  10   0   4         93.30        112.74        22.07 o                         
  11   0   4          0.01          3.97        26.18 o                         
  12   0   4          0.27         -9.08        27.80 o                         
  13   0   4         15.68         -2.89        27.78 o                         
  14   0   4        132.97        184.11        42.91 o                         
 -14   1   4          0.23         11.74        21.31 o                         
 -13   1   4          1.05          8.78        15.08 o                         
 -12   1   4        184.09        194.49        21.90 o                         
 -11   1   4        206.54        184.50        21.77 o                         
 -10   1   4        120.01        101.34        11.09 o                         
  -9   1   4          0.23         -7.31         7.31 o                         
  -8   1   4         54.41         54.94         8.39 o                         
  -7   1   4        709.30        711.69        14.95 o                         
  -6   1   4        182.06        160.70         7.12 o                         
  -5   1   4        217.61        221.31         6.74 o                         
  -4   1   4       2572.87       2488.31        24.20 o                         
  -3   1   4       1396.06       1419.08        18.83 o                         
  -2   1   4         12.44          8.67         4.02 o                         
  -1   1   4       2125.22       2128.00        23.70 o                         
   0   1   4        419.88        397.46        10.52 o                         
   1   1   4      16353.21      15826.45       153.09 o                         
   2   1   4       9753.18       9242.35        91.50 o                         
   3   1   4        533.45        539.50        15.31 o                         
   4   1   4         27.27         35.27         8.95 o                         
   5   1   4        315.20        330.39        15.93 o                         
   6   1   4         97.42         73.04        10.13 o                         
   7   1   4          1.13         -9.23         9.23 o                         
   8   1   4         34.11         14.76         9.67 o                         
   9   1   4          2.19         -3.00        10.64 o                         
  10   1   4         36.77         41.04        12.52 o                         
  11   1   4        240.45        275.04        27.08 o                         
  12   1   4        140.07        135.96        24.86 o                         
  13   1   4         23.38         42.18        21.49 o                         
  14   1   4         56.52         61.66        24.38 o                         
 -14   2   4          7.62         -5.31        33.60 o                         
 -13   2   4          8.35         71.87        62.18 o                         
 -12   2   4          4.15         12.68        14.59 o                         
 -11   2   4          5.38         -8.29        12.37 o                         
 -10   2   4        150.24        166.09        25.47 o                         
  -9   2   4        204.11        210.31        17.03 o                         
  -8   2   4         64.62         75.09        12.76 o                         
  -7   2   4        901.11        892.83        43.27 o                         
  -6   2   4        249.60        247.82        20.16 o                         
  -5   2   4        309.21        344.92        14.21 o                         
  -4   2   4       2814.65       2998.81        32.25 o                         
  -3   2   4        549.36        619.31        12.33 o                         
  -2   2   4       3001.13       2988.76        31.81 o                         
  -1   2   4       1685.90       1694.32        22.88 o                         
   0   2   4        280.30        255.19         9.94 o                         
   1   2   4       1475.70       1424.95        21.17 o                         
   2   2   4         86.04         85.41         7.58 o                         
   3   2   4         90.10         92.91         8.73 o                         
   4   2   4         58.24         53.66         7.86 o                         
   5   2   4        190.46        212.54        17.20 o                         
   6   2   4          9.83         18.94         7.82 o                         
   7   2   4        241.81        264.03        16.22 o                         
   8   2   4         10.99          4.33         8.30 o                         
   9   2   4          3.42         15.85         7.95 o                         
  10   2   4        166.84        145.94        15.08 o                         
  11   2   4        105.49        130.99        21.20 o                         
  12   2   4          0.00          9.98        17.39 o                         
  13   2   4         19.35         14.05        20.29 o                         
  14   2   4          6.56        -25.00        25.00 o                         
 -13   3   4         48.23         40.88        41.40 o                         
 -12   3   4         11.82         -9.64        34.57 o                         
 -11   3   4        227.23        250.33        43.90 o                         
 -10   3   4        135.15        167.85        36.73 o                         
  -9   3   4        568.25        586.44        40.12 o                         
  -8   3   4        514.61        544.49        38.95 o                         
  -7   3   4        712.07        752.62        39.41 o                         
  -6   3   4       1217.35       1256.43        33.24 o                         
  -5   3   4          0.05         -8.13         8.13 o                         
  -4   3   4         71.52         94.37         7.63 o                         
  -3   3   4        201.94        193.89        10.29 o                         
  -2   3   4         58.86         83.60         9.70 o                         
  -1   3   4        125.07        150.91         9.85 o                         
   0   3   4         77.23         86.91         8.17 o                         
   1   3   4       5122.06       5328.15        51.05 o                         
   2   3   4        735.01        824.30        18.35 o                         
   3   3   4        767.81        745.69        18.55 o                         
   4   3   4       3356.46       3446.26        42.83 o                         
   5   3   4        211.41        202.43        13.21 o                         
   6   3   4          7.97          9.76         8.02 o                         
   7   3   4        272.06        261.68        18.44 o                         
   8   3   4         23.08         30.03        10.71 o                         
   9   3   4          1.85        -10.73        10.73 o                         
  10   3   4        250.69        203.70        24.48 o                         
  11   3   4        229.83        238.88        34.92 o                         
  12   3   4         12.03          3.61        29.40 o                         
  13   3   4         35.76         70.58        45.75 o                         
 -13   4   4         67.33         63.48        46.48 o                         
 -12   4   4         43.17         97.68        46.92 o                         
 -11   4   4         26.24         32.26        26.70 o                         
 -10   4   4        416.01        398.14        44.54 o                         
  -9   4   4         38.24         35.53        24.30 o                         
  -8   4   4        600.56        556.70        45.03 o                         
  -7   4   4          7.78          2.96        11.59 o                         
  -6   4   4        114.13        114.42        15.64 o                         
  -5   4   4       1355.29       1402.56        27.13 o                         
  -4   4   4         20.46         21.26         6.91 o                         
  -3   4   4          1.87          5.11         6.21 o                         
  -2   4   4       2353.43       2306.55        31.72 o                         
  -1   4   4       2361.99       2362.56        32.53 o                         
   0   4   4        695.09        792.52        20.58 o                         
   1   4   4          0.19         -2.63         6.65 o                         
   2   4   4       1246.60       1241.31        24.22 o                         
   3   4   4        560.87        556.37        20.80 o                         
   4   4   4         57.47         60.99        10.74 o                         
   5   4   4         45.84         41.84        10.10 o                         
   6   4   4        201.70        177.60        15.56 o                         
   7   4   4        761.51        727.75        39.20 o                         
   8   4   4        318.83        374.21        23.31 o                         
   9   4   4         80.73        123.45        34.05 o                         
  10   4   4        133.69        127.56        22.07 o                         
  11   4   4        326.07        350.52        35.80 o                         
  12   4   4         12.52         48.87        45.37 o                         
  13   4   4          3.32         19.18        48.72 o                         
 -12   5   4         49.34        112.83        49.38 o                         
 -11   5   4          3.87          5.97        27.47 o                         
 -10   5   4         12.36        -13.34        22.75 o                         
  -9   5   4         37.88         42.10        27.98 o                         
  -8   5   4        103.77         53.95        27.75 o                         
  -7   5   4         12.75          9.37        15.10 o                         
  -6   5   4        151.65        163.34        16.04 o                         
  -5   5   4        274.36        303.50        18.95 o                         
  -4   5   4        330.48        317.58        19.36 o                         
  -3   5   4          1.31          2.78        10.46 o                         
  -2   5   4         23.32         12.74         9.33 o                         
  -1   5   4         72.82         51.94        10.20 o                         
   0   5   4        903.96        906.39        24.42 o                         
   1   5   4         19.55         14.63         9.36 o                         
   2   5   4          1.97         -8.72         8.96 o                         
   3   5   4        182.72        160.73        15.95 o                         
   4   5   4          0.42         14.25        10.48 o                         
   5   5   4          1.25         -9.34         9.85 o                         
   6   5   4        318.05        308.77        23.85 o                         
   7   5   4         53.69         37.10        14.95 o                         
   8   5   4        268.80        314.93        35.44 o                         
   9   5   4         11.81         12.55        20.00 o                         
  10   5   4         14.49         21.84        21.71 o                         
  11   5   4          4.80          5.17        32.69 o                         
  12   5   4         15.07         40.70        39.91 o                         
 -11   6   4          1.20        -33.91        42.99 o                         
 -10   6   4          4.45         27.10        32.94 o                         
  -9   6   4         23.66         16.84        32.26 o                         
  -8   6   4         20.11         14.82        15.90 o                         
  -7   6   4          0.01          7.56        24.00 o                         
  -6   6   4        105.32        124.46        22.52 o                         
  -5   6   4          9.57          6.30        17.35 o                         
  -4   6   4         33.25         24.98        10.23 o                         
  -3   6   4        793.03        800.46        46.93 o                         
  -2   6   4          0.02         18.68        12.50 o                         
  -1   6   4          3.61         10.73        12.69 o                         
   0   6   4        229.51        252.07        17.61 o                         
   1   6   4        151.80        135.73        14.57 o                         
   2   6   4          0.01        -10.98        10.98 o                         
   3   6   4          8.71          8.49        11.70 o                         
   4   6   4          1.15         14.06        12.30 o                         
   5   6   4        146.56        126.44        21.91 o                         
   6   6   4          1.68        -13.81        20.62 o                         
   7   6   4         22.40         76.75        29.75 o                         
   8   6   4          6.17         20.66        23.58 o                         
   9   6   4         31.52         32.19        24.28 o                         
  10   6   4          0.13         -9.42        48.53 o                         
  11   6   4          0.63         16.40        37.39 o                         
  -9   7   4         50.64         32.06        33.19 o                         
  -8   7   4         18.56          9.20        27.87 o                         
  -7   7   4        121.53        124.98        26.52 o                         
  -6   7   4         62.56         62.56        19.69 o                         
  -5   7   4          7.98         39.67        22.60 o                         
  -4   7   4         98.36        109.67        28.26 o                         
  -3   7   4          0.50         -6.42        18.62 o                         
  -2   7   4        121.99        148.75        30.82 o                         
  -1   7   4        131.63        133.56        21.49 o                         
   0   7   4          4.42         -9.19        14.46 o                         
   1   7   4          8.11          8.88        15.15 o                         
   2   7   4         84.79         77.26        18.54 o                         
   3   7   4        361.92        411.46        33.22 o                         
   4   7   4        267.59        293.64        34.22 o                         
   5   7   4          3.41         61.20        26.82 o                         
   6   7   4         48.53         64.54        28.74 o                         
   7   7   4          5.45        -21.94        26.05 o                         
   8   7   4         47.77         68.21        30.57 o                         
   9   7   4         98.15         95.70        29.17 o                         
  -7   8   4         45.39         10.04        23.79 o                         
  -6   8   4          7.74        -16.77        16.77 o                         
  -5   8   4          3.91          5.99        24.28 o                         
  -4   8   4         22.87        -11.32        24.45 o                         
  -3   8   4        172.81        153.59        33.35 o                         
  -2   8   4        131.70        152.35        31.91 o                         
  -1   8   4          6.10         12.07        23.00 o                         
   0   8   4        144.35        150.60        26.40 o                         
   1   8   4         57.96         59.08        26.23 o                         
   2   8   4        188.28        200.51        39.31 o                         
   3   8   4         28.92         20.38        27.03 o                         
   4   8   4         62.64         27.33        25.38 o                         
   5   8   4          8.77         44.41        28.47 o                         
   6   8   4          0.22        -13.08        34.30 o                         
   7   8   4         50.67         20.55        45.81 o                         
  -4   9   4          3.04          6.63        25.89 o                         
  -3   9   4          5.39        -31.04        31.04 o                         
  -2   9   4          1.15         11.97        32.69 o                         
  -1   9   4         25.27         40.89        42.03 o                         
   0   9   4         34.40        -18.43        34.22 o                         
   1   9   4         26.50          2.74        32.82 o                         
   2   9   4         16.25         58.29        36.64 o                         
   3   9   4          0.31         -7.35        24.33 o                         
   4   9   4         35.72         11.63        54.06 o                         
 -14   1   5          4.24         21.18        31.50 o                         
 -13   1   5          4.30         -2.30        14.85 o                         
 -12   1   5         78.68         61.21        17.19 o                         
 -11   1   5          9.80          7.18        14.86 o                         
 -10   1   5        248.95        232.27        14.19 o                         
  -9   1   5       1293.09       1262.34        23.93 o                         
  -8   1   5          0.82          2.91         6.42 o                         
  -7   1   5         25.98         17.93         4.84 o                         
  -6   1   5        192.13        222.54        10.28 o                         
  -5   1   5       1591.24       1581.00        29.68 o                         
  -4   1   5        708.51        680.79        13.89 o                         
  -3   1   5         33.36         29.07         4.69 o                         
  -2   1   5       3158.46       3112.58        32.14 o                         
  -1   1   5         90.49         86.24         6.89 o                         
   0   1   5       8227.04       8092.64        72.94 o                         
   1   1   5      25938.61      25138.10       220.65 o                         
   2   1   5       3719.03       3708.39        47.76 o                         
   3   1   5       1271.43       1291.14        26.41 o                         
   4   1   5        375.47        385.47        16.65 o                         
   5   1   5        604.55        586.67        19.73 o                         
   6   1   5        437.50        465.43        20.14 o                         
   7   1   5         70.39         97.63        15.60 o                         
   8   1   5         77.75         82.80        13.28 o                         
   9   1   5        449.10        390.52        23.15 o                         
  10   1   5          2.14          1.96        11.14 o                         
  11   1   5        202.10        192.25        27.70 o                         
  12   1   5          5.43        -10.65        19.49 o                         
  13   1   5        170.39        206.69        32.24 o                         
  14   1   5         14.08         11.12        22.28 o                         
 -14   2   5         47.71        -21.48        70.90 o                         
 -13   2   5         96.43        100.64        42.39 o                         
 -12   2   5         62.62         53.78        17.47 o                         
 -11   2   5         43.49         15.75        12.99 o                         
 -10   2   5         41.38          7.89        23.06 o                         
  -9   2   5        527.00        539.12        58.80 o                         
  -8   2   5        232.60        279.09        25.20 o                         
  -7   2   5        116.37        109.09        25.52 o                         
  -6   2   5         33.15         32.61         4.99 o                         
  -5   2   5       1118.65       1014.56        19.12 o                         
  -4   2   5         52.70         56.50         4.98 o                         
  -3   2   5       3299.88       3215.62        38.95 o                         
  -2   2   5       1131.99       1128.08        22.89 o                         
  -1   2   5       2651.95       2521.11        30.27 o                         
   0   2   5        358.42        367.45        12.17 o                         
   1   2   5       2246.11       2115.96        27.72 o                         
   2   2   5       1712.88       1683.74        25.90 o                         
   3   2   5         12.43         -2.98         6.15 o                         
   4   2   5        427.82        414.88        17.79 o                         
   5   2   5       1261.38       1222.51        33.01 o                         
   6   2   5          0.49         -7.97         7.97 o                         
   7   2   5       1359.05       1345.70        31.73 o                         
   8   2   5       1083.17       1068.00        30.19 o                         
   9   2   5        358.02        362.23        22.09 o                         
  10   2   5        190.31        180.33        21.23 o                         
  11   2   5         47.84         28.20        17.85 o                         
  12   2   5         58.94         95.39        30.70 o                         
  13   2   5          0.12          5.03        19.43 o                         
 -13   3   5         21.17         40.11        38.01 o                         
 -12   3   5         25.82         60.52        40.56 o                         
 -11   3   5         22.14        -13.03        20.81 o                         
 -10   3   5        269.52        246.54        30.24 o                         
  -9   3   5          7.37         -6.90        15.76 o                         
  -8   3   5        866.95        857.19        43.23 o                         
  -7   3   5        518.78        550.27        36.02 o                         
  -6   3   5          1.36          9.13         7.85 o                         
  -5   3   5         18.36         12.35         4.45 o                         
  -4   3   5       2099.32       2114.02        26.70 o                         
  -3   3   5       1233.39       1217.99        24.79 o                         
  -2   3   5       2757.97       2763.24        34.56 o                         
  -1   3   5       2799.80       2783.29        35.06 o                         
   0   3   5       1838.26       1838.79        29.41 o                         
   1   3   5       1527.84       1593.55        25.84 o                         
   2   3   5         54.87         38.37         7.56 o                         
   3   3   5         27.68         30.79         7.38 o                         
   4   3   5        234.54        272.71        13.83 o                         
   5   3   5          0.02          3.11         7.13 o                         
   6   3   5        477.67        473.76        18.91 o                         
   7   3   5        645.07        685.10        24.18 o                         
   8   3   5        352.58        351.19        21.75 o                         
   9   3   5        232.03        180.13        17.80 o                         
  10   3   5        532.95        475.46        36.77 o                         
  11   3   5          2.86          6.97        15.05 o                         
  12   3   5         48.26         29.28        29.50 o                         
  13   3   5          0.28         25.73        29.78 o                         
 -13   4   5         54.22        106.35        48.03 o                         
 -12   4   5         20.38         78.78        60.20 o                         
 -11   4   5          0.00        -24.53        24.53 o                         
 -10   4   5          1.15        -17.24        19.55 o                         
  -9   4   5        126.60         87.24        27.97 o                         
  -8   4   5        418.28        373.23        39.15 o                         
  -7   4   5          8.56         14.15        14.80 o                         
  -6   4   5        251.54        274.11        25.25 o                         
  -5   4   5         63.82         68.30        10.72 o                         
  -4   4   5        127.12        115.69        10.03 o                         
  -3   4   5         30.17         31.39         7.78 o                         
  -2   4   5        108.73        105.45        12.24 o                         
  -1   4   5       2126.08       2110.33        32.83 o                         
   0   4   5         11.56         13.56         6.59 o                         
   1   4   5        382.24        378.55        17.76 o                         
   2   4   5          0.77          0.55         7.77 o                         
   3   4   5       1524.59       1550.01        31.24 o                         
   4   4   5        121.73        163.65        21.68 o                         
   5   4   5       2235.48       2210.70        44.89 o                         
   6   4   5        410.67        398.72        22.55 o                         
   7   4   5         99.27         84.98        13.45 o                         
   8   4   5        181.68        132.59        23.00 o                         
   9   4   5        132.87        178.76        30.70 o                         
  10   4   5         17.08         20.93        14.60 o                         
  11   4   5         27.99         38.58        25.43 o                         
  12   4   5         55.63         63.91        33.73 o                         
 -12   5   5          6.32         42.31        74.46 o                         
 -11   5   5         57.76         52.92        32.19 o                         
 -10   5   5         13.32          0.07        30.45 o                         
  -9   5   5         72.64         31.58        25.14 o                         
  -8   5   5          2.42         11.72        23.59 o                         
  -7   5   5       1000.82        985.63        46.80 o                         
  -6   5   5          0.40          7.08         6.89 o                         
  -5   5   5        164.23        175.42        14.56 o                         
  -4   5   5        131.57        128.99        15.89 o                         
  -3   5   5        477.23        497.61        23.31 o                         
  -2   5   5       1027.11        993.94        29.76 o                         
  -1   5   5       1978.80       2013.32        36.12 o                         
   0   5   5         44.82         52.05        11.17 o                         
   1   5   5        716.81        732.43        24.66 o                         
   2   5   5         81.77         69.65        11.41 o                         
   3   5   5        346.18        333.88        22.56 o                         
   4   5   5         61.77         45.26        13.81 o                         
   5   5   5        267.43        312.39        22.56 o                         
   6   5   5        205.55        274.56        22.41 o                         
   7   5   5          1.47         25.81        22.86 o                         
   8   5   5        242.97        243.86        33.56 o                         
   9   5   5         24.31         32.09        21.72 o                         
  10   5   5          0.01         34.69        23.12 o                         
  11   5   5        373.40        379.15        55.76 o                         
  12   5   5         66.51         -5.08        42.59 o                         
 -11   6   5         16.78         31.49        34.99 o                         
 -10   6   5         54.15         54.17        36.80 o                         
  -9   6   5         12.23         10.05        27.98 o                         
  -8   6   5         52.85         62.74        15.51 o                         
  -7   6   5         14.15          6.75        37.79 o                         
  -6   6   5        221.13        252.21        26.87 o                         
  -5   6   5        115.57         99.90        45.15 o                         
  -4   6   5          2.21          8.48        10.62 o                         
  -3   6   5         71.66         78.46        16.30 o                         
  -2   6   5        106.44         86.92        16.12 o                         
  -1   6   5       1218.63       1175.47        33.88 o                         
   0   6   5        614.71        643.71        27.99 o                         
   1   6   5         26.55         20.78        11.98 o                         
   2   6   5        234.29        224.13        19.44 o                         
   3   6   5         83.64         79.86        16.30 o                         
   4   6   5        379.81        352.52        32.60 o                         
   5   6   5        259.68        233.65        31.52 o                         
   6   6   5          0.06         54.15        25.63 o                         
   7   6   5         29.65         67.05        26.39 o                         
   8   6   5         16.39         43.01        23.35 o                         
   9   6   5        142.82        222.12        36.48 o                         
  10   6   5        123.63        201.39        53.90 o                         
  -9   7   5          4.53         36.34        34.21 o                         
  -8   7   5          0.01        -22.07        22.07 o                         
  -7   7   5         43.67         37.82        20.84 o                         
  -6   7   5         20.55         33.23        22.10 o                         
  -5   7   5          1.37          3.22        20.76 o                         
  -4   7   5        108.71         98.68        25.67 o                         
  -3   7   5         16.53        -11.64        22.97 o                         
  -2   7   5         54.42         43.20        17.45 o                         
  -1   7   5         20.28         22.54        16.62 o                         
   0   7   5         18.58         -6.22        15.71 o                         
   1   7   5          5.53         -9.94        17.88 o                         
   2   7   5        302.37        326.18        27.70 o                         
   3   7   5        131.37        107.49        22.64 o                         
   4   7   5         10.02          3.03        20.88 o                         
   5   7   5         21.20         47.37        25.28 o                         
   6   7   5          3.06        -20.81        23.02 o                         
   7   7   5          0.71        -17.23        23.66 o                         
   8   7   5          0.38        -20.82        22.71 o                         
   9   7   5          2.20         -0.84        26.79 o                         
  -7   8   5          0.18        -16.38        21.95 o                         
  -6   8   5          3.89          1.41        19.52 o                         
  -5   8   5         33.84         29.91        27.74 o                         
  -4   8   5         27.59        -24.77        24.77 o                         
  -3   8   5        103.77        132.41        30.64 o                         
  -2   8   5          0.05        -19.38        19.38 o                         
  -1   8   5          8.25          0.95        24.63 o                         
   0   8   5         56.87         50.12        25.74 o                         
   1   8   5        223.11        178.56        32.12 o                         
   2   8   5        124.10        121.03        30.12 o                         
   3   8   5        203.66        145.44        31.85 o                         
   4   8   5          0.06          4.64        28.29 o                         
   5   8   5         21.90         13.76        30.59 o                         
   6   8   5         50.19         30.09        30.17 o                         
   7   8   5        115.72        151.09        40.58 o                         
  -4   9   5         99.89        131.17        51.38 o                         
  -3   9   5          0.01        -15.77        31.96 o                         
  -2   9   5         12.69         46.62        34.32 o                         
  -1   9   5          0.76        -22.42        38.87 o                         
   0   9   5          1.29        -21.72        34.19 o                         
   1   9   5          6.29         -9.42        33.52 o                         
   2   9   5         10.16         -2.39        28.54 o                         
   3   9   5         76.09         53.91        38.31 o                         
 -14   0   6          3.71         23.17        28.52 o                         
 -13   0   6        253.42        229.25        38.34 o                         
 -12   0   6        124.30        113.67        50.90 o                         
 -11   0   6        105.40         95.10        29.68 o                         
 -10   0   6         54.97         46.13        13.28 o                         
  -9   0   6         39.36         32.38         9.59 o                         
  -8   0   6         82.13         78.79        15.65 o                         
  -7   0   6        633.05        633.13        20.19 o                         
  -6   0   6        246.70        249.67        14.19 o                         
  -5   0   6       4736.50       4682.04        54.42 o                         
  -4   0   6        111.35        106.58         9.11 o                         
  -3   0   6        603.17        603.97        16.94 o                         
  -2   0   6        537.62        467.95        16.31 o                         
  -1   0   6      10582.86       9810.90       136.36 o                         
   0   0   6      16544.54      16031.47       209.32 o                         
   1   0   6       2113.50       1940.98        45.37 o                         
   2   0   6       1319.92       1373.90        57.73 o                         
   3   0   6        396.25        435.72        25.08 o                         
   4   0   6       2141.57       2216.77        80.54 o                         
   5   0   6       3385.74       3394.73        73.30 o                         
   6   0   6       1082.44       1073.13        45.67 o                         
   7   0   6         56.95         69.14        18.41 o                         
   8   0   6         66.56         63.84        18.99 o                         
   9   0   6       1754.07       1699.10        57.50 o                         
  10   0   6          6.89          1.51        16.88 o                         
  11   0   6          7.28         43.28        32.45 o                         
  12   0   6        241.41        207.90        57.81 o                         
  13   0   6          0.43         25.11        42.58 o                         
  14   0   6         38.76         20.84        36.53 o                         
 -14   1   6         23.13         59.92        25.23 o                         
 -13   1   6         10.02         -4.63        15.28 o                         
 -12   1   6         46.20         30.52        15.76 o                         
 -11   1   6         92.72        116.99        22.64 o                         
 -10   1   6          0.18         13.84        11.06 o                         
  -9   1   6          0.15         -0.27         7.88 o                         
  -8   1   6          0.31         -1.13         4.84 o                         
  -7   1   6       2705.93       2631.40        40.58 o                         
  -6   1   6       1463.89       1517.66        20.56 o                         
  -5   1   6         42.23         40.22         5.77 o                         
  -4   1   6         66.96         65.51         6.29 o                         
  -3   1   6       1166.67       1199.44        17.97 o                         
  -2   1   6        713.97        679.40        14.54 o                         
  -1   1   6      17339.51      16857.48       138.08 o                         
   0   1   6       9896.13       9812.10        87.89 o                         
   1   1   6       1237.57       1291.05        26.06 o                         
   2   1   6        813.33        792.65        23.84 o                         
   3   1   6        100.56        131.23        13.47 o                         
   4   1   6       1306.79       1301.73        29.56 o                         
   5   1   6        207.63        198.05        14.52 o                         
   6   1   6        285.91        329.41        19.04 o                         
   7   1   6        234.49        238.59        19.38 o                         
   8   1   6        563.16        571.23        26.67 o                         
   9   1   6        159.40        181.92        17.75 o                         
  10   1   6         87.07         68.67        20.79 o                         
  11   1   6        196.86        192.07        25.56 o                         
  12   1   6          2.48         27.46        28.47 o                         
  13   1   6         37.62         54.67        24.50 o                         
  14   1   6          5.84        -21.66        21.66 o                         
 -14   2   6          4.76         -5.07        30.73 o                         
 -13   2   6         68.12         80.01        68.92 o                         
 -12   2   6         32.54         52.01        36.23 o                         
 -11   2   6         58.19         -4.06        23.95 o                         
 -10   2   6          4.69        -15.29        15.29 o                         
  -9   2   6         12.46         40.13        17.79 o                         
  -8   2   6         97.43        128.87        19.97 o                         
  -7   2   6        699.89        679.68        16.32 o                         
  -6   2   6        473.85        466.02        13.84 o                         
  -5   2   6        661.87        695.28        15.51 o                         
  -4   2   6       1434.36       1487.39        21.25 o                         
  -3   2   6        167.61        152.43        10.20 o                         
  -2   2   6        238.32        240.24        11.34 o                         
  -1   2   6        847.99        863.58        17.69 o                         
   0   2   6        248.98        258.79        12.17 o                         
   1   2   6        286.52        296.36        13.20 o                         
   2   2   6        264.43        257.59        12.71 o                         
   3   2   6         60.76         81.18         9.59 o                         
   4   2   6        391.00        452.31        20.93 o                         
   5   2   6        277.38        283.87        17.63 o                         
   6   2   6          5.68          7.02         9.32 o                         
   7   2   6        341.72        355.85        23.06 o                         
   8   2   6        199.28        214.21        19.85 o                         
   9   2   6         21.88         26.40        12.32 o                         
  10   2   6        185.20        179.93        25.36 o                         
  11   2   6          3.72         -4.94        17.11 o                         
  12   2   6          1.47        -13.05        19.60 o                         
  13   2   6          5.67         44.33        21.74 o                         
 -13   3   6         15.69         41.32        42.78 o                         
 -12   3   6         38.35         10.83        35.36 o                         
 -11   3   6         28.13          6.48        22.85 o                         
 -10   3   6          4.69         14.37        29.56 o                         
  -9   3   6        810.21        835.13        56.39 o                         
  -8   3   6        734.46        719.59        40.56 o                         
  -7   3   6        639.00        651.81        46.73 o                         
  -6   3   6          0.65          7.80         5.70 o                         
  -5   3   6        199.16        193.37        10.57 o                         
  -4   3   6        570.80        531.18        14.49 o                         
  -3   3   6         97.86         91.20         8.30 o                         
  -2   3   6        167.51        190.02        11.24 o                         
  -1   3   6         21.65         20.04         7.55 o                         
   0   3   6        265.68        252.21        12.16 o                         
   1   3   6        220.19        236.59        13.09 o                         
   2   3   6       1563.45       1586.00        28.05 o                         
   3   3   6        613.69        578.85        18.65 o                         
   4   3   6         49.52         71.87         9.12 o                         
   5   3   6        119.83        111.49        11.42 o                         
   6   3   6         29.34         30.06        11.01 o                         
   7   3   6        381.45        337.88        24.44 o                         
   8   3   6         36.73          3.88        13.00 o                         
   9   3   6          3.72         -5.31        17.62 o                         
  10   3   6          2.50         -4.09        17.80 o                         
  11   3   6          9.58         23.85        23.02 o                         
  12   3   6          2.42        -17.19        17.19 o                         
  13   3   6        113.75        117.30        35.08 o                         
 -13   4   6         18.18         27.73        44.32 o                         
 -12   4   6          0.79        -39.21        39.21 o                         
 -11   4   6         87.76         79.14        30.19 o                         
 -10   4   6        427.61        436.91        45.37 o                         
  -9   4   6        114.65        147.52        30.88 o                         
  -8   4   6        141.71        132.37        49.10 o                         
  -7   4   6        131.07        105.34        15.41 o                         
  -6   4   6          0.45         -4.76         8.95 o                         
  -5   4   6         42.48         41.75         8.17 o                         
  -4   4   6        566.88        607.03        20.86 o                         
  -3   4   6       2126.55       2041.67        35.83 o                         
  -2   4   6        248.28        262.51        14.79 o                         
  -1   4   6        731.27        719.17        21.18 o                         
   0   4   6        151.82        166.45        12.87 o                         
   1   4   6         20.10         23.23         9.57 o                         
   2   4   6        532.16        527.49        22.66 o                         
   3   4   6        190.70        156.39        19.44 o                         
   4   4   6         41.27         32.96        10.92 o                         
   5   4   6        102.96        103.57        15.10 o                         
   6   4   6        323.21        360.86        24.98 o                         
   7   4   6         22.46         25.05        11.65 o                         
   8   4   6        311.96        278.82        34.62 o                         
   9   4   6        307.73        342.90        44.31 o                         
  10   4   6          3.76         10.46        17.88 o                         
  11   4   6        145.06        136.84        40.61 o                         
  12   4   6        119.36        190.14        37.22 o                         
 -12   5   6         41.46          6.00        46.76 o                         
 -11   5   6          0.12          3.37        29.09 o                         
 -10   5   6         97.92        103.08        34.24 o                         
  -9   5   6          2.12        -15.96        28.49 o                         
  -8   5   6          4.97          3.81        12.67 o                         
  -7   5   6        761.25        776.70        57.81 o                         
  -6   5   6        139.57        158.21        13.99 o                         
  -5   5   6        302.67        307.86        15.16 o                         
  -4   5   6        310.89        328.65        23.49 o                         
  -3   5   6         10.83         -0.14         9.78 o                         
  -2   5   6        149.16        155.15        15.90 o                         
  -1   5   6       1192.44       1216.95        30.76 o                         
   0   5   6         11.04         13.51        10.08 o                         
   1   5   6         38.40         15.87        11.68 o                         
   2   5   6        493.06        520.35        26.19 o                         
   3   5   6        157.24        166.87        17.71 o                         
   4   5   6         73.14         76.10        15.96 o                         
   5   5   6          2.85         12.77        11.06 o                         
   6   5   6        314.50        287.22        24.60 o                         
   7   5   6        205.16        186.74        31.21 o                         
   8   5   6          1.16        -19.85        19.85 o                         
   9   5   6         35.17         55.17        31.61 o                         
  10   5   6          0.05         31.60        25.91 o                         
  11   5   6          1.52         48.22        26.88 o                         
 -11   6   6         11.21        -15.30        29.15 o                         
 -10   6   6         24.57        -36.70        51.51 o                         
  -9   6   6          7.85        -32.83        32.83 o                         
  -8   6   6         54.51         52.10        30.12 o                         
  -7   6   6         24.93         12.88        25.90 o                         
  -6   6   6          4.24        -16.20        16.20 o                         
  -5   6   6        637.78        628.62        41.72 o                         
  -4   6   6         10.41          6.36        10.09 o                         
  -3   6   6        122.98        107.50        20.60 o                         
  -2   6   6        984.03       1041.85        36.18 o                         
  -1   6   6          0.62         -7.35        13.24 o                         
   0   6   6        155.20        144.26        19.31 o                         
   1   6   6         21.26          5.17        12.53 o                         
   2   6   6          1.95          1.28        12.29 o                         
   3   6   6         84.87         63.65        15.61 o                         
   4   6   6        169.12        167.50        43.56 o                         
   5   6   6          6.93         13.96        22.12 o                         
   6   6   6         15.05         29.35        25.81 o                         
   7   6   6         54.50         52.23        30.41 o                         
   8   6   6          0.10         44.43        33.77 o                         
   9   6   6          0.02         28.49        26.33 o                         
  10   6   6          7.31         -9.21        24.84 o                         
  -9   7   6         88.90         86.49        40.65 o                         
  -8   7   6          0.34         14.57        30.39 o                         
  -7   7   6         69.41         88.72        34.75 o                         
  -6   7   6         40.33         61.06        46.25 o                         
  -5   7   6         86.33         99.92        26.32 o                         
  -4   7   6        185.43        238.24        32.56 o                         
  -3   7   6         42.84         45.29        25.52 o                         
  -2   7   6         14.49         -7.92        17.23 o                         
  -1   7   6         96.92         76.31        19.79 o                         
   0   7   6         52.89         57.11        17.28 o                         
   1   7   6        150.41        159.36        23.52 o                         
   2   7   6         75.38        104.15        21.67 o                         
   3   7   6        182.55        203.60        28.05 o                         
   4   7   6         10.06          6.80        21.56 o                         
   5   7   6         23.16         37.19        26.29 o                         
   6   7   6         68.01         77.49        54.76 o                         
   7   7   6         18.04         49.07        27.86 o                         
   8   7   6          1.06          1.21        24.92 o                         
   9   7   6          0.15         39.53        28.63 o                         
  -7   8   6          0.90         -2.97        24.50 o                         
  -6   8   6         43.17         36.35        26.92 o                         
  -5   8   6         11.36         -1.29        24.69 o                         
  -4   8   6         24.85         39.25        29.16 o                         
  -3   8   6          0.46        -13.27        24.44 o                         
  -2   8   6         19.69         41.73        27.35 o                         
  -1   8   6         95.19         76.52        27.09 o                         
   0   8   6        119.66        115.71        31.96 o                         
   1   8   6          4.12        -13.30        21.82 o                         
   2   8   6        102.10        102.49        29.16 o                         
   3   8   6          6.98          2.43        23.81 o                         
   4   8   6          3.79         17.81        23.13 o                         
   5   8   6          4.87         -1.94        28.45 o                         
   6   8   6         35.32         31.15        31.05 o                         
   7   8   6         58.92         46.34        78.42 o                         
  -3   9   6          0.01          2.41        31.31 o                         
  -2   9   6         27.45          2.21        28.92 o                         
  -1   9   6          2.73          2.05        31.51 o                         
   0   9   6         48.28        -23.82        34.39 o                         
   1   9   6          4.52         11.72        42.06 o                         
   2   9   6          0.51          6.70        35.91 o                         
   3   9   6          1.67        102.64        55.60 o                         
 -14   1   7          4.30        -16.64        29.71 o                         
 -13   1   7          3.70         12.18        20.90 o                         
 -12   1   7         24.26         26.93        14.89 o                         
 -11   1   7         63.31         64.68        16.82 o                         
 -10   1   7         15.67         -0.32         9.48 o                         
  -9   1   7       1350.34       1327.48        25.13 o                         
  -8   1   7          2.25         -3.60         5.33 o                         
  -7   1   7        121.63        140.72         9.90 o                         
  -6   1   7         51.94         57.45         6.94 o                         
  -5   1   7        884.59        863.47        16.47 o                         
  -4   1   7          3.33         10.97         5.18 o                         
  -3   1   7        986.31       1016.00        17.55 o                         
  -2   1   7       1815.41       1819.19        25.58 o                         
  -1   1   7       1144.06       1192.38        26.13 o                         
   0   1   7        303.57        331.73        15.30 o                         
   1   1   7       1148.56       1027.03        24.26 o                         
   2   1   7       1810.22       1864.91        34.68 o                         
   3   1   7       1118.13       1201.79        28.58 o                         
   4   1   7        362.79        375.25        19.88 o                         
   5   1   7         20.21         25.92         9.29 o                         
   6   1   7        111.57        103.54        15.13 o                         
   7   1   7        303.60        299.82        22.12 o                         
   8   1   7        118.03        146.25        18.57 o                         
   9   1   7        505.45        469.12        26.35 o                         
  10   1   7        201.77        233.91        26.59 o                         
  11   1   7        149.04        146.64        25.89 o                         
  12   1   7         90.65         87.74        25.34 o                         
  13   1   7         75.99         31.28        27.50 o                         
 -14   2   7          5.44         -1.92        41.39 o                         
 -13   2   7         60.55         65.36        37.75 o                         
 -12   2   7         23.88          3.79        31.38 o                         
 -11   2   7        345.40        325.71        51.24 o                         
 -10   2   7        137.99        154.26        40.47 o                         
  -9   2   7       1489.13       1444.70        49.66 o                         
  -8   2   7         75.60         67.29        12.91 o                         
  -7   2   7        107.68        113.58         8.85 o                         
  -6   2   7        582.02        540.09        16.35 o                         
  -5   2   7          8.36          1.08         5.29 o                         
  -4   2   7         10.42          7.98         5.27 o                         
  -3   2   7       4778.47       4878.14        49.80 o                         
  -2   2   7         78.23         78.60         8.37 o                         
  -1   2   7       1605.54       1567.28        28.17 o                         
   0   2   7        255.94        260.66        13.88 o                         
   1   2   7       2550.97       2662.64        38.02 o                         
   2   2   7       3243.80       3307.08        44.52 o                         
   3   2   7       1607.92       1741.80        31.37 o                         
   4   2   7        474.77        494.74        21.12 o                         
   5   2   7       1626.74       1591.18        35.67 o                         
   6   2   7        159.40        140.03        16.90 o                         
   7   2   7        402.24        396.21        24.93 o                         
   8   2   7       1518.46       1547.39        42.56 o                         
   9   2   7        429.65        483.25        30.97 o                         
  10   2   7          5.23        -14.80        14.80 o                         
  11   2   7         28.58          5.39        18.73 o                         
  12   2   7        163.89        150.13        40.58 o                         
  13   2   7          0.18         46.82        23.70 o                         
 -13   3   7         25.19         20.30        40.06 o                         
 -12   3   7         40.50         16.75        72.09 o                         
 -11   3   7         14.79         62.80        64.64 o                         
 -10   3   7        144.51        107.91        27.67 o                         
  -9   3   7          4.89          9.65        18.48 o                         
  -8   3   7        532.89        568.38        44.56 o                         
  -7   3   7        921.72        852.69        32.39 o                         
  -6   3   7         13.71         17.03         4.82 o                         
  -5   3   7         74.92         71.11         7.67 o                         
  -4   3   7        170.08        198.32        11.76 o                         
  -3   3   7         12.10          2.89         6.19 o                         
  -2   3   7        460.11        479.44        17.07 o                         
  -1   3   7         42.76         33.65         9.61 o                         
   0   3   7       1077.21       1013.47        20.94 o                         
   1   3   7       1042.96       1023.51        22.30 o                         
   2   3   7          6.83         -4.70         6.68 o                         
   3   3   7        345.69        393.22        17.61 o                         
   4   3   7         62.99         51.98        10.34 o                         
   5   3   7        373.18        367.53        30.50 o                         
   6   3   7        323.28        317.33        28.18 o                         
   7   3   7         88.65        100.54        17.52 o                         
   8   3   7         16.60          6.74        14.37 o                         
   9   3   7        600.13        623.02        49.92 o                         
  10   3   7        107.80         87.84        20.69 o                         
  11   3   7        165.04        173.90        25.74 o                         
  12   3   7         11.46         30.23        20.94 o                         
  13   3   7         32.22         61.93        34.00 o                         
 -13   4   7         85.96        181.38        58.00 o                         
 -12   4   7          1.28        -12.13        39.01 o                         
 -11   4   7         16.02         27.06        37.33 o                         
 -10   4   7          1.06         -9.75        24.83 o                         
  -9   4   7        134.88         99.93        28.73 o                         
  -8   4   7          4.67          5.03         5.00 o                         
  -7   4   7        299.93        300.41        22.43 o                         
  -6   4   7          2.22          6.54         5.79 o                         
  -5   4   7        216.35        206.00         8.99 o                         
  -4   4   7          0.78          6.68         7.37 o                         
  -3   4   7         11.08          8.45         8.22 o                         
  -2   4   7        432.95        416.39        18.50 o                         
  -1   4   7       1078.89       1095.98        27.07 o                         
   0   4   7         42.69         27.44         9.13 o                         
   1   4   7         72.13         85.09        12.72 o                         
   2   4   7         83.96         87.61        12.66 o                         
   3   4   7        174.00        195.51        19.57 o                         
   4   4   7         19.51         11.81        11.47 o                         
   5   4   7          0.57         -1.68         9.71 o                         
   6   4   7         58.79         66.73        16.50 o                         
   7   4   7          0.30        -13.52        13.52 o                         
   8   4   7          3.61          1.47        20.67 o                         
   9   4   7         29.85          5.07        27.29 o                         
  10   4   7         34.58         15.69        25.81 o                         
  11   4   7         60.56         51.58        20.48 o                         
  12   4   7         16.75         11.16        27.13 o                         
 -12   5   7         41.90         37.47        49.55 o                         
 -11   5   7         18.00        -27.37        37.39 o                         
 -10   5   7          2.74         -7.15        26.59 o                         
  -9   5   7         37.92         30.42        23.60 o                         
  -8   5   7          6.46         34.57        26.88 o                         
  -7   5   7        806.66        778.03        54.81 o                         
  -6   5   7         96.91        110.64        11.56 o                         
  -5   5   7         67.10         47.96        10.00 o                         
  -4   5   7        386.92        390.79        23.76 o                         
  -3   5   7        232.22        225.57        18.61 o                         
  -2   5   7          2.42         -2.92         9.78 o                         
  -1   5   7        888.23        889.37        30.64 o                         
   0   5   7         12.73         -7.13         9.58 o                         
   1   5   7        264.26        240.12        17.44 o                         
   2   5   7         10.45         -2.52        11.75 o                         
   3   5   7        861.51        887.40        33.80 o                         
   4   5   7         30.70         27.44        18.99 o                         
   5   5   7         33.69         40.68        13.49 o                         
   6   5   7        213.25        182.06        26.13 o                         
   7   5   7          0.05          3.16        23.21 o                         
   8   5   7        248.96        317.68        40.20 o                         
   9   5   7         14.72         29.72        27.41 o                         
  10   5   7          1.11         -7.96        29.44 o                         
  11   5   7        128.74        183.22        35.91 o                         
 -11   6   7          9.21        107.34        80.01 o                         
 -10   6   7          4.49         17.96        30.30 o                         
  -9   6   7          2.61          4.02        32.94 o                         
  -8   6   7         24.77        -14.29        28.02 o                         
  -7   6   7         34.01         40.97        17.48 o                         
  -6   6   7         22.76         33.50        25.13 o                         
  -5   6   7          1.09        -20.80        20.80 o                         
  -4   6   7        365.10        370.46        28.57 o                         
  -3   6   7       2188.56       2165.77        64.19 o                         
  -2   6   7         18.94          2.74        13.21 o                         
  -1   6   7          8.36         -2.00        13.59 o                         
   0   6   7        572.34        553.04        30.78 o                         
   1   6   7          0.53          5.38        13.78 o                         
   2   6   7          0.05        -12.11        12.39 o                         
   3   6   7        176.84        122.51        18.37 o                         
   4   6   7        110.63        110.97        25.05 o                         
   5   6   7          0.53        -15.45        27.84 o                         
   6   6   7         22.77        -21.30        21.30 o                         
   7   6   7        185.81        204.35        39.44 o                         
   8   6   7          9.03         11.16        28.50 o                         
   9   6   7        293.40        294.54        59.11 o                         
  10   6   7         66.62         65.11        38.09 o                         
  -9   7   7         15.39         30.37        35.54 o                         
  -8   7   7         28.11         10.54        33.04 o                         
  -7   7   7         13.74         12.76        34.79 o                         
  -6   7   7         61.93         22.02        21.01 o                         
  -5   7   7         26.16         -8.94        23.47 o                         
  -4   7   7         26.66          9.85        21.78 o                         
  -3   7   7          7.35        -18.54        18.54 o                         
  -2   7   7        107.95        105.79        28.09 o                         
  -1   7   7          0.10        -14.15        14.15 o                         
   0   7   7         16.26          5.86        19.81 o                         
   1   7   7        160.68        213.54        34.22 o                         
   2   7   7         33.24         49.87        20.86 o                         
   3   7   7         14.80         41.30        22.63 o                         
   4   7   7          1.28        -14.62        22.65 o                         
   5   7   7          2.93          8.45        26.68 o                         
   6   7   7          1.62        -25.81        29.27 o                         
   7   7   7         40.23         82.11        33.81 o                         
   8   7   7          0.93        -26.98        26.98 o                         
  -7   8   7         19.36        -30.31        30.31 o                         
  -6   8   7          0.09         11.32        21.86 o                         
  -5   8   7          5.97        -25.75        25.75 o                         
  -4   8   7         14.51         -5.48        22.22 o                         
  -3   8   7         49.34         48.04        28.29 o                         
  -2   8   7         14.94         15.46        26.99 o                         
  -1   8   7         22.08         -7.19        23.81 o                         
   0   8   7         22.31         21.95        26.09 o                         
   1   8   7         76.47         90.72        32.15 o                         
   2   8   7          0.03         -6.14        22.14 o                         
   3   8   7         77.58         70.41        26.76 o                         
   4   8   7          0.01        -27.50        27.50 o                         
   5   8   7          0.29          7.36        29.84 o                         
   6   8   7          3.52         34.36        28.51 o                         
  -2   9   7          0.87        -25.17        25.17 o                         
  -1   9   7         25.85         37.96        39.79 o                         
   0   9   7        113.92        166.71        47.87 o                         
   1   9   7          1.92         12.92        36.88 o                         
   2   9   7          1.82         39.84       101.00 o                         
 -14   0   8         83.43         91.01        41.79 o                         
 -13   0   8         75.34         75.91        29.80 o                         
 -12   0   8          2.77         -7.34        25.35 o                         
 -11   0   8        228.40        255.95        37.14 o                         
 -10   0   8          4.65        -10.12        10.12 o                         
  -9   0   8         26.56         27.24        13.48 o                         
  -8   0   8        394.72        402.43        24.69 o                         
  -7   0   8         94.06         96.10        13.30 o                         
  -6   0   8       2280.43       2195.00        38.69 o                         
  -5   0   8        608.21        624.82        26.55 o                         
  -4   0   8        712.11        655.00        22.14 o                         
  -3   0   8       1327.44       1426.47        32.00 o                         
  -2   0   8         10.04         19.27         9.13 o                         
  -1   0   8         13.50         24.95        11.19 o                         
   0   0   8         71.18        112.79        16.08 o                         
   1   0   8        875.70        830.36        33.39 o                         
   2   0   8        499.30        501.60        31.59 o                         
   3   0   8       1142.97       1194.66        41.20 o                         
   4   0   8         63.06         76.85        18.00 o                         
   5   0   8        843.57        915.99        41.40 o                         
   6   0   8        117.85        110.30        26.28 o                         
   7   0   8        196.38        162.53        44.93 o                         
   8   0   8         58.39         46.37        20.61 o                         
   9   0   8       1184.99       1256.27        53.68 o                         
  10   0   8         19.58         30.82        24.95 o                         
  11   0   8         27.43         37.72        33.47 o                         
  12   0   8         28.79          6.35        42.78 o                         
  13   0   8         88.80         91.50        42.48 o                         
 -14   1   8         58.09         96.20        37.38 o                         
 -13   1   8          1.06         19.94        21.00 o                         
 -12   1   8         70.44         71.93        18.88 o                         
 -11   1   8         47.26         61.05        17.84 o                         
 -10   1   8         33.67         14.95        10.52 o                         
  -9   1   8        388.17        402.16        19.15 o                         
  -8   1   8        364.61        340.97        15.33 o                         
  -7   1   8         26.00         29.25         7.33 o                         
  -6   1   8          2.14         -4.53         4.53 o                         
  -5   1   8        345.30        354.13        12.44 o                         
  -4   1   8         23.54          9.64         5.79 o                         
  -3   1   8        573.93        604.32        15.83 o                         
  -2   1   8        582.79        577.09        16.71 o                         
  -1   1   8        400.97        449.38        16.12 o                         
   0   1   8        212.83        201.78        13.51 o                         
   1   1   8        425.28        495.23        20.54 o                         
   2   1   8         78.01        107.22        11.89 o                         
   3   1   8        546.42        571.82        24.19 o                         
   4   1   8         52.02         76.05        11.95 o                         
   5   1   8        315.54        351.94        22.62 o                         
   6   1   8        304.52        317.11        22.80 o                         
   7   1   8       1968.72       1887.07        45.92 o                         
   8   1   8         48.34         51.33        19.07 o                         
   9   1   8        445.78        446.98        27.17 o                         
  10   1   8        402.19        391.11        30.20 o                         
  11   1   8         21.67         19.73        20.28 o                         
  12   1   8          1.84          8.82        22.88 o                         
  13   1   8         71.14        115.13        52.97 o                         
 -13   2   8          1.40         -4.32        33.67 o                         
 -12   2   8          3.17        -28.27        28.27 o                         
 -11   2   8        190.84        203.97       107.51 o                         
 -10   2   8         25.66         47.37        23.36 o                         
  -9   2   8        217.83        183.44        15.23 o                         
  -8   2   8         83.68         89.68        12.03 o                         
  -7   2   8        161.84        171.64        11.59 o                         
  -6   2   8        857.89        822.65        16.41 o                         
  -5   2   8        633.12        664.22        19.41 o                         
  -4   2   8          0.94          1.12         5.69 o                         
  -3   2   8       3165.11       3380.37        40.56 o                         
  -2   2   8         74.36         80.03         8.66 o                         
  -1   2   8        177.63        175.01        11.70 o                         
   0   2   8        604.64        653.39        19.39 o                         
   1   2   8       2247.63       2262.09        36.06 o                         
   2   2   8          0.02         -2.07         6.92 o                         
   3   2   8        279.84        325.70        17.06 o                         
   4   2   8         56.05         53.23        10.92 o                         
   5   2   8         52.44         71.55        16.46 o                         
   6   2   8        418.83        430.60        26.54 o                         
   7   2   8        565.65        616.81        32.16 o                         
   8   2   8         31.74         19.90        14.90 o                         
   9   2   8        280.43        297.55        32.41 o                         
  10   2   8        186.87        143.56        25.70 o                         
  11   2   8         86.36         67.61        22.96 o                         
  12   2   8         10.52         50.40        24.35 o                         
  13   2   8          4.94          5.25        23.62 o                         
 -13   3   8          0.47         68.64        43.87 o                         
 -12   3   8         64.90        132.31        45.21 o                         
 -11   3   8          9.72         32.76        36.01 o                         
 -10   3   8         28.65         14.38        22.38 o                         
  -9   3   8        682.82        607.74        46.04 o                         
  -8   3   8        204.31        217.77        18.80 o                         
  -7   3   8         11.09         14.91         4.52 o                         
  -6   3   8        305.93        302.22        15.83 o                         
  -5   3   8        478.18        467.40        16.58 o                         
  -4   3   8        160.35        173.88        13.53 o                         
  -3   3   8        250.80        219.13        12.94 o                         
  -2   3   8        108.83        101.94        10.61 o                         
  -1   3   8          3.55         -2.44         6.08 o                         
   0   3   8         78.18         58.39         9.50 o                         
   1   3   8          0.31          4.34         7.89 o                         
   2   3   8          2.67         -6.14         6.14 o                         
   3   3   8        408.48        466.07        23.55 o                         
   4   3   8         19.00         26.83        13.78 o                         
   5   3   8        602.11        619.66        37.31 o                         
   6   3   8        355.17        368.33        26.38 o                         
   7   3   8        397.28        413.20        28.85 o                         
   8   3   8        651.51        674.09        36.26 o                         
   9   3   8          0.01         21.38        21.72 o                         
  10   3   8        140.12        142.57        31.63 o                         
  11   3   8        102.00         93.96        23.46 o                         
  12   3   8          0.67          0.63        20.93 o                         
 -12   4   8          9.77          3.08        41.79 o                         
 -11   4   8         49.19        125.56        91.85 o                         
 -10   4   8        233.74        152.68        32.16 o                         
  -9   4   8        162.31        215.02        35.52 o                         
  -8   4   8         15.60         10.71        14.18 o                         
  -7   4   8         21.86         22.78        13.58 o                         
  -6   4   8         23.24         18.79         8.70 o                         
  -5   4   8        158.24        177.50        12.05 o                         
  -4   4   8          9.37          4.08         6.49 o                         
  -3   4   8        809.63        867.11        27.36 o                         
  -2   4   8          2.71         -8.68         8.68 o                         
  -1   4   8         82.25         70.33        12.18 o                         
   0   4   8          4.11         -6.07         8.35 o                         
   1   4   8        587.32        580.66        24.97 o                         
   2   4   8        503.75        526.93        26.31 o                         
   3   4   8         31.16         39.08        12.70 o                         
   4   4   8        923.30        900.31        33.13 o                         
   5   4   8        367.41        365.98        24.57 o                         
   6   4   8          1.12        -11.70        11.70 o                         
   7   4   8        133.73        137.20        20.51 o                         
   8   4   8          1.22        -10.83        19.42 o                         
   9   4   8        324.85        417.96        43.95 o                         
  10   4   8         82.22         70.25        26.42 o                         
  11   4   8          0.03        -18.52        18.52 o                         
  12   4   8         38.08        -26.41        37.84 o                         
 -11   5   8          0.00          9.72        33.08 o                         
 -10   5   8         73.66         51.58        30.35 o                         
  -9   5   8        472.02        489.07        51.54 o                         
  -8   5   8         33.51         42.81        29.12 o                         
  -7   5   8         80.29         71.02         8.59 o                         
  -6   5   8          0.29         11.40        16.39 o                         
  -5   5   8         35.11         23.10         9.32 o                         
  -4   5   8         41.16         10.76         9.44 o                         
  -3   5   8        924.44        895.81        31.18 o                         
  -2   5   8        153.53        141.11        16.26 o                         
  -1   5   8        422.89        447.01        25.64 o                         
   0   5   8        311.29        309.03        20.30 o                         
   1   5   8        287.87        335.30        22.13 o                         
   2   5   8         96.43        117.82        16.27 o                         
   3   5   8         54.65         54.65        16.18 o                         
   4   5   8         28.40         12.43        15.24 o                         
   5   5   8          3.33        -12.57        12.57 o                         
   6   5   8          7.20        -15.82        15.82 o                         
   7   5   8          4.23        -21.91        21.91 o                         
   8   5   8         24.13         37.49        24.95 o                         
   9   5   8          2.12         22.45        27.37 o                         
  10   5   8          1.26         25.76        28.15 o                         
  11   5   8          1.98        -28.07        28.07 o                         
 -10   6   8         10.96         -4.37        30.53 o                         
  -9   6   8          0.09        -31.35        31.35 o                         
  -8   6   8         11.31          1.21        29.18 o                         
  -7   6   8         51.70         49.92        15.60 o                         
  -6   6   8         84.79         66.47        24.39 o                         
  -5   6   8          3.95         18.91        20.30 o                         
  -4   6   8        441.72        430.80        37.16 o                         
  -3   6   8          0.31         -7.98        15.35 o                         
  -2   6   8         94.44        108.47        17.77 o                         
  -1   6   8         15.56         13.85        14.05 o                         
   0   6   8         54.14         28.74        14.92 o                         
   1   6   8          8.42          8.03        16.70 o                         
   2   6   8        158.71        160.39        20.67 o                         
   3   6   8          7.90          1.55        15.54 o                         
   4   6   8         80.95        101.29        25.45 o                         
   5   6   8         13.45        -27.92        28.35 o                         
   6   6   8         39.65         48.06        23.51 o                         
   7   6   8          7.80         -8.61        22.66 o                         
   8   6   8          1.34        -21.31        21.72 o                         
   9   6   8         23.38         46.88        38.59 o                         
  10   6   8          2.75          4.92        26.83 o                         
  -9   7   8         33.69         34.86        37.39 o                         
  -8   7   8          0.58        -11.62        32.33 o                         
  -7   7   8         72.27         56.71        37.01 o                         
  -6   7   8         14.29         47.31        22.35 o                         
  -5   7   8         10.03         62.11        24.44 o                         
  -4   7   8         17.97         -0.58        23.58 o                         
  -3   7   8          8.50          6.44        21.73 o                         
  -2   7   8          8.31         18.17        23.48 o                         
  -1   7   8         20.58         10.36        18.17 o                         
   0   7   8         17.79          8.12        18.76 o                         
   1   7   8        140.14        141.53        23.81 o                         
   2   7   8          0.63        -11.24        19.77 o                         
   3   7   8         60.46         67.78        26.35 o                         
   4   7   8         19.00         33.96        26.57 o                         
   5   7   8         47.57         47.84        31.30 o                         
   6   7   8         26.92         53.44        32.36 o                         
   7   7   8         21.48         47.38        29.29 o                         
   8   7   8         20.74          2.66        26.12 o                         
  -6   8   8        133.13        156.26        38.67 o                         
  -5   8   8          3.08         -0.89        24.12 o                         
  -4   8   8          3.72         13.29        24.46 o                         
  -3   8   8         65.08         92.40        33.24 o                         
  -2   8   8          1.63         29.18        22.44 o                         
  -1   8   8          6.17          8.59        22.70 o                         
   0   8   8        149.75        167.82        31.36 o                         
   1   8   8         99.43         79.56        40.15 o                         
   2   8   8         46.16         94.74        30.16 o                         
   3   8   8         17.75        -11.40        25.38 o                         
   4   8   8        118.57         70.51        36.60 o                         
   5   8   8         69.72         94.59        36.21 o                         
   6   8   8          1.61         12.59        32.47 o                         
  -1   9   8         35.85         22.63        48.11 o                         
   0   9   8          7.92         30.04        47.70 o                         
   1   9   8          0.60        -40.26        40.26 o                         
 -14   1   9          7.83         -1.75        30.83 o                         
 -13   1   9          1.02         -0.79        40.99 o                         
 -12   1   9         30.23         15.57        27.23 o                         
 -11   1   9         10.56          2.00        18.53 o                         
 -10   1   9        233.39        219.48        26.36 o                         
  -9   1   9        297.39        309.76        28.07 o                         
  -8   1   9       1293.53       1284.76        27.70 o                         
  -7   1   9         42.07         37.80         7.79 o                         
  -6   1   9          0.89         -1.14         6.21 o                         
  -5   1   9       1138.77       1163.67        21.20 o                         
  -4   1   9         11.56         28.09         6.60 o                         
  -3   1   9          1.86         -6.46         6.79 o                         
  -2   1   9       3842.07       3941.34        49.10 o                         
  -1   1   9        172.45        185.34        12.35 o                         
   0   1   9         17.11         14.73         9.14 o                         
   1   1   9        251.77        262.23        17.21 o                         
   2   1   9         10.89          7.38         9.63 o                         
   3   1   9       2510.58       2646.14        47.45 o                         
   4   1   9        340.44        337.10        22.90 o                         
   5   1   9        372.02        390.16        27.14 o                         
   6   1   9        340.24        359.75        25.51 o                         
   7   1   9        356.68        406.95        27.18 o                         
   8   1   9          3.36        -12.90        13.98 o                         
   9   1   9       1036.76       1010.80        36.14 o                         
  10   1   9        128.01        104.31        24.76 o                         
  11   1   9          9.16          8.74        22.51 o                         
  12   1   9          1.00         14.80        24.16 o                         
  13   1   9         10.49         32.67        27.07 o                         
 -13   2   9         63.38         39.62        40.17 o                         
 -12   2   9          7.46         27.60        34.44 o                         
 -11   2   9        507.32        424.78        57.27 o                         
 -10   2   9        212.84        210.27        15.48 o                         
  -9   2   9        251.73        252.59        14.48 o                         
  -8   2   9        590.74        626.68        21.54 o                         
  -7   2   9         35.11         38.94         6.22 o                         
  -6   2   9        330.30        353.51        14.64 o                         
  -5   2   9        376.97        432.70        16.44 o                         
  -4   2   9        664.98        622.30        18.04 o                         
  -3   2   9        262.98        275.65        13.80 o                         
  -2   2   9         60.85         55.47         8.44 o                         
  -1   2   9       1990.09       1892.94        33.07 o                         
   0   2   9        950.48        906.66        29.65 o                         
   1   2   9       2446.11       2472.74        39.60 o                         
   2   2   9      10528.52      10662.17       111.48 o                         
   3   2   9       1857.03       1872.67        37.50 o                         
   4   2   9        102.47         93.83        14.91 o                         
   5   2   9        370.59        404.53        26.35 o                         
   6   2   9        118.37         99.94        19.25 o                         
   7   2   9        473.88        487.38        32.10 o                         
   8   2   9         37.85         24.45        16.59 o                         
   9   2   9          5.12         12.57        18.41 o                         
  10   2   9         21.37         43.51        21.92 o                         
  11   2   9         18.69        -18.76        18.76 o                         
  12   2   9         31.40         14.68        23.28 o                         
  13   2   9         37.08          4.53        23.27 o                         
 -13   3   9          0.04         39.36        40.33 o                         
 -12   3   9         10.26         -3.86        34.32 o                         
 -11   3   9          4.49        -23.29        40.80 o                         
 -10   3   9          9.95         -1.47        22.65 o                         
  -9   3   9        139.08        119.87        28.87 o                         
  -8   3   9         32.17         32.72         7.34 o                         
  -7   3   9         32.21         34.09         6.81 o                         
  -6   3   9         30.09         30.11         4.90 o                         
  -5   3   9        144.12        146.62        11.40 o                         
  -4   3   9        115.76        112.98        12.58 o                         
  -3   3   9         64.18         63.89        12.23 o                         
  -2   3   9         55.90         37.62         9.26 o                         
  -1   3   9         36.59         25.66         7.05 o                         
   0   3   9         87.75         96.76        12.25 o                         
   1   3   9          5.76         -9.79        10.38 o                         
   2   3   9        304.33        331.78        20.79 o                         
   3   3   9       1212.63       1196.82        50.03 o                         
   4   3   9        139.54        156.03        17.41 o                         
   5   3   9          1.97        -10.43        10.43 o                         
   6   3   9         19.97         18.09        14.85 o                         
   7   3   9        247.33        229.97        25.32 o                         
   8   3   9        393.62        453.09        35.27 o                         
   9   3   9        143.84        148.72        42.58 o                         
  10   3   9          1.76        -29.84        29.84 o                         
  11   3   9          0.56         -6.75        18.48 o                         
  12   3   9         23.44         24.02        24.38 o                         
 -12   4   9          0.38         -7.32        38.50 o                         
 -11   4   9          2.05         -5.07        30.92 o                         
 -10   4   9         14.67          6.22        28.13 o                         
  -9   4   9         50.35         32.13        26.63 o                         
  -8   4   9        121.59        177.64        33.01 o                         
  -7   4   9         54.19         47.28         6.15 o                         
  -6   4   9        219.34        195.07        14.40 o                         
  -5   4   9         44.41         43.17        10.37 o                         
  -4   4   9         81.09         84.76        12.99 o                         
  -3   4   9          2.74          6.57        11.72 o                         
  -2   4   9         62.31         83.39        13.65 o                         
  -1   4   9        179.84        174.23        16.16 o                         
   0   4   9        487.28        490.72        24.18 o                         
   1   4   9         34.09         28.48        10.85 o                         
   2   4   9         90.57        103.59        16.65 o                         
   3   4   9          1.26          0.57        11.44 o                         
   4   4   9        180.51        161.64        20.18 o                         
   5   4   9        119.89        114.28        17.36 o                         
   6   4   9         26.42         20.82        17.40 o                         
   7   4   9          3.42         11.24        18.47 o                         
   8   4   9          3.19        -19.93        19.93 o                         
   9   4   9         12.32         16.70        26.24 o                         
  10   4   9        157.64        196.64        38.17 o                         
  11   4   9         16.40         14.57        21.72 o                         
  12   4   9         49.96         37.54        25.69 o                         
 -11   5   9         38.53         95.81        50.86 o                         
 -10   5   9         12.03         42.23        30.90 o                         
  -9   5   9         10.46         16.67        25.63 o                         
  -8   5   9          6.81         -3.08        25.64 o                         
  -7   5   9        298.21        311.46        26.59 o                         
  -6   5   9          1.04         -8.70        16.17 o                         
  -5   5   9        434.00        413.37        21.30 o                         
  -4   5   9        101.31        129.17        16.09 o                         
  -3   5   9        227.66        263.47        20.87 o                         
  -2   5   9        204.39        178.66        18.43 o                         
  -1   5   9        327.49        361.75        26.85 o                         
   0   5   9        186.18        169.48        20.19 o                         
   1   5   9        643.25        669.39        30.88 o                         
   2   5   9        117.94        130.62        23.77 o                         
   3   5   9        150.61        150.25        19.84 o                         
   4   5   9         74.96         68.73        17.15 o                         
   5   5   9         23.78         20.90        19.08 o                         
   6   5   9        176.51        187.41        27.69 o                         
   7   5   9         13.25         39.08        23.34 o                         
   8   5   9        174.17        184.64        36.92 o                         
   9   5   9         14.84         11.51        30.41 o                         
  10   5   9          8.96        -21.38        26.17 o                         
  11   5   9         18.16         66.37        46.08 o                         
 -10   6   9         10.30         25.97        28.27 o                         
  -9   6   9         10.96          1.64        27.55 o                         
  -8   6   9          8.45          3.48        27.92 o                         
  -7   6   9         32.15          5.79        16.70 o                         
  -6   6   9        469.34        442.54        37.29 o                         
  -5   6   9        218.14        248.52        31.94 o                         
  -4   6   9          1.40         18.82        21.26 o                         
  -3   6   9        296.54        358.72        27.03 o                         
  -2   6   9         90.22         60.92        18.48 o                         
  -1   6   9        207.94        264.79        24.67 o                         
   0   6   9        440.77        492.55        32.12 o                         
   1   6   9         31.07          5.33        18.18 o                         
   2   6   9         73.08         45.28        17.93 o                         
   3   6   9          0.65        -15.00        21.74 o                         
   4   6   9        160.61        116.79        30.02 o                         
   5   6   9         16.10         -2.72        22.25 o                         
   6   6   9         17.80         56.00        30.77 o                         
   7   6   9        248.00        244.31        41.11 o                         
   8   6   9         33.98         25.67        32.17 o                         
   9   6   9        128.34        124.03        41.84 o                         
  -8   7   9         49.54         53.49        40.67 o                         
  -7   7   9          0.72         31.64        33.38 o                         
  -6   7   9         60.62         45.83        29.82 o                         
  -5   7   9         31.79         -2.96        20.26 o                         
  -4   7   9         12.25        -15.18        22.41 o                         
  -3   7   9          1.61         12.99        24.80 o                         
  -2   7   9        107.11        168.62        30.23 o                         
  -1   7   9          1.53         -4.65        18.36 o                         
   0   7   9          2.20         -9.05        17.48 o                         
   1   7   9         92.72         88.36        23.17 o                         
   2   7   9          1.22          9.63        20.67 o                         
   3   7   9         68.91         60.66        31.05 o                         
   4   7   9          0.23        -11.61        22.71 o                         
   5   7   9          7.19         -4.53        24.81 o                         
   6   7   9          0.27         28.17        29.77 o                         
   7   7   9        141.67         85.25        64.80 o                         
   8   7   9         13.06         16.51        32.39 o                         
  -6   8   9          0.19        -20.35        23.53 o                         
  -5   8   9         19.26         35.60        26.15 o                         
  -4   8   9          5.98          3.00        24.97 o                         
  -3   8   9        111.76        177.33        34.89 o                         
  -2   8   9         54.52         -2.40        26.98 o                         
  -1   8   9          4.03         19.62        26.50 o                         
   0   8   9         52.14         44.24        25.59 o                         
   1   8   9         54.03         87.55        37.77 o                         
   2   8   9          3.36        -22.72        22.72 o                         
   3   8   9         17.15         -3.60        26.85 o                         
   4   8   9        169.17        163.07        64.65 o                         
   5   8   9         17.58         35.40        45.54 o                         
 -14   0  10         34.60         66.94        41.59 o                         
 -13   0  10         81.04         46.19        30.61 o                         
 -12   0  10         20.64         44.16        27.62 o                         
 -11   0  10        599.32        768.54        61.33 o                         
 -10   0  10        577.73        484.81        49.15 o                         
  -9   0  10          3.02          3.05        15.83 o                         
  -8   0  10       1157.51       1195.95        43.79 o                         
  -7   0  10         88.48         99.12        16.03 o                         
  -6   0  10          3.38          0.70        12.22 o                         
  -5   0  10       2592.98       2810.45        57.17 o                         
  -4   0  10       3773.81       3954.12        63.86 o                         
  -3   0  10         41.22         57.68        12.31 o                         
  -2   0  10        106.56         81.38        13.90 o                         
  -1   0  10       2703.84       2733.86        65.32 o                         
   0   0  10       2151.55       2011.11        56.07 o                         
   1   0  10       1593.81       1759.66        52.98 o                         
   2   0  10        361.53        451.16        33.28 o                         
   3   0  10        121.00        128.36        20.49 o                         
   4   0  10       2179.33       2241.15        77.08 o                         
   5   0  10        242.93        239.97        37.43 o                         
   6   0  10        260.81        245.24        38.85 o                         
   7   0  10       3560.89       3463.44       104.82 o                         
   8   0  10       1790.75       1711.21        75.15 o                         
   9   0  10        181.33        213.35        32.50 o                         
  10   0  10        179.34        203.12        37.70 o                         
  11   0  10         12.39          9.31        31.37 o                         
  12   0  10          8.70        -44.16        44.16 o                         
  13   0  10         20.04        -36.53        36.53 o                         
 -13   1  10          7.09         10.44        53.47 o                         
 -12   1  10         39.08         46.88        20.81 o                         
 -11   1  10         51.46         28.46        21.91 o                         
 -10   1  10        435.77        383.63        29.03 o                         
  -9   1  10         24.25         43.64        11.63 o                         
  -8   1  10       1163.96       1165.47        28.44 o                         
  -7   1  10         13.75         20.25         8.37 o                         
  -6   1  10        132.60        138.96        11.68 o                         
  -5   1  10          1.53         -0.52         6.41 o                         
  -4   1  10         10.37          6.32         6.92 o                         
  -3   1  10        376.29        396.18        17.90 o                         
  -2   1  10       1465.91       1533.96        29.80 o                         
  -1   1  10         15.03          8.66         6.98 o                         
   0   1  10        455.73        438.55        21.96 o                         
   1   1  10        129.92        124.66        13.48 o                         
   2   1  10         64.46         90.72        17.76 o                         
   3   1  10        443.98        421.52        23.22 o                         
   4   1  10        167.08        162.71        23.75 o                         
   5   1  10        404.40        373.64        27.97 o                         
   6   1  10        105.85        111.05        18.95 o                         
   7   1  10         22.80         28.42        17.90 o                         
   8   1  10        374.11        455.65        30.00 o                         
   9   1  10          4.63         22.42        22.48 o                         
  10   1  10        174.40        205.08        29.18 o                         
  11   1  10        167.24        178.72        32.64 o                         
  12   1  10          7.00        -15.45        28.87 o                         
  13   1  10         17.56          8.38        28.30 o                         
 -13   2  10          0.06        -31.31        31.31 o                         
 -12   2  10          0.71         -4.49        31.99 o                         
 -11   2  10        135.64        135.54        30.35 o                         
 -10   2  10         34.26         28.02        15.56 o                         
  -9   2  10         32.64         40.40        12.84 o                         
  -8   2  10          5.40         16.14        11.36 o                         
  -7   2  10        295.45        324.06        16.07 o                         
  -6   2  10         99.23        124.44        10.38 o                         
  -5   2  10        828.61        847.31        20.01 o                         
  -4   2  10        479.89        540.24        21.43 o                         
  -3   2  10         77.04         62.98        10.12 o                         
  -2   2  10        185.63        222.74        14.76 o                         
  -1   2  10          1.86          2.54         7.27 o                         
   0   2  10        370.06        402.04        19.23 o                         
   1   2  10       2376.35       2377.72        40.03 o                         
   2   2  10       1031.34        955.26        28.10 o                         
   3   2  10        379.39        379.99        25.38 o                         
   4   2  10        191.39        217.45        24.67 o                         
   5   2  10         43.10          0.33        15.26 o                         
   6   2  10         50.59         62.03        17.86 o                         
   7   2  10         13.90          7.48        15.63 o                         
   8   2  10         42.59         26.33        16.52 o                         
   9   2  10          0.40        -27.22        27.22 o                         
  10   2  10         22.02         -6.18        20.25 o                         
  11   2  10         95.66         89.96        26.07 o                         
  12   2  10          6.89         50.03        26.85 o                         
 -13   3  10         14.57          4.60        41.85 o                         
 -12   3  10         20.22          9.27        37.95 o                         
 -11   3  10          0.89        -32.90        32.90 o                         
 -10   3  10         22.92         49.97        26.04 o                         
  -9   3  10          0.08         -1.10        25.78 o                         
  -8   3  10          4.09          6.26         9.26 o                         
  -7   3  10          4.35         -2.38         9.47 o                         
  -6   3  10          4.52         -4.94         8.30 o                         
  -5   3  10         35.30         20.95        11.70 o                         
  -4   3  10        504.37        507.01        38.95 o                         
  -3   3  10         86.49         77.97        14.45 o                         
  -2   3  10         49.70         38.80        16.93 o                         
  -1   3  10        137.80        139.81        16.42 o                         
   0   3  10       1613.91       1737.22        42.21 o                         
   1   3  10        136.19        136.57        15.87 o                         
   2   3  10         42.95         53.33        13.04 o                         
   3   3  10        176.73        165.40        18.19 o                         
   4   3  10         23.20         23.73        14.09 o                         
   5   3  10        232.48        276.97        25.10 o                         
   6   3  10       1065.39        969.97        42.03 o                         
   7   3  10         28.07         42.30        27.04 o                         
   8   3  10         35.96         27.32        18.08 o                         
   9   3  10        135.87         89.03        30.86 o                         
  10   3  10        168.32        136.48        33.36 o                         
  11   3  10         43.90         76.35        25.81 o                         
  12   3  10         23.72         19.50        38.13 o                         
 -12   4  10          0.07        -36.32        36.32 o                         
 -11   4  10         28.31         27.08        41.84 o                         
 -10   4  10         57.98         29.47        28.29 o                         
  -9   4  10         51.58         59.96        26.45 o                         
  -8   4  10         77.83         74.43        28.32 o                         
  -7   4  10          6.03          9.16        14.39 o                         
  -6   4  10        301.43        295.95        11.72 o                         
  -5   4  10         16.33          4.43         9.52 o                         
  -4   4  10         32.96         32.73        12.05 o                         
  -3   4  10        379.80        402.37        23.36 o                         
  -2   4  10         74.94         64.34        13.69 o                         
  -1   4  10        720.70        716.47        30.07 o                         
   0   4  10        111.02         95.52        15.98 o                         
   1   4  10         77.43         72.56        14.50 o                         
   2   4  10        349.88        403.00        26.45 o                         
   3   4  10         60.64         72.57        15.69 o                         
   4   4  10        100.44        106.12        19.56 o                         
   5   4  10        100.38         85.35        20.24 o                         
   6   4  10        436.40        417.12        30.49 o                         
   7   4  10        239.99        287.05        41.08 o                         
   8   4  10         35.51         21.84        34.20 o                         
   9   4  10          0.25         39.32        30.55 o                         
  10   4  10          0.70         38.82        28.92 o                         
  11   4  10         38.97         45.94        30.52 o                         
 -11   5  10         18.09         25.08        48.03 o                         
 -10   5  10          1.29         35.30        32.95 o                         
  -9   5  10         79.64         97.46        36.42 o                         
  -8   5  10         14.86         -7.02        25.46 o                         
  -7   5  10         36.74         41.78        17.75 o                         
  -6   5  10          9.94         -9.19        17.42 o                         
  -5   5  10         27.48         36.08        14.99 o                         
  -4   5  10        169.51        163.92        17.69 o                         
  -3   5  10         53.17         55.24        15.38 o                         
  -2   5  10         26.82         37.57        14.15 o                         
  -1   5  10        440.97        427.20        26.89 o                         
   0   5  10        457.64        500.68        31.53 o                         
   1   5  10        541.01        502.45        40.35 o                         
   2   5  10          1.66         -4.23        11.79 o                         
   3   5  10        289.82        301.96        26.03 o                         
   4   5  10          0.84         -0.54        14.46 o                         
   5   5  10        130.66        116.72        25.07 o                         
   6   5  10          9.68        -19.16        19.16 o                         
   7   5  10         40.06         -0.97        27.77 o                         
   8   5  10         42.90         26.81        27.66 o                         
   9   5  10          2.17         57.30        32.17 o                         
  10   5  10         76.19         99.50        35.61 o                         
 -10   6  10         22.21         13.94        32.89 o                         
  -9   6  10          1.51        -26.35        26.35 o                         
  -8   6  10          8.56        -28.18        28.18 o                         
  -7   6  10         25.29         -1.56        25.27 o                         
  -6   6  10          9.61         21.82        22.34 o                         
  -5   6  10         49.35         55.70        23.31 o                         
  -4   6  10         41.48         71.76        25.46 o                         
  -3   6  10        183.23        195.08        25.52 o                         
  -2   6  10        166.11        135.80        20.84 o                         
  -1   6  10         97.25         93.35        20.18 o                         
   0   6  10         70.18         43.07        18.54 o                         
   1   6  10         25.11         33.07        19.64 o                         
   2   6  10         60.11         36.14        21.86 o                         
   3   6  10         46.96         57.68        25.14 o                         
   4   6  10        129.93         88.46        32.03 o                         
   5   6  10          5.36         22.84        26.16 o                         
   6   6  10        106.29         59.02        29.45 o                         
   7   6  10          0.03         29.84        26.03 o                         
   8   6  10          0.34         -4.19        32.64 o                         
   9   6  10         80.06        102.23        38.81 o                         
  -8   7  10          6.52         -5.10        35.91 o                         
  -7   7  10          7.41         44.21        34.43 o                         
  -6   7  10         16.78         20.34        23.28 o                         
  -5   7  10        289.66        273.48        55.19 o                         
  -4   7  10          0.47         20.03        37.92 o                         
  -3   7  10         32.45         14.51        22.43 o                         
  -2   7  10        109.25        121.95        30.61 o                         
  -1   7  10         47.76         -2.50        27.02 o                         
   0   7  10          4.58         -7.78        16.72 o                         
   1   7  10        303.51        325.79        33.88 o                         
   2   7  10        296.05        280.80        47.77 o                         
   3   7  10         78.46        124.99        32.39 o                         
   4   7  10         87.71         66.69        31.74 o                         
   5   7  10         65.60         47.32        40.65 o                         
   6   7  10          1.82         38.80        31.36 o                         
   7   7  10          7.21         -2.25        29.38 o                         
  -5   8  10          4.01         -8.92        25.87 o                         
  -4   8  10        133.05         87.45        31.24 o                         
  -3   8  10        117.04        220.82        38.47 o                         
  -2   8  10         39.74         61.61        27.66 o                         
  -1   8  10          1.55         12.74        32.37 o                         
   0   8  10         92.61        116.56        37.95 o                         
   1   8  10         83.02         87.99        41.43 o                         
   2   8  10         39.18         20.78        29.90 o                         
   3   8  10         67.66         25.52        34.17 o                         
   4   8  10          0.81          8.11        30.60 o                         
   5   8  10         15.29         43.25        36.89 o                         
 -13   1  11          3.18          2.25        34.04 o                         
 -12   1  11          2.48        -23.93        30.94 o                         
 -11   1  11          1.80        -18.18        18.18 o                         
 -10   1  11        347.77        452.25        40.84 o                         
  -9   1  11        608.77        690.66        31.06 o                         
  -8   1  11        401.57        385.21        22.25 o                         
  -7   1  11        375.25        400.26        20.02 o                         
  -6   1  11         18.07         17.40         9.30 o                         
  -5   1  11        493.67        498.82        27.28 o                         
  -4   1  11       1701.12       1700.02        32.39 o                         
  -3   1  11        254.75        268.88        21.37 o                         
  -2   1  11        271.91        286.93        16.58 o                         
  -1   1  11          2.18         -4.06         7.78 o                         
   0   1  11       1409.34       1376.35        33.71 o                         
   1   1  11       2217.21       2181.16        43.94 o                         
   2   1  11        179.21        166.53        16.78 o                         
   3   1  11        623.18        640.03        34.61 o                         
   4   1  11         52.15         57.45        15.61 o                         
   5   1  11       1026.95       1123.34        40.80 o                         
   6   1  11        122.39        134.39        24.59 o                         
   7   1  11        163.00        191.37        24.56 o                         
   8   1  11          3.91        -14.58        14.58 o                         
   9   1  11        158.59        136.11        26.22 o                         
  10   1  11          9.18         12.60        22.03 o                         
  11   1  11         21.38         37.43        25.44 o                         
  12   1  11        114.23        104.25        30.98 o                         
 -13   2  11         31.22         36.82        62.98 o                         
 -12   2  11          3.65         44.67        36.82 o                         
 -11   2  11        246.08        241.55        47.79 o                         
 -10   2  11          3.92         -1.66        14.29 o                         
  -9   2  11         24.69         43.48        16.80 o                         
  -8   2  11        780.67        835.61        22.26 o                         
  -7   2  11          2.90         -4.90         7.98 o                         
  -6   2  11        742.53        731.69        23.99 o                         
  -5   2  11        845.44        840.09        22.42 o                         
  -4   2  11        703.90        708.92        25.67 o                         
  -3   2  11         94.42         69.01        13.91 o                         
  -2   2  11          6.68         14.06        10.27 o                         
  -1   2  11        343.79        335.45        19.69 o                         
   0   2  11       1826.39       1859.15        38.07 o                         
   1   2  11        481.78        576.90        29.02 o                         
   2   2  11         33.45         34.65        16.18 o                         
   3   2  11        627.50        695.95        48.69 o                         
   4   2  11        115.49        148.64        22.46 o                         
   5   2  11         26.02         18.26        13.36 o                         
   6   2  11          4.70        -10.61        14.49 o                         
   7   2  11         48.54         39.32        17.61 o                         
   8   2  11        527.99        583.81        42.89 o                         
   9   2  11         46.90         60.47        24.77 o                         
  10   2  11         42.93          0.22        24.77 o                         
  11   2  11         54.61         51.69        27.78 o                         
  12   2  11         28.34         54.31        28.87 o                         
 -12   3  11          0.30        -21.81        39.34 o                         
 -11   3  11         15.76        -24.11        32.69 o                         
 -10   3  11        312.49        322.77        39.73 o                         
  -9   3  11         66.04         61.18        29.77 o                         
  -8   3  11         97.67        112.49        16.93 o                         
  -7   3  11          0.02         -6.30         6.30 o                         
  -6   3  11         18.04         40.66        10.30 o                         
  -5   3  11          0.15         10.29        11.29 o                         
  -4   3  11         77.59         61.17        13.60 o                         
  -3   3  11        341.64        385.12        25.45 o                         
  -2   3  11         36.95         26.78        14.32 o                         
  -1   3  11        141.13        142.76        20.40 o                         
   0   3  11       1066.23       1088.81        49.64 o                         
   1   3  11       1100.73       1106.00        36.15 o                         
   2   3  11         14.15         -9.68        13.78 o                         
   3   3  11         16.28         15.44        13.00 o                         
   4   3  11          0.06        -11.09        11.09 o                         
   5   3  11        158.69        141.09        23.16 o                         
   6   3  11         43.35         38.14        17.40 o                         
   7   3  11        212.90        205.93        26.78 o                         
   8   3  11        171.30        132.72        27.88 o                         
   9   3  11         64.15         68.62        29.12 o                         
  10   3  11          0.14        -24.73        24.73 o                         
  11   3  11         15.99         15.58        24.11 o                         
  12   3  11          9.91         -0.24        25.58 o                         
 -12   4  11         15.48        -38.31        38.31 o                         
 -11   4  11         12.60         11.80        43.47 o                         
 -10   4  11         13.98         -7.59        25.64 o                         
  -9   4  11         12.86         -7.63        31.96 o                         
  -8   4  11        174.34        125.98        27.20 o                         
  -7   4  11         65.85         48.86        17.29 o                         
  -6   4  11         20.91          5.21         9.19 o                         
  -5   4  11         16.50         22.37        10.91 o                         
  -4   4  11         95.86         81.73        14.27 o                         
  -3   4  11          8.63         17.84        11.85 o                         
  -2   4  11          0.34         -2.18        11.46 o                         
  -1   4  11         10.21          5.91        13.27 o                         
   0   4  11         11.48         -0.16        14.17 o                         
   1   4  11        301.61        332.36        25.94 o                         
   2   4  11        136.51        124.89        18.34 o                         
   3   4  11         63.50         52.60        17.06 o                         
   4   4  11         59.32         80.00        18.06 o                         
   5   4  11        148.09        126.16        25.33 o                         
   6   4  11          0.04          6.29        25.67 o                         
   7   4  11        148.60        106.41        27.27 o                         
   8   4  11         28.14          6.15        32.76 o                         
   9   4  11          9.08          2.48        27.10 o                         
  10   4  11         36.36         48.27        37.29 o                         
  11   4  11         66.74         69.76        35.74 o                         
 -11   5  11          4.66         38.67        37.55 o                         
 -10   5  11         80.97        124.85        36.22 o                         
  -9   5  11          0.03        -32.59        32.59 o                         
  -8   5  11        135.97        115.90        32.96 o                         
  -7   5  11        558.60        596.82        44.79 o                         
  -6   5  11         93.55         88.57        29.35 o                         
  -5   5  11        184.07        175.09        25.71 o                         
  -4   5  11         19.23        -12.96        12.96 o                         
  -3   5  11         18.82         13.58        15.69 o                         
  -2   5  11       1298.31       1283.43        56.01 o                         
  -1   5  11       1162.77       1170.22        45.13 o                         
   0   5  11         73.04         86.65        18.08 o                         
   1   5  11        307.90        342.56        50.74 o                         
   2   5  11        249.10        242.50        29.73 o                         
   3   5  11         30.91         28.50        17.68 o                         
   4   5  11         58.50         75.20        20.23 o                         
   5   5  11          9.01         -9.92        19.92 o                         
   6   5  11         59.22         34.49        28.94 o                         
   7   5  11         39.35        116.51        32.10 o                         
   8   5  11        141.20        139.53        36.75 o                         
   9   5  11         13.81         56.70        32.38 o                         
  10   5  11         33.48         84.10        35.58 o                         
 -10   6  11          8.99         40.40        77.63 o                         
  -9   6  11         42.60         74.93        36.23 o                         
  -8   6  11         72.71        131.23        40.07 o                         
  -7   6  11         49.45         54.95        20.07 o                         
  -6   6  11        292.56        259.05        33.71 o                         
  -5   6  11        278.42        291.58        51.93 o                         
  -4   6  11          1.05         19.33        22.65 o                         
  -3   6  11        371.11        401.72        38.60 o                         
  -2   6  11         12.54         17.22        16.44 o                         
  -1   6  11        135.30        128.67        21.70 o                         
   0   6  11         93.30         98.69        22.22 o                         
   1   6  11         14.67         22.12        19.50 o                         
   2   6  11         79.95         29.03        27.63 o                         
   3   6  11         58.81          0.61        19.67 o                         
   4   6  11        368.70        424.17        41.82 o                         
   5   6  11         87.63         74.73        30.98 o                         
   6   6  11          9.87         30.60        32.63 o                         
   7   6  11         87.56        148.12        37.06 o                         
   8   6  11          0.19          9.34        27.39 o                         
   9   6  11         36.84         53.50        36.81 o                         
  -8   7  11         25.21         -4.63        34.81 o                         
  -7   7  11          5.13         27.77        28.60 o                         
  -6   7  11          4.51        -14.02        25.53 o                         
  -5   7  11          4.54          7.84        26.98 o                         
  -4   7  11          5.98         66.46        28.88 o                         
  -3   7  11        113.47        118.20        29.00 o                         
  -2   7  11        135.69         69.04        28.89 o                         
  -1   7  11         56.29          4.97        22.76 o                         
   0   7  11          0.13         21.58        20.36 o                         
   1   7  11          4.81         13.94        20.72 o                         
   2   7  11          2.81         13.98        25.50 o                         
   3   7  11          2.20         -0.06        28.61 o                         
   4   7  11          2.92         -4.67        25.00 o                         
   5   7  11         69.24         88.01        41.81 o                         
   6   7  11         15.95         25.05        32.57 o                         
   7   7  11         37.37        -11.33        26.93 o                         
  -5   8  11         31.76         29.62        27.73 o                         
  -4   8  11         14.73         -0.29        25.27 o                         
  -3   8  11         42.72         70.44        31.84 o                         
  -2   8  11          0.45         -9.32        26.10 o                         
  -1   8  11          3.54        -18.46        21.89 o                         
   0   8  11          4.63         25.76        31.95 o                         
   1   8  11          7.36        -44.16        44.16 o                         
   2   8  11        158.11        124.81        56.43 o                         
   3   8  11         56.30         85.38        41.09 o                         
   4   8  11          2.08          9.93        40.76 o                         
 -13   0  12         96.12        144.17        48.32 o                         
 -12   0  12         29.19         45.94        41.19 o                         
 -11   0  12        346.56        276.03        63.37 o                         
 -10   0  12        115.34        117.24        50.30 o                         
  -9   0  12         64.27         69.90        31.91 o                         
  -8   0  12        653.49        675.41        39.95 o                         
  -7   0  12        596.60        749.67        45.38 o                         
  -6   0  12         13.54         -5.96        17.61 o                         
  -5   0  12          4.13          4.17        14.94 o                         
  -4   0  12        717.25        598.62        35.94 o                         
  -3   0  12        405.79        394.42        39.73 o                         
  -2   0  12         17.98          8.94        16.08 o                         
  -1   0  12        149.72        119.52        20.88 o                         
   0   0  12        186.87        179.47        34.06 o                         
   1   0  12       1118.22       1092.35        55.16 o                         
   2   0  12         46.40         45.68        23.45 o                         
   3   0  12          0.35         -9.33        19.09 o                         
   4   0  12        114.01        150.81        36.56 o                         
   5   0  12        438.68        423.68        46.39 o                         
   6   0  12        247.28        262.28        40.07 o                         
   7   0  12        502.42        531.35        53.31 o                         
   8   0  12        840.42        865.48        83.47 o                         
   9   0  12        368.99        372.31        48.53 o                         
  10   0  12         87.10         90.05        33.21 o                         
  11   0  12         70.83         72.39        41.00 o                         
  12   0  12        120.83        145.24        48.76 o                         
 -13   1  12          0.17         40.12        40.60 o                         
 -12   1  12          8.40          1.92        20.55 o                         
 -11   1  12         20.25         47.89        29.21 o                         
 -10   1  12        269.82        290.71        35.27 o                         
  -9   1  12        284.91        283.67        29.91 o                         
  -8   1  12        287.20        282.88        19.73 o                         
  -7   1  12        635.15        697.77        31.92 o                         
  -6   1  12        183.41        175.77        16.13 o                         
  -5   1  12         10.57         11.71        10.43 o                         
  -4   1  12        307.76        313.35        20.01 o                         
  -3   1  12        620.26        636.16        28.05 o                         
  -2   1  12       1201.31       1244.95        35.48 o                         
  -1   1  12       1887.50       1986.86        43.07 o                         
   0   1  12        336.06        340.78        23.17 o                         
   1   1  12        107.61        111.56        18.66 o                         
   2   1  12       2565.54       2452.90        75.82 o                         
   3   1  12        187.36        150.83        23.31 o                         
   4   1  12          1.34         -7.39        13.74 o                         
   5   1  12        128.50        116.70        23.18 o                         
   6   1  12         23.93         31.75        19.65 o                         
   7   1  12         71.35         57.39        17.98 o                         
   8   1  12        681.75        721.62        46.85 o                         
   9   1  12         78.62         57.90        24.75 o                         
  10   1  12         12.74          7.98        21.36 o                         
  11   1  12         92.45         80.55        30.32 o                         
  12   1  12         16.75         27.11        40.36 o                         
 -13   2  12          1.44         76.42        90.50 o                         
 -12   2  12         12.34        -37.63        37.63 o                         
 -11   2  12        114.04         92.75        50.04 o                         
 -10   2  12         20.56         26.70        19.03 o                         
  -9   2  12        160.97        182.22        24.51 o                         
  -8   2  12          9.58          6.13        11.34 o                         
  -7   2  12         25.15         29.68        10.72 o                         
  -6   2  12         48.69         63.19        11.90 o                         
  -5   2  12        306.34        317.82        18.65 o                         
  -4   2  12        124.32        163.01        27.29 o                         
  -3   2  12         80.63         80.12        14.22 o                         
  -2   2  12        217.34        215.12        21.90 o                         
  -1   2  12        482.38        502.08        38.33 o                         
   0   2  12        870.77        872.71        33.84 o                         
   1   2  12          4.30          6.95        10.78 o                         
   2   2  12         63.64         48.61        16.03 o                         
   3   2  12        260.70        289.88        29.10 o                         
   4   2  12        190.56        221.99        28.41 o                         
   5   2  12         81.25         63.26        20.47 o                         
   6   2  12        359.17        430.68        33.84 o                         
   7   2  12        338.24        390.41        32.48 o                         
   8   2  12         92.85         71.79        25.47 o                         
   9   2  12         13.68          7.97        23.74 o                         
  10   2  12         10.66          1.39        28.98 o                         
  11   2  12         16.95         61.97        29.77 o                         
  12   2  12          0.29        -24.57        24.57 o                         
 -12   3  12         53.61         96.80        45.51 o                         
 -11   3  12          0.51         38.68        40.56 o                         
 -10   3  12        223.77        239.74        37.70 o                         
  -9   3  12         17.70         36.27        17.63 o                         
  -8   3  12        151.27        171.13        24.23 o                         
  -7   3  12          0.05          1.57         7.55 o                         
  -6   3  12        112.10        107.59        18.00 o                         
  -5   3  12          1.73         -3.43        13.34 o                         
  -4   3  12         32.30         20.54        16.75 o                         
  -3   3  12          3.54        -12.53        12.53 o                         
  -2   3  12        127.30        154.61        23.73 o                         
  -1   3  12         19.06          5.34        17.11 o                         
   0   3  12        806.32        915.03        43.47 o                         
   1   3  12         47.21         43.84        15.39 o                         
   2   3  12       1216.42       1182.25        38.15 o                         
   3   3  12        248.39        249.04        23.48 o                         
   4   3  12         84.06        104.09        18.77 o                         
   5   3  12        502.90        533.72        36.75 o                         
   6   3  12          5.65        -14.24        24.56 o                         
   7   3  12        257.40        248.36        31.23 o                         
   8   3  12        175.14        217.41        38.77 o                         
   9   3  12          0.05         -0.98        25.59 o                         
  10   3  12         65.14         35.44        35.16 o                         
  11   3  12         26.26         21.02        32.47 o                         
 -11   4  12         14.43        -46.14        46.14 o                         
 -10   4  12         70.38         59.55        32.39 o                         
  -9   4  12         11.27        -10.15        28.03 o                         
  -8   4  12        235.46        257.44        41.79 o                         
  -7   4  12          5.80        -17.60        19.50 o                         
  -6   4  12          3.54         14.06        16.74 o                         
  -5   4  12         28.99         62.49        13.30 o                         
  -4   4  12         57.45         46.15        13.40 o                         
  -3   4  12        153.53        154.75        18.24 o                         
  -2   4  12         27.41          2.65        17.58 o                         
  -1   4  12        155.27        113.36        29.61 o                         
   0   4  12        446.05        463.97        32.87 o                         
   1   4  12        234.92        189.34        28.60 o                         
   2   4  12        217.97        259.68        30.81 o                         
   3   4  12         71.35         91.58        17.85 o                         
   4   4  12        241.19        207.33        25.99 o                         
   5   4  12         14.39         24.25        15.94 o                         
   6   4  12        384.45        367.03        56.88 o                         
   7   4  12         24.45         -2.02        25.22 o                         
   8   4  12          3.14          2.45        24.39 o                         
   9   4  12         45.98         97.63        31.34 o                         
  10   4  12         27.55         28.64        31.56 o                         
  11   4  12        165.46        143.14        53.79 o                         
 -10   5  12          0.57         64.52        32.38 o                         
  -9   5  12         30.24         49.98        29.12 o                         
  -8   5  12          2.89          9.55        15.73 o                         
  -7   5  12         42.12         22.53        21.53 o                         
  -6   5  12         60.66         37.33        21.65 o                         
  -5   5  12        142.78        163.90        29.12 o                         
  -4   5  12         28.40         20.25        15.25 o                         
  -3   5  12        392.96        404.97        29.05 o                         
  -2   5  12        833.03        937.70        38.02 o                         
  -1   5  12         52.19         61.17        17.56 o                         
   0   5  12        302.58        386.34        46.52 o                         
   1   5  12        294.17        193.90        28.29 o                         
   2   5  12         28.29         56.09        24.65 o                         
   3   5  12         30.46         39.31        22.67 o                         
   4   5  12        231.93        194.45        31.92 o                         
   5   5  12        168.09        217.39        31.11 o                         
   6   5  12         11.71        -20.21        24.78 o                         
   7   5  12         10.55          8.47        24.57 o                         
   8   5  12         55.65         24.68        33.59 o                         
   9   5  12          7.42        -28.53        28.53 o                         
  10   5  12         21.09         64.94        29.66 o                         
  -9   6  12          9.74        -32.95        45.51 o                         
  -8   6  12         24.84        -16.06        30.47 o                         
  -7   6  12         14.49        -18.04        18.04 o                         
  -6   6  12         37.86         34.01        22.50 o                         
  -5   6  12         82.39         94.42        27.84 o                         
  -4   6  12         32.69         52.43        23.02 o                         
  -3   6  12         86.71         47.82        26.82 o                         
  -2   6  12         15.76         54.96        19.25 o                         
  -1   6  12        193.99        189.05        27.66 o                         
   0   6  12         49.25         34.12        26.52 o                         
   1   6  12        153.84        121.97        34.65 o                         
   2   6  12        134.12        101.08        27.69 o                         
   3   6  12          0.02        -30.68        30.68 o                         
   4   6  12          2.02        -22.17        26.58 o                         
   5   6  12         25.00        -16.91        26.09 o                         
   6   6  12        158.88        168.07        38.76 o                         
   7   6  12         42.76         26.09        33.35 o                         
   8   6  12          2.21        -17.21        30.08 o                         
  -7   7  12         20.07         47.40        35.71 o                         
  -6   7  12         13.38        -16.75        22.69 o                         
  -5   7  12         59.76         73.76        28.80 o                         
  -4   7  12         33.32         13.46        31.53 o                         
  -3   7  12          0.61        -22.97        22.97 o                         
  -2   7  12        167.94        165.91        33.27 o                         
  -1   7  12          3.00         12.22        28.23 o                         
   0   7  12         25.82         20.17        23.86 o                         
   1   7  12        169.16        183.53        33.55 o                         
   2   7  12         41.05         15.61        29.76 o                         
   3   7  12          9.68        -27.75        27.75 o                         
   4   7  12          7.46          6.17        30.31 o                         
   5   7  12         71.61         63.18        32.73 o                         
   6   7  12         37.72        -17.30        73.97 o                         
  -4   8  12         19.26         61.96        30.66 o                         
  -3   8  12          0.01         -0.82        32.32 o                         
  -2   8  12          8.96         -7.25        34.75 o                         
  -1   8  12         11.29        -19.61        27.44 o                         
   0   8  12          0.00        -27.21        27.21 o                         
   1   8  12          0.86        -15.36        40.04 o                         
   2   8  12         22.52        -19.42        49.71 o                         
   3   8  12         54.71         82.09        36.93 o                         
 -13   1  13          1.14         16.66        34.68 o                         
 -12   1  13          7.24         -1.06        23.48 o                         
 -11   1  13         74.29         82.32        26.97 o                         
 -10   1  13        306.46        379.14        41.49 o                         
  -9   1  13        247.23        254.67        30.86 o                         
  -8   1  13          0.14        -21.13        21.93 o                         
  -7   1  13        241.14        218.54        18.80 o                         
  -6   1  13          3.54          7.33        11.15 o                         
  -5   1  13         16.67         30.31        11.74 o                         
  -4   1  13        375.93        397.63        23.26 o                         
  -3   1  13        321.01        333.67        23.53 o                         
  -2   1  13          2.18          7.72        10.84 o                         
  -1   1  13          3.98         -4.60         9.60 o                         
   0   1  13         36.03         39.12        15.61 o                         
   1   1  13        197.62        184.87        25.35 o                         
   2   1  13        329.07        314.70        30.39 o                         
   3   1  13        545.82        570.36        39.03 o                         
   4   1  13        321.43        314.74        32.48 o                         
   5   1  13        134.83        111.10        30.04 o                         
   6   1  13         21.78         36.88        19.58 o                         
   7   1  13         55.58         56.61        24.64 o                         
   8   1  13          9.98         14.29        24.12 o                         
   9   1  13          4.70        -19.95        21.32 o                         
  10   1  13          9.38         21.90        22.99 o                         
  11   1  13          5.94         42.62        30.79 o                         
  12   1  13         49.68         84.13        32.75 o                         
 -12   2  13         61.62         12.52        78.62 o                         
 -11   2  13         26.78         12.85        23.32 o                         
 -10   2  13         66.77         94.06        27.42 o                         
  -9   2  13          0.45         18.06        23.27 o                         
  -8   2  13        233.57        256.12        26.22 o                         
  -7   2  13        268.06        229.56        20.91 o                         
  -6   2  13        167.34        206.10        18.88 o                         
  -5   2  13          2.40        -10.22        10.89 o                         
  -4   2  13        319.72        338.06        27.88 o                         
  -3   2  13        386.99        343.42        29.73 o                         
  -2   2  13        202.78        162.45        23.00 o                         
  -1   2  13        218.63        199.29        24.21 o                         
   0   2  13        232.27        219.87        26.14 o                         
   1   2  13          7.57          9.23        24.24 o                         
   2   2  13         44.84         48.66        18.42 o                         
   3   2  13        146.02        118.21        24.87 o                         
   4   2  13        179.35        191.86        34.03 o                         
   5   2  13         96.00        101.25        24.08 o                         
   6   2  13       1375.57       1394.90        56.92 o                         
   7   2  13          1.68         25.01        21.14 o                         
   8   2  13        289.90        338.50        38.57 o                         
   9   2  13        419.23        473.28        48.56 o                         
  10   2  13          4.84          9.91        26.65 o                         
  11   2  13         29.86         23.46        27.13 o                         
 -12   3  13        101.66        119.33        45.89 o                         
 -11   3  13         15.89         -6.31        37.43 o                         
 -10   3  13        166.93        160.43        42.40 o                         
  -9   3  13          1.71          8.75        18.68 o                         
  -8   3  13         29.67         31.51        19.79 o                         
  -7   3  13          9.95          6.46        17.89 o                         
  -6   3  13         38.60         33.61        14.15 o                         
  -5   3  13        295.56        257.53        23.08 o                         
  -4   3  13          8.47         18.68        17.64 o                         
  -3   3  13        128.10        121.11        23.34 o                         
  -2   3  13        144.51        131.76        22.80 o                         
  -1   3  13          1.29         -7.25        13.46 o                         
   0   3  13        278.76        285.31        30.13 o                         
   1   3  13       1126.71       1080.31        55.33 o                         
   2   3  13        220.07        213.36        38.63 o                         
   3   3  13          0.87         -9.17        15.50 o                         
   4   3  13          5.33         -4.23        16.05 o                         
   5   3  13         16.91          3.00        18.29 o                         
   6   3  13         58.99         67.35        21.62 o                         
   7   3  13         65.31         36.18        21.84 o                         
   8   3  13          0.57        -19.87        23.81 o                         
   9   3  13        134.61         82.03        33.84 o                         
  10   3  13        156.68        135.48        36.40 o                         
  11   3  13          3.47         11.65        27.97 o                         
 -11   4  13          2.74        -41.98        41.98 o                         
 -10   4  13          2.69          2.05        28.15 o                         
  -9   4  13         39.42         35.94        22.49 o                         
  -8   4  13          0.02         12.44        17.81 o                         
  -7   4  13          0.03        -14.05        17.03 o                         
  -6   4  13         66.18         71.96        24.33 o                         
  -5   4  13        146.64        127.69        20.93 o                         
  -4   4  13        440.73        459.92        27.16 o                         
  -3   4  13          3.51         10.94        13.84 o                         
  -2   4  13        140.74        112.79        21.78 o                         
  -1   4  13        107.31        120.23        21.95 o                         
   0   4  13         49.57         32.97        20.64 o                         
   1   4  13        203.82        218.09        29.06 o                         
   2   4  13         12.22        -17.62        17.62 o                         
   3   4  13         49.57         37.74        22.35 o                         
   4   4  13          1.89        -11.94        15.90 o                         
   5   4  13         53.51         67.59        19.74 o                         
   6   4  13         14.50          9.25        19.43 o                         
   7   4  13        105.35        194.67        39.89 o                         
   8   4  13         98.76        131.48        36.27 o                         
   9   4  13          2.36        -12.91        37.91 o                         
  10   4  13         15.63        -27.47        28.33 o                         
 -10   5  13         49.66        116.91        40.11 o                         
  -9   5  13          7.83         52.24        35.48 o                         
  -8   5  13         27.39         11.70        20.02 o                         
  -7   5  13        298.00        328.95        34.62 o                         
  -6   5  13         10.90        -11.83        36.80 o                         
  -5   5  13         53.86         90.69        23.75 o                         
  -4   5  13        116.71         49.93        26.18 o                         
  -3   5  13         73.09         49.55        16.93 o                         
  -2   5  13         71.07         92.45        23.12 o                         
  -1   5  13        155.40        125.63        23.70 o                         
   0   5  13         21.16        -12.81        19.77 o                         
   1   5  13          7.76          4.66        21.82 o                         
   2   5  13        130.65        121.99        27.84 o                         
   3   5  13         52.21         82.50        27.18 o                         
   4   5  13        196.75        169.16        31.07 o                         
   5   5  13         97.30        105.59        28.74 o                         
   6   5  13         30.83         71.66        30.54 o                         
   7   5  13          8.10         61.66        32.80 o                         
   8   5  13        145.13        137.67        40.41 o                         
   9   5  13          8.63         17.74        29.21 o                         
  -9   6  13         38.72         13.32        37.45 o                         
  -8   6  13         69.67         49.91        32.00 o                         
  -7   6  13          0.02         -3.57        31.65 o                         
  -6   6  13          7.77         21.51        22.19 o                         
  -5   6  13         31.52         14.55        24.54 o                         
  -4   6  13         59.85         78.87        30.03 o                         
  -3   6  13         48.19         51.13        25.19 o                         
  -2   6  13        110.54         85.61        26.56 o                         
  -1   6  13         38.45         31.14        21.41 o                         
   0   6  13        130.99         95.38        27.30 o                         
   1   6  13         10.90         11.69        23.24 o                         
   2   6  13         98.14        119.73        27.73 o                         
   3   6  13         82.67        105.53        26.99 o                         
   4   6  13         24.17        -12.10        24.94 o                         
   5   6  13          1.84        -20.59        25.79 o                         
   6   6  13         22.50          9.06        27.76 o                         
   7   6  13          8.07         -5.18        31.13 o                         
   8   6  13         13.47         31.54        35.77 o                         
  -7   7  13          0.99         26.93        42.99 o                         
  -6   7  13          7.11         34.02        26.87 o                         
  -5   7  13         60.03         53.29        28.91 o                         
  -4   7  13         80.54         63.89        30.61 o                         
  -3   7  13         14.98         45.40        29.50 o                         
  -2   7  13        107.96         86.60        32.33 o                         
  -1   7  13          3.88         31.40        31.36 o                         
   0   7  13          0.31        -25.07        26.58 o                         
   1   7  13          3.12         -8.33        26.17 o                         
   2   7  13         24.40        -12.99        24.50 o                         
   3   7  13         15.32          6.52        26.01 o                         
   4   7  13          0.48         17.81        31.23 o                         
   5   7  13         14.37          4.99        29.47 o                         
   6   7  13          0.07          3.68        37.99 o                         
  -3   8  13          1.41        -34.07        34.07 o                         
  -2   8  13          6.34         -8.56        31.88 o                         
  -1   8  13          3.70        -29.30        31.23 o                         
   0   8  13          0.70         -3.91        39.20 o                         
   1   8  13          4.94        -50.30        50.30 o                         
   2   8  13         28.22         -5.96        49.05 o                         
 -12   0  14          4.89         50.70        49.91 o                         
 -11   0  14          5.72         18.62        46.74 o                         
 -10   0  14          7.69        -15.84        44.36 o                         
  -9   0  14        149.74        184.18        62.18 o                         
  -8   0  14        586.68        554.65       130.29 o                         
  -7   0  14        996.37       1020.21        46.44 o                         
  -6   0  14        542.35        619.56        41.35 o                         
  -5   0  14          7.44        -12.85        12.85 o                         
  -4   0  14        329.41        353.80        41.50 o                         
  -3   0  14        109.44         99.58        20.77 o                         
  -2   0  14        671.64        610.62        49.00 o                         
  -1   0  14       1266.03       1340.50        72.45 o                         
   0   0  14         50.73         58.57        31.91 o                         
   1   0  14        262.35        226.89        45.12 o                         
   2   0  14        105.75        107.10        59.61 o                         
   3   0  14        203.04        206.08        63.75 o                         
   4   0  14        649.79        585.51        67.28 o                         
   5   0  14         25.30         46.99        31.59 o                         
   6   0  14        544.19        457.48        66.36 o                         
   7   0  14        306.76        325.24        60.21 o                         
   8   0  14          1.98         39.40        41.59 o                         
   9   0  14        444.71        415.41        87.67 o                         
  10   0  14        187.43        242.73        75.83 o                         
  11   0  14          4.03        -29.47        92.68 o                         
 -12   1  14         32.85         32.47        65.75 o                         
 -11   1  14          4.25         61.60        33.63 o                         
 -10   1  14        155.32        161.57        53.45 o                         
  -9   1  14         13.65         45.02        25.93 o                         
  -8   1  14        309.57        337.85        41.03 o                         
  -7   1  14        304.11        300.82        21.65 o                         
  -6   1  14         47.01         35.59        13.33 o                         
  -5   1  14        195.58        195.10        18.79 o                         
  -4   1  14         21.51         11.74        11.78 o                         
  -3   1  14         29.44          2.20        14.89 o                         
  -2   1  14         64.73         53.68        23.18 o                         
  -1   1  14          0.03        -13.69        13.69 o                         
   0   1  14        251.98        278.21        28.60 o                         
   1   1  14        109.65        134.45        29.40 o                         
   2   1  14        822.86        830.88        54.04 o                         
   3   1  14        541.42        529.25        70.25 o                         
   4   1  14         10.73         -4.01        28.40 o                         
   5   1  14        133.31        115.88        28.98 o                         
   6   1  14          4.32        -13.43        22.72 o                         
   7   1  14         20.95         20.12        22.75 o                         
   8   1  14        292.03        270.43        35.05 o                         
   9   1  14        123.55        120.93        30.28 o                         
  10   1  14          4.86         43.34        31.90 o                         
  11   1  14          0.91         12.59        28.90 o                         
 -12   2  14          4.57         -1.46        38.47 o                         
 -11   2  14        133.80         88.96        27.85 o                         
 -10   2  14         24.13         15.58        23.58 o                         
  -9   2  14         58.11         64.04        23.86 o                         
  -8   2  14         32.67        -10.16        19.56 o                         
  -7   2  14          3.87         -5.63        17.38 o                         
  -6   2  14         24.33         -1.99        14.13 o                         
  -5   2  14          7.94         -4.85        17.79 o                         
  -4   2  14         88.10         84.41        27.53 o                         
  -3   2  14         16.20         17.54        16.20 o                         
  -2   2  14         20.06         45.73        17.08 o                         
  -1   2  14         25.78          1.46        15.24 o                         
   0   2  14         90.68         73.56        22.52 o                         
   1   2  14        267.89        252.50        31.89 o                         
   2   2  14         14.00        -19.82        27.68 o                         
   3   2  14          4.13          5.98        37.96 o                         
   4   2  14        132.57        134.25        34.35 o                         
   5   2  14         30.82         24.43        27.67 o                         
   6   2  14         28.91         40.56        21.67 o                         
   7   2  14        338.98        396.61        40.29 o                         
   8   2  14          0.00          1.98        23.80 o                         
   9   2  14         49.34         30.41        29.82 o                         
  10   2  14         13.48        -20.90        25.10 o                         
  11   2  14          0.20        -24.83        24.83 o                         
 -12   3  14          4.86          6.45        43.40 o                         
 -11   3  14         13.44          6.55        87.53 o                         
 -10   3  14        358.58        428.19        39.76 o                         
  -9   3  14         14.96         11.55        26.21 o                         
  -8   3  14         22.13         -8.80        19.84 o                         
  -7   3  14        164.76        147.08        29.49 o                         
  -6   3  14        342.21        325.62        27.42 o                         
  -5   3  14          5.56         -6.81        15.36 o                         
  -4   3  14         14.51          9.04        16.59 o                         
  -3   3  14        310.94        369.17        32.04 o                         
  -2   3  14         31.40         42.81        21.70 o                         
  -1   3  14          4.31        -10.41        18.90 o                         
   0   3  14       2061.70       2045.43        72.46 o                         
   1   3  14        531.58        589.78        46.86 o                         
   2   3  14        482.22        494.76        50.65 o                         
   3   3  14       1360.85       1292.46        80.65 o                         
   4   3  14          8.43        -13.94        17.59 o                         
   5   3  14          5.17         30.14        22.86 o                         
   6   3  14        105.30         78.61        26.40 o                         
   7   3  14          0.09        -20.43        20.52 o                         
   8   3  14        108.93         55.84        46.48 o                         
   9   3  14          0.96         -1.86        32.13 o                         
  10   3  14         10.97         37.77        31.09 o                         
  11   3  14        121.98        114.86        81.59 o                         
 -11   4  14          5.86         26.76        57.63 o                         
 -10   4  14        120.25         99.54        44.83 o                         
  -9   4  14         27.20         50.55        22.75 o                         
  -8   4  14         52.91         31.69        23.80 o                         
  -7   4  14         50.72         57.75        23.94 o                         
  -6   4  14         77.43        116.21        26.14 o                         
  -5   4  14          2.34          7.65        16.54 o                         
  -4   4  14        123.66        137.09        21.57 o                         
  -3   4  14         32.80         44.91        17.72 o                         
  -2   4  14        214.29        203.96        24.31 o                         
  -1   4  14        971.68       1006.84        61.97 o                         
   0   4  14        706.97        646.58        59.14 o                         
   1   4  14          5.39         21.60        19.64 o                         
   2   4  14        837.36        935.62        61.88 o                         
   3   4  14        389.99        405.47        55.50 o                         
   4   4  14        151.86        138.67        43.56 o                         
   5   4  14        446.62        445.42        40.74 o                         
   6   4  14        408.39        428.85        41.04 o                         
   7   4  14          0.85         -0.79        26.85 o                         
   8   4  14          1.94        -25.79        28.64 o                         
   9   4  14        144.77        167.76        38.38 o                         
  10   4  14         28.15        -23.70        28.48 o                         
 -10   5  14          6.63        -14.59        36.00 o                         
  -9   5  14          6.22        -29.87        32.60 o                         
  -8   5  14         44.76         43.85        22.28 o                         
  -7   5  14          6.26         -7.84        21.92 o                         
  -6   5  14         17.75         15.38        21.39 o                         
  -5   5  14        252.10        235.05        34.68 o                         
  -4   5  14         17.86        -22.55        22.78 o                         
  -3   5  14         18.99         17.63        21.17 o                         
  -2   5  14          5.27        -14.38        19.02 o                         
  -1   5  14         94.12         77.22        21.87 o                         
   0   5  14          5.78        -18.86        18.86 o                         
   1   5  14         97.52        120.19        27.91 o                         
   2   5  14         21.55         -0.50        20.97 o                         
   3   5  14         10.19        -18.41        28.26 o                         
   4   5  14         12.37         13.68        21.13 o                         
   5   5  14         72.09         69.52        28.30 o                         
   6   5  14         23.05         48.46        28.59 o                         
   7   5  14         79.42         65.56        35.44 o                         
   8   5  14          0.06         23.37        34.29 o                         
   9   5  14          0.72         12.79        31.64 o                         
  -8   6  14         12.36         -6.39        25.05 o                         
  -7   6  14          0.02        -10.84        21.27 o                         
  -6   6  14         14.83          3.93        26.02 o                         
  -5   6  14          0.07        -21.31        23.14 o                         
  -4   6  14         67.60         52.13        27.93 o                         
  -3   6  14        108.44        129.36        33.15 o                         
  -2   6  14          1.41         39.29        28.50 o                         
  -1   6  14          5.55        -21.45        21.45 o                         
   0   6  14          0.64        -17.67        17.67 o                         
   1   6  14         32.12         14.31        25.22 o                         
   2   6  14          4.33        -13.23        17.97 o                         
   3   6  14          0.20         -0.40        25.50 o                         
   4   6  14         75.25         77.62        32.00 o                         
   5   6  14          7.39        -22.76        27.78 o                         
   6   6  14          0.37         -2.85        34.27 o                         
   7   6  14         21.03         29.12        35.82 o                         
  -6   7  14         44.34         26.97        25.26 o                         
  -5   7  14         59.75        110.17        31.09 o                         
  -4   7  14          6.30        -24.29        24.29 o                         
  -3   7  14         73.03         54.20        32.44 o                         
  -2   7  14        120.34        153.06        38.31 o                         
  -1   7  14          0.49        -23.94        27.41 o                         
   0   7  14        123.38         73.73        53.13 o                         
   1   7  14         35.52         66.25        31.77 o                         
   2   7  14         12.24          7.27        27.59 o                         
   3   7  14         14.51         -4.66        28.54 o                         
   4   7  14          0.04        -35.99        43.66 o                         
   5   7  14         72.08        138.52        38.59 o                         
  -1   8  14          2.87        -36.03        36.03 o                         
   0   8  14          2.39        -38.82        57.43 o                         
 -12   1  15          4.15         54.50        34.07 o                         
 -11   1  15          5.24        -27.38        27.38 o                         
 -10   1  15         19.75         30.91        48.92 o                         
  -9   1  15         15.88         19.24        32.19 o                         
  -8   1  15         56.93         53.33        29.15 o                         
  -7   1  15        150.38        138.63        21.53 o                         
  -6   1  15          7.08          6.08        12.83 o                         
  -5   1  15         17.71         16.93        13.91 o                         
  -4   1  15          1.59         10.67        14.44 o                         
  -3   1  15        225.83        214.68        25.99 o                         
  -2   1  15        125.07        120.35        23.96 o                         
  -1   1  15        120.98        149.80        26.14 o                         
   0   1  15        157.17        137.36        32.58 o                         
   1   1  15          0.52         -6.52        22.30 o                         
   2   1  15          8.80        -19.10        19.10 o                         
   3   1  15         26.43         22.94        26.05 o                         
   4   1  15          0.42        -15.51        38.51 o                         
   5   1  15         50.43         65.57        27.53 o                         
   6   1  15          7.09        -12.11        19.98 o                         
   7   1  15        100.48         99.93        30.60 o                         
   8   1  15          0.02         -7.74        22.16 o                         
   9   1  15        156.47        109.08        29.87 o                         
  10   1  15         63.54         94.79        54.13 o                         
  11   1  15          0.42        -20.54        27.50 o                         
 -12   2  15         37.83         96.83        57.23 o                         
 -11   2  15          0.06         30.95        32.57 o                         
 -10   2  15         43.69         35.80        33.16 o                         
  -9   2  15         36.34         43.63        27.62 o                         
  -8   2  15          0.15          6.43        34.19 o                         
  -7   2  15          0.14         17.81        25.41 o                         
  -6   2  15         88.72         81.45        21.94 o                         
  -5   2  15         11.28         12.85        14.57 o                         
  -4   2  15        198.99        226.90        26.70 o                         
  -3   2  15        230.87        288.41        29.24 o                         
  -2   2  15         92.78        129.65        23.56 o                         
  -1   2  15        251.41        297.77        30.82 o                         
   0   2  15        636.86        712.35        51.06 o                         
   1   2  15        420.94        480.00        46.48 o                         
   2   2  15       1433.82       1326.13        61.01 o                         
   3   2  15         59.14         49.20        26.17 o                         
   4   2  15         50.81         51.25        28.02 o                         
   5   2  15          3.81        -19.98        25.15 o                         
   6   2  15        506.41        574.52        71.10 o                         
   7   2  15        230.85        296.66        35.62 o                         
   8   2  15         52.35         49.83        25.98 o                         
   9   2  15         16.09          6.95        30.93 o                         
  10   2  15         13.78         52.82        32.74 o                         
  11   2  15         54.10         62.34        38.58 o                         
 -11   3  15          3.21        -35.33        35.33 o                         
 -10   3  15          1.87          5.66        22.92 o                         
  -9   3  15         15.39        -12.84        19.21 o                         
  -8   3  15          0.01         -7.83        19.85 o                         
  -7   3  15          1.70        -19.39        19.39 o                         
  -6   3  15         24.72         16.12        31.12 o                         
  -5   3  15        567.70        599.03        46.19 o                         
  -4   3  15        143.76        127.04        24.16 o                         
  -3   3  15          5.90         33.67        20.36 o                         
  -2   3  15         26.52          3.48        18.97 o                         
  -1   3  15        284.57        272.70        33.06 o                         
   0   3  15        515.98        437.18        43.47 o                         
   1   3  15        107.70        141.76        34.36 o                         
   2   3  15        193.91        171.95        33.43 o                         
   3   3  15          1.16         45.57        29.37 o                         
   4   3  15        401.34        330.85        45.29 o                         
   5   3  15        126.50         90.98        27.15 o                         
   6   3  15         42.97         63.56        28.74 o                         
   7   3  15        147.46        151.35        39.47 o                         
   8   3  15         48.95         73.63        34.51 o                         
   9   3  15          2.74         -2.57        28.20 o                         
  10   3  15          0.89         23.78        35.11 o                         
 -10   4  15          9.70          8.32       123.58 o                         
  -9   4  15          0.00         31.74        19.90 o                         
  -8   4  15          6.72         -1.79        20.66 o                         
  -7   4  15         48.95         43.37        23.49 o                         
  -6   4  15        260.23        199.22        32.03 o                         
  -5   4  15         40.49          5.76        24.45 o                         
  -4   4  15          1.41        -15.24        15.24 o                         
  -3   4  15        400.49        402.00        35.56 o                         
  -2   4  15          6.86         11.90        17.67 o                         
  -1   4  15         54.68         13.52        21.43 o                         
   0   4  15        475.62        451.91        39.45 o                         
   1   4  15         80.05         56.55        24.11 o                         
   2   4  15        355.41        349.47        36.85 o                         
   3   4  15         13.94         -3.78        18.36 o                         
   4   4  15          0.06         -1.28        23.88 o                         
   5   4  15         30.28         66.55        27.80 o                         
   6   4  15         35.71         33.13        23.19 o                         
   7   4  15          0.37         -6.62        25.25 o                         
   8   4  15         13.57         44.95        30.98 o                         
   9   4  15         90.16        127.45        35.86 o                         
  -9   5  15          0.29         27.67        32.16 o                         
  -8   5  15         12.63        -16.28        33.67 o                         
  -7   5  15        214.05        217.89        34.19 o                         
  -6   5  15          0.47        -10.85        22.79 o                         
  -5   5  15          4.28         64.14        27.11 o                         
  -4   5  15          0.00        -12.72        22.52 o                         
  -3   5  15        230.57        244.43        34.16 o                         
  -2   5  15          7.62         34.65        20.94 o                         
  -1   5  15         95.12         97.37        26.30 o                         
   0   5  15         89.74        140.14        29.12 o                         
   1   5  15         28.85         64.83        26.14 o                         
   2   5  15        155.03        140.36        28.38 o                         
   3   5  15        100.96         69.11        26.59 o                         
   4   5  15          0.60         -8.01        21.73 o                         
   5   5  15         16.61         27.22        27.36 o                         
   6   5  15         49.35         48.26        29.72 o                         
   7   5  15         76.33         97.10        38.11 o                         
   8   5  15         52.24         57.28        39.68 o                         
  -8   6  15         21.22         13.80        37.01 o                         
  -7   6  15         29.15         88.72        29.12 o                         
  -6   6  15         37.72         41.72        31.28 o                         
  -5   6  15          0.93         -8.52        25.92 o                         
  -4   6  15         32.01         18.83        26.80 o                         
  -3   6  15          0.03        -26.02        26.02 o                         
  -2   6  15         62.25         17.02        44.72 o                         
  -1   6  15         41.45         40.29        29.88 o                         
   0   6  15          5.19        -12.74        22.66 o                         
   1   6  15         96.00         78.37        26.23 o                         
   2   6  15         48.17         68.37        33.37 o                         
   3   6  15         70.99         34.57        27.16 o                         
   4   6  15         71.40         20.46        29.66 o                         
   5   6  15          0.43         -1.57        31.38 o                         
   6   6  15         57.43         95.12        38.36 o                         
   7   6  15          2.04         -5.12        54.13 o                         
  -5   7  15          9.95        -13.65        23.71 o                         
  -4   7  15          0.13        -27.07        33.10 o                         
  -3   7  15          0.28          9.62        32.93 o                         
  -2   7  15         70.14         61.61        35.67 o                         
  -1   7  15         94.03        145.57        59.51 o                         
   0   7  15          1.16         14.68        35.01 o                         
   1   7  15         12.55         59.48        34.20 o                         
   2   7  15          9.93         -2.35        34.29 o                         
   3   7  15          0.01        -23.84        32.85 o                         
   4   7  15          7.69        -18.13        29.36 o                         
 -12   0  16          0.55        -26.93        41.98 o                         
 -11   0  16          0.95         27.73        46.74 o                         
 -10   0  16        378.80        335.44        77.63 o                         
  -9   0  16       1093.55       1128.70       120.01 o                         
  -8   0  16        169.59        175.07        63.37 o                         
  -7   0  16        434.02        427.11       134.47 o                         
  -6   0  16        513.70        558.18        42.32 o                         
  -5   0  16         16.93        -14.15        14.15 o                         
  -4   0  16       1365.00       1324.90        78.31 o                         
  -3   0  16        756.23        828.45        60.94 o                         
  -2   0  16          2.52          0.80        45.94 o                         
  -1   0  16        262.34        310.51        73.67 o                         
   0   0  16        355.71        302.78        66.94 o                         
   1   0  16        119.19        133.56        39.18 o                         
   2   0  16        307.52        331.68        97.63 o                         
   3   0  16        875.25        764.37        85.16 o                         
   4   0  16        723.16        740.34       139.42 o                         
   5   0  16        129.93        124.39        49.82 o                         
   6   0  16         50.66         60.98        41.01 o                         
   7   0  16        393.94        489.80       112.49 o                         
   8   0  16          3.63        -23.01        37.03 o                         
   9   0  16        124.83        168.85        58.41 o                         
  10   0  16        144.36        119.46        51.10 o                         
  11   0  16         75.28         28.91        56.24 o                         
 -12   1  16         31.83         92.97        37.63 o                         
 -11   1  16          2.33         36.89        36.15 o                         
 -10   1  16         11.83        -19.22        27.56 o                         
  -9   1  16          0.00        -38.82        38.82 o                         
  -8   1  16         77.49         42.44        35.02 o                         
  -7   1  16        268.96        247.25        33.86 o                         
  -6   1  16         26.66         28.77        16.96 o                         
  -5   1  16          0.09         26.38        16.09 o                         
  -4   1  16          0.06        -12.23        12.82 o                         
  -3   1  16        227.36        250.23        30.09 o                         
  -2   1  16         37.21         43.41        22.68 o                         
  -1   1  16        251.25        212.18        34.79 o                         
   0   1  16        146.42        128.93        39.90 o                         
   1   1  16         57.67         68.67        26.84 o                         
   2   1  16          0.11         11.25        21.99 o                         
   3   1  16        301.32        324.82        40.73 o                         
   4   1  16         75.99         77.93        30.86 o                         
   5   1  16         41.60         40.36        30.36 o                         
   6   1  16        112.13         95.10        30.59 o                         
   7   1  16         23.53         -3.09        28.40 o                         
   8   1  16         13.62         -8.38        24.51 o                         
   9   1  16         31.34          4.17        28.42 o                         
  10   1  16          5.02          7.84        37.06 o                         
 -11   2  16         94.53        168.02        66.52 o                         
 -10   2  16          1.70        -23.39        28.80 o                         
  -9   2  16         17.73         -7.53        30.75 o                         
  -8   2  16          8.68        -19.13        19.13 o                         
  -7   2  16         12.70         42.88        29.27 o                         
  -6   2  16         75.45         36.70        22.92 o                         
  -5   2  16        161.66        145.65        23.67 o                         
  -4   2  16         24.30         19.35        19.02 o                         
  -3   2  16         33.12         37.02        21.28 o                         
  -2   2  16          9.82         19.05        17.32 o                         
  -1   2  16         40.52         45.74        23.06 o                         
   0   2  16        344.58        359.09        51.85 o                         
   1   2  16        939.43        919.54        60.78 o                         
   2   2  16          0.97         -6.21        26.70 o                         
   3   2  16         69.96        110.31        39.96 o                         
   4   2  16          6.96        -25.59        25.71 o                         
   5   2  16         15.95         -2.70        23.13 o                         
   6   2  16          0.89         -0.66        25.61 o                         
   7   2  16          1.24        -14.28        24.60 o                         
   8   2  16          6.97          8.51        23.96 o                         
   9   2  16          4.06          0.65        28.32 o                         
  10   2  16         14.34         68.19        35.95 o                         
 -11   3  16         12.23        102.29        74.26 o                         
 -10   3  16         49.45         55.04        37.44 o                         
  -9   3  16         65.73         25.35        40.99 o                         
  -8   3  16         33.00         26.19        29.11 o                         
  -7   3  16         56.11         69.38        31.06 o                         
  -6   3  16         45.36         28.12        26.45 o                         
  -5   3  16         97.84        186.59        31.68 o                         
  -4   3  16         62.38         37.33        26.87 o                         
  -3   3  16         22.26         41.95        21.36 o                         
  -2   3  16         26.77         22.17        21.00 o                         
  -1   3  16          1.57         19.91        27.82 o                         
   0   3  16        789.74        764.25        56.78 o                         
   1   3  16        365.44        314.55        40.22 o                         
   2   3  16         61.25         -3.18        31.39 o                         
   3   3  16          1.53         -9.69        21.55 o                         
   4   3  16         41.25         35.35        24.32 o                         
   5   3  16         73.80         78.36        28.19 o                         
   6   3  16         56.49         50.89        23.53 o                         
   7   3  16         35.46        -17.64        24.60 o                         
   8   3  16         30.14         30.43        51.57 o                         
   9   3  16         24.34        -16.67        32.99 o                         
  10   3  16         68.99         21.75        37.20 o                         
 -10   4  16          2.07         10.51        56.84 o                         
  -9   4  16        139.86         94.65        26.72 o                         
  -8   4  16          6.65          4.24        24.89 o                         
  -7   4  16         93.90        103.95        51.79 o                         
  -6   4  16         90.81        100.54        36.19 o                         
  -5   4  16          0.32         19.30        34.57 o                         
  -4   4  16         85.09         51.91        39.50 o                         
  -3   4  16         75.90         84.15        28.24 o                         
  -2   4  16        635.72        711.35        55.89 o                         
  -1   4  16        686.13        828.96        52.37 o                         
   0   4  16        238.64        319.51        37.24 o                         
   1   4  16         45.03         24.59        22.26 o                         
   2   4  16         74.05         78.96        27.61 o                         
   3   4  16         21.20         -6.01        20.05 o                         
   4   4  16        318.77        252.52        37.39 o                         
   5   4  16          2.26        -24.12        24.12 o                         
   6   4  16         35.38         37.57        27.76 o                         
   7   4  16          7.19        -24.39        24.39 o                         
   8   4  16          7.61          6.43        31.22 o                         
   9   4  16         18.29        -14.37        35.58 o                         
  -9   5  16         12.23          0.57        34.12 o                         
  -8   5  16          4.53          9.55        35.92 o                         
  -7   5  16          1.39        -19.94        19.94 o                         
  -6   5  16          0.04        -21.30        21.30 o                         
  -5   5  16         52.02        107.71        31.03 o                         
  -4   5  16          0.00         14.85        31.61 o                         
  -3   5  16          2.04        -20.45        29.97 o                         
  -2   5  16          0.00         -1.85        19.86 o                         
  -1   5  16          0.23          7.37        20.16 o                         
   0   5  16        126.61        125.38        33.88 o                         
   1   5  16         41.51         57.79        26.79 o                         
   2   5  16          6.06         -4.98        24.30 o                         
   3   5  16         14.61         30.16        22.92 o                         
   4   5  16         66.24         76.76        32.98 o                         
   5   5  16         31.21         -5.79        27.37 o                         
   6   5  16         25.50         66.34        35.60 o                         
   7   5  16         38.71         55.04        36.27 o                         
   8   5  16          6.09         32.87        56.19 o                         
  -7   6  16         28.41         28.86        39.52 o                         
  -6   6  16         58.07         42.78        31.66 o                         
  -5   6  16          4.64        -22.33        29.68 o                         
  -4   6  16          0.42        -23.00        28.14 o                         
  -3   6  16         26.44         39.58        37.09 o                         
  -2   6  16         27.32         26.43        37.80 o                         
  -1   6  16         62.32          1.30        35.78 o                         
   0   6  16          0.89        -10.21        26.04 o                         
   1   6  16          0.68         12.36        28.59 o                         
   2   6  16        108.94        135.38        34.06 o                         
   3   6  16         19.44         30.74        28.72 o                         
   4   6  16          0.40        -28.81        28.81 o                         
   5   6  16          1.23          5.82        29.16 o                         
   6   6  16         34.12         57.81        34.82 o                         
  -4   7  16        123.72        107.58        37.69 o                         
  -3   7  16          1.27        -31.80        31.80 o                         
  -2   7  16         88.61        114.53        47.74 o                         
  -1   7  16          4.32          1.09        35.54 o                         
   0   7  16         34.90         38.83        41.84 o                         
   1   7  16          2.12         -4.76        37.91 o                         
   2   7  16          3.44        -22.85        47.41 o                         
   3   7  16         22.22         36.33        39.28 o                         
 -11   1  17          2.00        -20.60        31.21 o                         
 -10   1  17         45.80        -15.68        34.96 o                         
  -9   1  17         65.29        106.78        79.02 o                         
  -8   1  17          1.47        -34.78        36.44 o                         
  -7   1  17         10.35        -20.23        27.81 o                         
  -6   1  17         91.50         61.37        36.70 o                         
  -5   1  17          3.82        -14.75        14.75 o                         
  -4   1  17         31.56         44.52        19.33 o                         
  -3   1  17         13.90          1.54        24.69 o                         
  -2   1  17        298.45        302.36        38.46 o                         
  -1   1  17        586.36        584.10        49.93 o                         
   0   1  17        217.32        267.47        37.99 o                         
   1   1  17          2.74        -14.11        31.66 o                         
   2   1  17          9.07         29.62        25.17 o                         
   3   1  17         65.32         34.72        25.31 o                         
   4   1  17          1.50        -20.76        20.76 o                         
   5   1  17        191.22        159.61        38.44 o                         
   6   1  17          0.65        -20.44        20.44 o                         
   7   1  17        142.75        185.80        40.23 o                         
   8   1  17         48.29         55.03        30.51 o                         
   9   1  17         88.63         58.60        35.64 o                         
  10   1  17        268.85        325.97        58.24 o                         
 -11   2  17         42.06         62.97        71.49 o                         
 -10   2  17          4.43         -9.81        30.62 o                         
  -9   2  17         18.67         41.07        37.93 o                         
  -8   2  17         15.86        -27.00        27.25 o                         
  -7   2  17         64.57         77.15        31.01 o                         
  -6   2  17        195.11        198.74        39.38 o                         
  -5   2  17          7.72         -4.05        23.01 o                         
  -4   2  17         44.60         55.25        25.05 o                         
  -3   2  17         80.13         89.04        23.40 o                         
  -2   2  17        447.90        454.68        45.94 o                         
  -1   2  17          3.79         21.30        31.27 o                         
   0   2  17        549.59        498.70        49.53 o                         
   1   2  17          5.97        -20.20        24.42 o                         
   2   2  17        136.71        120.89        34.20 o                         
   3   2  17        170.38        217.07        38.16 o                         
   4   2  17        294.57        302.93        45.18 o                         
   5   2  17         27.63         48.77        29.18 o                         
   6   2  17          5.60         32.14        30.47 o                         
   7   2  17          1.01        -20.59        20.59 o                         
   8   2  17         26.01         55.66        35.22 o                         
   9   2  17         17.55         13.87        31.51 o                         
  10   2  17         62.83         81.08        38.58 o                         
 -10   3  17          2.20          7.35        32.75 o                         
  -9   3  17          7.70        -16.79        31.61 o                         
  -8   3  17          0.15          7.67        33.39 o                         
  -7   3  17         91.24         87.14        33.84 o                         
  -6   3  17          0.65         20.21        24.21 o                         
  -5   3  17         18.37        -14.85        27.89 o                         
  -4   3  17          8.72        -19.83        19.83 o                         
  -3   3  17         42.39         44.07        26.52 o                         
  -2   3  17        132.19        109.61        28.98 o                         
  -1   3  17        170.46        133.39        34.26 o                         
   0   3  17         83.93         94.43        28.82 o                         
   1   3  17        280.22        255.34        50.39 o                         
   2   3  17        124.34        144.88        34.43 o                         
   3   3  17          1.93        -11.11        28.03 o                         
   4   3  17        174.03        178.48        32.89 o                         
   5   3  17          8.42         -9.14        28.28 o                         
   6   3  17         35.88         -6.53        26.13 o                         
   7   3  17         71.28         87.36        36.84 o                         
   8   3  17          0.03        -21.53        23.85 o                         
   9   3  17         48.67         67.20        37.56 o                         
  -9   4  17         45.30         27.96        31.28 o                         
  -8   4  17          3.07         37.45        32.59 o                         
  -7   4  17         69.66         54.29        33.04 o                         
  -6   4  17         11.74        -30.97        55.01 o                         
  -5   4  17         10.32        -28.76        34.60 o                         
  -4   4  17         48.85         -5.87        32.47 o                         
  -3   4  17         10.55         25.92        27.39 o                         
  -2   4  17        295.34        350.44        44.47 o                         
  -1   4  17        365.48        313.78        44.35 o                         
   0   4  17        403.75        383.12        41.05 o                         
   1   4  17          4.27         12.36        21.97 o                         
   2   4  17         45.19         42.18        32.78 o                         
   3   4  17        146.79         90.88        31.30 o                         
   4   4  17          0.72         17.01        29.47 o                         
   5   4  17          8.85        -10.07        26.93 o                         
   6   4  17        144.74        182.60        41.88 o                         
   7   4  17          0.01        -20.12        35.19 o                         
   8   4  17          3.58         12.12        32.91 o                         
  -8   5  17         10.11          7.73        25.37 o                         
  -7   5  17         19.40         -8.69        23.50 o                         
  -6   5  17         55.09         28.70        33.66 o                         
  -5   5  17         14.27         22.05        33.64 o                         
  -4   5  17          2.15          8.87        35.04 o                         
  -3   5  17         83.46        145.84        41.93 o                         
  -2   5  17         96.17         69.57        28.09 o                         
  -1   5  17         11.42         15.36        23.42 o                         
   0   5  17         14.83          6.13        25.38 o                         
   1   5  17        119.85         39.51        35.75 o                         
   2   5  17         63.08         91.97        30.21 o                         
   3   5  17         65.14         71.46        30.30 o                         
   4   5  17          0.48         13.55        26.36 o                         
   5   5  17         25.17         69.69        30.79 o                         
   6   5  17          2.11        -30.44        36.53 o                         
   7   5  17        166.86        156.07        56.53 o                         
  -6   6  17         48.27         44.49        31.46 o                         
  -5   6  17         14.55         74.67        41.58 o                         
  -4   6  17         75.82         63.62        35.40 o                         
  -3   6  17          6.11         11.12        38.55 o                         
  -2   6  17          6.20         -8.61        37.85 o                         
  -1   6  17         18.30        -24.67        36.10 o                         
   0   6  17          8.66        -12.61        37.16 o                         
   1   6  17         15.65         52.08        28.05 o                         
   2   6  17          0.66        -17.04        27.80 o                         
   3   6  17         16.94         10.20        29.79 o                         
   4   6  17        159.20        255.88        69.05 o                         
   5   6  17         37.49         28.54        44.99 o                         
  -3   7  17         11.00         95.45        74.07 o                         
  -2   7  17         10.41         -7.34        49.15 o                         
  -1   7  17          5.94         44.78        40.72 o                         
   0   7  17         19.79        -13.46        39.67 o                         
   1   7  17         47.92         86.58        41.49 o                         
 -11   0  18         77.16          0.40        50.70 o                         
 -10   0  18         37.89         26.93        59.81 o                         
  -9   0  18        350.99        428.51        89.12 o                         
  -8   0  18        624.33        544.56        99.41 o                         
  -7   0  18          8.65         16.70        90.70 o                         
  -6   0  18        678.11        648.22        72.51 o                         
  -5   0  18          1.49        -30.75        55.25 o                         
  -4   0  18         93.46        146.22        42.95 o                         
  -3   0  18        230.43        303.99        53.87 o                         
  -2   0  18         66.52         32.49        42.35 o                         
  -1   0  18       1383.70       1427.30       143.38 o                         
   0   0  18        403.72        339.70        68.92 o                         
   1   0  18       1228.80       1218.85       104.58 o                         
   2   0  18         46.85         54.49        51.49 o                         
   3   0  18         59.38         99.17        41.75 o                         
   4   0  18        818.14        853.31        92.69 o                         
   5   0  18         22.70         31.45        41.93 o                         
   6   0  18         10.30        -33.26        36.06 o                         
   7   0  18         32.45         35.45        50.97 o                         
   8   0  18         14.89         31.03        42.85 o                         
   9   0  18          6.78         42.97        54.45 o                         
 -11   1  18         14.97         -8.87        34.00 o                         
 -10   1  18          1.56          1.08        35.61 o                         
  -9   1  18          0.16         12.06        34.18 o                         
  -8   1  18         31.48         94.82        42.74 o                         
  -7   1  18          5.61         14.94        32.33 o                         
  -6   1  18         56.36         46.54        26.64 o                         
  -5   1  18         38.21         64.19        27.73 o                         
  -4   1  18          0.88        -23.37        23.37 o                         
  -3   1  18         53.88         23.35        23.98 o                         
  -2   1  18        170.79        130.83        34.09 o                         
  -1   1  18          7.65         15.01        27.61 o                         
   0   1  18          9.79         11.24        24.53 o                         
   1   1  18         40.63         21.68        32.56 o                         
   2   1  18        245.56        254.27        42.58 o                         
   3   1  18         97.59        158.98        36.08 o                         
   4   1  18          1.33         60.27        33.67 o                         
   5   1  18        184.60        144.45        40.69 o                         
   6   1  18         28.04         12.55        29.73 o                         
   7   1  18        195.49        240.03        42.85 o                         
   8   1  18         28.74          1.88        31.48 o                         
   9   1  18          1.07          9.30        32.66 o                         
 -10   2  18          5.31          7.86        34.73 o                         
  -9   2  18          9.48          3.39        48.12 o                         
  -8   2  18          6.81          6.41        58.27 o                         
  -7   2  18         18.28         20.31        33.30 o                         
  -6   2  18         66.53         89.27        40.57 o                         
  -5   2  18          0.52        -10.40        24.70 o                         
  -4   2  18         17.24          6.21        24.24 o                         
  -3   2  18        132.70         63.22        28.31 o                         
  -2   2  18         49.19         91.96        29.12 o                         
  -1   2  18        130.05        134.20        35.47 o                         
   0   2  18         77.64         60.84        31.27 o                         
   1   2  18        155.52        132.10        36.13 o                         
   2   2  18        115.51        101.10        36.41 o                         
   3   2  18         85.02         85.19        33.67 o                         
   4   2  18         28.31         18.89        27.54 o                         
   5   2  18         15.92          1.11        30.14 o                         
   6   2  18         33.58          7.12        29.33 o                         
   7   2  18          2.53        -21.06        26.54 o                         
   8   2  18         13.74        -28.07        28.07 o                         
   9   2  18          1.40         14.24        32.15 o                         
 -10   3  18         46.43         70.28        37.95 o                         
  -9   3  18         17.76        -32.48        52.68 o                         
  -8   3  18          1.36          6.92        32.23 o                         
  -7   3  18         23.62          4.52        29.13 o                         
  -6   3  18         20.63         31.84        33.23 o                         
  -5   3  18         44.53         28.13        30.86 o                         
  -4   3  18         14.49        -20.58        26.35 o                         
  -3   3  18        120.08        116.02        35.62 o                         
  -2   3  18        232.12        246.36        39.31 o                         
  -1   3  18        209.56        295.81        42.19 o                         
   0   3  18        163.53        178.71        38.73 o                         
   1   3  18          6.10         15.25        28.28 o                         
   2   3  18          1.26        -15.23        27.55 o                         
   3   3  18          5.03        -10.49        28.45 o                         
   4   3  18         54.22         69.17        27.07 o                         
   5   3  18          6.53         41.53        26.23 o                         
   6   3  18          1.18        -18.18        18.18 o                         
   7   3  18         27.62         16.08        33.17 o                         
   8   3  18          7.82        -20.81        45.57 o                         
  -9   4  18         53.37         -8.47        32.85 o                         
  -8   4  18         44.48         58.11        35.22 o                         
  -7   4  18         11.12         34.56        37.32 o                         
  -6   4  18         28.18         11.80        33.44 o                         
  -5   4  18         19.87        -10.94        33.54 o                         
  -4   4  18        157.72        134.30        42.20 o                         
  -3   4  18         99.57        145.84        61.53 o                         
  -2   4  18          0.10         48.10        29.34 o                         
  -1   4  18          1.90         36.85        32.63 o                         
   0   4  18         40.70         66.05        27.53 o                         
   1   4  18         85.05         75.17        28.17 o                         
   2   4  18        273.53        248.48        36.35 o                         
   3   4  18          3.01         -2.48        22.69 o                         
   4   4  18         50.23         91.05        31.33 o                         
   5   4  18         27.31          3.78        27.05 o                         
   6   4  18          9.63         17.70        30.09 o                         
   7   4  18          0.31         50.61        31.76 o                         
   8   4  18          3.81         57.83        74.46 o                         
  -7   5  18          0.14        -29.01        33.81 o                         
  -6   5  18          8.32        -27.12        27.12 o                         
  -5   5  18          0.39         -4.47        31.93 o                         
  -4   5  18          6.41         29.68        41.64 o                         
  -3   5  18          0.03         13.05        31.67 o                         
  -2   5  18         62.95         89.15        38.78 o                         
  -1   5  18          1.92         17.72        43.76 o                         
   0   5  18          0.13         15.16        27.38 o                         
   1   5  18         31.33         17.53        24.64 o                         
   2   5  18         37.21         62.87        28.78 o                         
   3   5  18          8.52        -21.41        21.90 o                         
   4   5  18          3.31         20.44        27.40 o                         
   5   5  18         41.20         42.85        44.31 o                         
   6   5  18          1.94          2.28        31.75 o                         
  -5   6  18          2.01         -3.21        36.30 o                         
  -4   6  18          6.40        -36.37        36.37 o                         
  -3   6  18          0.27         24.67        40.00 o                         
  -2   6  18          0.45        -23.80        39.03 o                         
  -1   6  18          5.20        -10.82        39.59 o                         
   0   6  18         15.75         45.36        39.41 o                         
   1   6  18          1.41        -11.17        27.74 o                         
   2   6  18          4.40         16.89        27.59 o                         
   3   6  18          0.74        -17.34        31.84 o                         
   4   6  18         55.04         57.59        40.76 o                         
 -10   1  19         10.66        -65.35        65.35 o                         
  -9   1  19          1.36        -33.78        49.71 o                         
  -8   1  19          6.09         48.52        35.30 o                         
  -7   1  19        518.79        410.70        52.01 o                         
  -6   1  19         56.93         64.17        48.64 o                         
  -5   1  19          7.61         -8.86        27.40 o                         
  -4   1  19          3.19        -22.41        22.41 o                         
  -3   1  19         19.88         50.61        30.18 o                         
  -2   1  19        490.21        566.86        52.63 o                         
  -1   1  19        824.17        757.73        58.12 o                         
   0   1  19         27.13         26.51        27.23 o                         
   1   1  19          9.95         51.72        30.06 o                         
   2   1  19        285.71        324.27        46.47 o                         
   3   1  19          8.29         17.56        29.17 o                         
   4   1  19         29.68        -28.59        28.59 o                         
   5   1  19         73.30         57.07        32.08 o                         
   6   1  19         19.62         25.42        31.52 o                         
   7   1  19         56.62        129.42        36.43 o                         
   8   1  19         94.18         63.29        39.38 o                         
   9   1  19         34.84         20.86        32.45 o                         
 -10   2  19          0.24          8.79        34.62 o                         
  -9   2  19         27.12        -17.01        35.54 o                         
  -8   2  19          1.69         57.68        45.39 o                         
  -7   2  19         13.54        -10.06        32.59 o                         
  -6   2  19        182.54        168.49        40.54 o                         
  -5   2  19         43.07         38.94        28.32 o                         
  -4   2  19        101.37         99.64        31.05 o                         
  -3   2  19          6.25         20.53        24.18 o                         
  -2   2  19         82.56         60.46        34.64 o                         
  -1   2  19          3.54         -5.86        22.08 o                         
   0   2  19          6.60         -5.27        32.36 o                         
   1   2  19        220.31        228.88        39.88 o                         
   2   2  19         14.60         50.92        33.29 o                         
   3   2  19        209.02        215.72        43.26 o                         
   4   2  19         90.49         44.57        33.22 o                         
   5   2  19          6.28        -22.98        26.78 o                         
   6   2  19         86.95         64.19        33.26 o                         
   7   2  19          7.57        -13.19        24.32 o                         
   8   2  19        146.85        125.89        43.48 o                         
  -9   3  19          1.17         50.26        38.80 o                         
  -8   3  19          9.56         63.73        40.73 o                         
  -7   3  19          7.13          4.87        46.00 o                         
  -6   3  19        125.13        146.65        77.16 o                         
  -5   3  19         47.02         49.23        33.17 o                         
  -4   3  19         16.13         42.08        30.62 o                         
  -3   3  19         17.61        -22.88        22.88 o                         
  -2   3  19         17.19         40.23        32.05 o                         
  -1   3  19        222.50        201.67        40.05 o                         
   0   3  19        218.17        146.86        34.31 o                         
   1   3  19          0.01        -20.92        22.69 o                         
   2   3  19        195.58        195.02        41.45 o                         
   3   3  19         71.67         55.44        33.84 o                         
   4   3  19          0.31         20.52        35.88 o                         
   5   3  19        118.25        137.77        35.14 o                         
   6   3  19         13.11          2.10        31.09 o                         
   7   3  19          1.93        -36.41        43.51 o                         
   8   3  19          0.16         12.76        33.81 o                         
  -8   4  19          0.67         37.87        37.59 o                         
  -7   4  19          9.79        -25.97        33.34 o                         
  -6   4  19          8.00         37.45        41.97 o                         
  -5   4  19          6.09         32.22        35.83 o                         
  -4   4  19         25.60         16.56        36.50 o                         
  -3   4  19         81.95         96.42        45.04 o                         
  -2   4  19        163.87        188.68        41.69 o                         
  -1   4  19         22.82          9.24        34.34 o                         
   0   4  19         66.80        154.06        41.30 o                         
   1   4  19         89.78         54.76        26.66 o                         
   2   4  19          5.71         48.73        27.41 o                         
   3   4  19        160.94        116.84        34.83 o                         
   4   4  19        194.14        176.74        37.49 o                         
   5   4  19         21.23        -29.86        29.86 o                         
   6   4  19         36.55          4.09        42.08 o                         
   7   4  19         31.90        -16.89        36.57 o                         
  -7   5  19          0.01        -20.80        48.12 o                         
  -6   5  19          2.42         11.46        34.68 o                         
  -5   5  19          6.33        -13.53        33.65 o                         
  -4   5  19         13.00        -35.61        35.61 o                         
  -3   5  19         37.74         99.11        45.72 o                         
  -2   5  19          0.29         35.50        34.80 o                         
  -1   5  19          8.31         27.16        33.76 o                         
   0   5  19         30.77         20.71        26.63 o                         
   1   5  19         55.82         72.58        30.82 o                         
   2   5  19        137.55        268.24        40.11 o                         
   3   5  19          0.03        -24.00        24.00 o                         
   4   5  19        147.24        135.53        56.62 o                         
   5   5  19         18.73         -3.33        32.68 o                         
  -4   6  19         33.64         64.15        42.19 o                         
  -3   6  19          7.24         -7.85        40.07 o                         
  -2   6  19         11.05         -6.76        69.92 o                         
  -1   6  19          0.05         47.26        36.94 o                         
   0   6  19          0.20        -32.86        36.17 o                         
   1   6  19         32.62         -8.09        41.68 o                         
   2   6  19          3.13          8.52        33.01 o                         
   3   6  19          3.55        -11.88        83.97 o                         
 -10   0  20          0.57         88.32        62.98 o                         
  -9   0  20          6.82         26.93        59.41 o                         
  -8   0  20         50.91          0.40        56.24 o                         
  -7   0  20         28.33        117.24        70.11 o                         
  -6   0  20        296.26        285.76        57.21 o                         
  -5   0  20         34.16        -21.17        64.16 o                         
  -4   0  20        175.68        164.50        79.39 o                         
  -3   0  20        675.85        702.61        82.50 o                         
  -2   0  20          6.89         -2.55        43.59 o                         
  -1   0  20         95.94         85.83        44.52 o                         
   0   0  20        101.24         65.48        49.81 o                         
   1   0  20         21.81         51.51        39.76 o                         
   2   0  20        220.12        114.70        73.45 o                         
   3   0  20         68.02         23.51        54.66 o                         
   4   0  20          1.58         41.10        90.70 o                         
   5   0  20          0.19        -44.46        45.51 o                         
   6   0  20         17.05        -35.02        35.02 o                         
   7   0  20          0.10        -29.35        51.44 o                         
   8   0  20         33.60        121.58        98.80 o                         
  -9   1  20         28.64         65.17        43.31 o                         
  -8   1  20        283.12        293.35        62.43 o                         
  -7   1  20         71.70        166.64        50.66 o                         
  -6   1  20         18.19         29.87        31.77 o                         
  -5   1  20         36.51         21.09        27.96 o                         
  -4   1  20          1.28         10.08        24.71 o                         
  -3   1  20          0.75          1.19        25.53 o                         
  -2   1  20        308.17        326.18        43.30 o                         
  -1   1  20         67.59         25.18        30.56 o                         
   0   1  20          3.38        -33.86        33.90 o                         
   1   1  20         55.37         82.80        34.86 o                         
   2   1  20        149.61        186.44        39.38 o                         
   3   1  20        213.96        214.26        41.87 o                         
   4   1  20          0.08        -12.37        24.53 o                         
   5   1  20         54.49         17.14        28.02 o                         
   6   1  20          8.65         24.06        32.30 o                         
   7   1  20         38.93          4.49        36.92 o                         
   8   1  20        119.29         66.22        50.93 o                         
  -9   2  20         20.31         75.56        48.12 o                         
  -8   2  20          3.47        -32.17        32.17 o                         
  -7   2  20         11.02         51.69        64.45 o                         
  -6   2  20         44.99         48.56        39.73 o                         
  -5   2  20          0.87         41.77        36.05 o                         
  -4   2  20          3.84          7.77        29.45 o                         
  -3   2  20         42.20         25.43        31.18 o                         
  -2   2  20         41.13         59.56        30.41 o                         
  -1   2  20         52.15         33.78        33.27 o                         
   0   2  20         56.09         22.31        53.57 o                         
   1   2  20         29.24         36.95        26.43 o                         
   2   2  20          0.63        -30.46        30.46 o                         
   3   2  20          9.42         -6.74        27.65 o                         
   4   2  20          0.02          8.29        29.52 o                         
   5   2  20          2.90        -31.71        31.71 o                         
   6   2  20          0.08         10.03        31.43 o                         
   7   2  20          0.79          8.13        27.05 o                         
   8   2  20          0.88         54.09        40.50 o                         
  -8   3  20         33.48         77.52        45.55 o                         
  -7   3  20          1.46         -5.94        34.57 o                         
  -6   3  20         29.96         39.56        39.19 o                         
  -5   3  20        120.76         83.48        39.26 o                         
  -4   3  20          8.37         25.70        52.76 o                         
  -3   3  20        175.98        164.04        38.53 o                         
  -2   3  20        197.11        166.46        38.46 o                         
  -1   3  20         12.54         -0.70        29.73 o                         
   0   3  20        145.05        115.05        37.43 o                         
   1   3  20        175.69        118.53        37.92 o                         
   2   3  20         29.63         28.36        31.44 o                         
   3   3  20         21.39         32.23        36.13 o                         
   4   3  20          9.87         23.63        31.57 o                         
   5   3  20          2.35         -3.89        26.76 o                         
   6   3  20          0.00         -9.57        32.27 o                         
   7   3  20         37.81         62.87        41.21 o                         
  -7   4  20         63.44         30.32        39.50 o                         
  -6   4  20         45.49         31.22        87.40 o                         
  -5   4  20         13.37         66.03        40.66 o                         
  -4   4  20         30.99         90.23        49.54 o                         
  -3   4  20          6.01          0.87        51.79 o                         
  -2   4  20         63.88         54.90        58.41 o                         
  -1   4  20         45.74         17.86        30.77 o                         
   0   4  20         22.53         48.65        34.52 o                         
   1   4  20         23.73         -2.49        24.27 o                         
   2   4  20          3.45          2.49        27.89 o                         
   3   4  20          0.92         24.59        29.77 o                         
   4   4  20          0.87         -5.87        31.12 o                         
   5   4  20         13.11        -23.51        28.94 o                         
   6   4  20         20.18         12.91        33.31 o                         
  -6   5  20          2.06          9.51        56.64 o                         
  -5   5  20          4.90         30.69        37.00 o                         
  -4   5  20          5.57        -38.32        38.32 o                         
  -3   5  20          1.60         -0.94        48.58 o                         
  -2   5  20          3.57        -37.82        37.82 o                         
  -1   5  20        173.99        158.52        53.28 o                         
   0   5  20         18.66         -5.89        28.84 o                         
   1   5  20          0.82         -1.08        23.70 o                         
   2   5  20         54.58        128.15        34.22 o                         
   3   5  20          5.25        -24.15        26.63 o                         
   4   5  20          1.77         -1.46        32.95 o                         
  -2   6  20          2.22        -36.04        57.83 o                         
  -1   6  20          1.85         12.33        46.27 o                         
   0   6  20         24.14         48.88        45.06 o                         
  -9   1  21         53.17         53.71        66.34 o                         
  -8   1  21        243.98        199.38        53.64 o                         
  -7   1  21         57.91         31.72        45.64 o                         
  -6   1  21        121.47         95.19        39.03 o                         
  -5   1  21         38.91          6.18        47.09 o                         
  -4   1  21         21.27          1.83        26.31 o                         
  -3   1  21        102.05         69.46        41.18 o                         
  -2   1  21        354.95        292.31        47.05 o                         
  -1   1  21        113.91        133.71        39.71 o                         
   0   1  21         78.77        120.00        42.53 o                         
   1   1  21         35.08         22.86        32.07 o                         
   2   1  21          4.82         -1.71        36.87 o                         
   3   1  21          6.07         31.98        34.84 o                         
   4   1  21        146.62        180.92        41.97 o                         
   5   1  21         85.27         98.96        39.37 o                         
   6   1  21          5.63         39.51        59.86 o                         
   7   1  21          4.60        -13.98        35.87 o                         
  -8   2  21         15.07        -12.52        55.05 o                         
  -7   2  21         18.02         28.50        35.13 o                         
  -6   2  21         23.42         37.28        34.37 o                         
  -5   2  21          2.18        -27.35        27.35 o                         
  -4   2  21         16.43         11.81        32.60 o                         
  -3   2  21         68.73        102.82        33.68 o                         
  -2   2  21          0.14        -32.70        32.70 o                         
  -1   2  21         93.34         88.59        35.66 o                         
   0   2  21        149.88        111.46        38.53 o                         
   1   2  21        101.94        101.10        39.75 o                         
   2   2  21         72.00         51.35        32.02 o                         
   3   2  21         57.80         39.15        37.52 o                         
   4   2  21          0.33        -27.55        27.55 o                         
   5   2  21          4.50         -1.20        36.07 o                         
   6   2  21         72.14         89.23        41.11 o                         
   7   2  21         40.59         61.33        37.92 o                         
  -8   3  21          0.75        -41.98        41.98 o                         
  -7   3  21          1.65          7.06        36.34 o                         
  -6   3  21         54.81         12.79        36.72 o                         
  -5   3  21         92.61         46.05        38.67 o                         
  -4   3  21         32.00         14.90        37.09 o                         
  -3   3  21        112.54        109.85        67.92 o                         
  -2   3  21          4.88          1.82        26.58 o                         
  -1   3  21         56.65         79.75        38.59 o                         
   0   3  21        335.40        235.17        43.34 o                         
   1   3  21        272.13        260.14        47.07 o                         
   2   3  21        176.76        160.12        44.87 o                         
   3   3  21          0.23          9.89        40.88 o                         
   4   3  21         50.94         34.74        35.14 o                         
   5   3  21          0.15         -4.75        25.46 o                         
   6   3  21         16.75        -29.85        29.85 o                         
  -6   4  21          0.00         17.94        36.52 o                         
  -5   4  21          2.37         10.31        37.56 o                         
  -4   4  21          7.39         -2.26        37.04 o                         
  -3   4  21         53.54        109.71        46.29 o                         
  -2   4  21          1.22         18.94        38.69 o                         
  -1   4  21         11.05        -27.62        29.94 o                         
   0   4  21          0.35        -14.74        27.40 o                         
   1   4  21         53.72         63.78        33.87 o                         
   2   4  21         45.87         24.95        35.92 o                         
   3   4  21         12.92         20.91        25.19 o                         
   4   4  21          4.96         -2.27        30.38 o                         
   5   4  21         45.69        103.60        42.34 o                         
  -4   5  21          0.75         50.18        44.08 o                         
  -3   5  21         57.78         13.31        56.42 o                         
  -2   5  21          1.67        -34.90        40.99 o                         
  -1   5  21          0.00         20.94        41.59 o                         
   0   5  21         39.61         34.73        45.63 o                         
   1   5  21         14.61         26.53        34.39 o                         
   2   5  21        215.63        222.55        42.97 o                         
   3   5  21          2.62        -51.47        51.47 o                         
  -8   0  22        187.80         92.29        67.73 o                         
  -7   0  22          0.71         -8.71        55.45 o                         
  -6   0  22          2.77         38.02        64.16 o                         
  -5   0  22          2.03          4.67        44.64 o                         
  -4   0  22        148.24        164.20        52.24 o                         
  -3   0  22         12.63          6.34        47.98 o                         
  -2   0  22          0.24         38.66        47.00 o                         
  -1   0  22         10.45        -36.41        46.93 o                         
   0   0  22         77.20         98.71        88.72 o                         
   1   0  22         60.72        140.69        84.94 o                         
   2   0  22         13.38         21.29        53.11 o                         
   3   0  22         91.84         -3.84        39.06 o                         
   4   0  22         15.10        -33.61       131.10 o                         
   5   0  22         27.28         66.19        51.13 o                         
   6   0  22         42.53         -0.84        44.59 o                         
   7   0  22          0.02         44.76        84.76 o                         
  -8   1  22         12.40          2.45        58.62 o                         
  -7   1  22         38.22        131.33        51.95 o                         
  -6   1  22          4.91         23.35        43.90 o                         
  -5   1  22          0.01         28.35        33.71 o                         
  -4   1  22         54.06         37.92        38.53 o                         
  -3   1  22         63.51         18.23        32.07 o                         
  -2   1  22         17.67         -6.43        27.74 o                         
  -1   1  22         12.17         22.54        37.00 o                         
   0   1  22         13.57        -29.87        30.76 o                         
   1   1  22         18.75         65.84        36.95 o                         
   2   1  22         12.22         22.41        27.14 o                         
   3   1  22         41.74         90.09        37.84 o                         
   4   1  22         23.40         73.35        40.93 o                         
   5   1  22          0.30        -28.66        28.66 o                         
   6   1  22         14.32        -28.08        35.96 o                         
  -7   2  22          1.91         16.50        50.30 o                         
  -6   2  22          0.06         14.34        34.89 o                         
  -5   2  22         24.48         41.30        40.02 o                         
  -4   2  22         65.69        116.72        41.18 o                         
  -3   2  22         53.44         65.25        36.82 o                         
  -2   2  22          0.23          5.47        31.73 o                         
  -1   2  22         84.40         69.85        35.31 o                         
   0   2  22         19.24         25.59        33.65 o                         
   1   2  22          2.27         21.17        44.82 o                         
   2   2  22         58.16         86.86        36.52 o                         
   3   2  22          8.64         -9.59        31.48 o                         
   4   2  22         12.29        -13.59        29.93 o                         
   5   2  22          4.70        -40.67        42.84 o                         
   6   2  22          7.26         34.99        39.25 o                         
  -7   3  22         12.26        -17.97        40.60 o                         
  -6   3  22          3.08         31.94        34.67 o                         
  -5   3  22         75.33         83.59        41.82 o                         
  -4   3  22         10.77         28.56        42.65 o                         
  -3   3  22         12.76          3.14        46.50 o                         
  -2   3  22          5.42        -35.78        35.78 o                         
  -1   3  22         41.12         27.48        45.46 o                         
   0   3  22         11.04          0.92        34.02 o                         
   1   3  22          0.07         16.54        31.71 o                         
   2   3  22         75.50         59.26        37.98 o                         
   3   3  22         22.96         15.94        34.36 o                         
   4   3  22         18.44         13.61        38.45 o                         
   5   3  22         30.96         38.98        31.40 o                         
  -5   4  22          0.01        -37.96        47.97 o                         
  -4   4  22          1.91         41.74        39.48 o                         
  -3   4  22         16.89          9.00        38.21 o                         
  -2   4  22         30.77        -35.09        35.09 o                         
  -1   4  22        178.98        159.28        51.12 o                         
   0   4  22          0.22         -9.46        32.23 o                         
   1   4  22         38.23         -6.51        25.56 o                         
   2   4  22         57.02         53.32        33.45 o                         
   3   4  22         37.14          2.00        26.67 o                         
   4   4  22         17.16        -73.27        73.27 o                         
  -1   5  22          5.56         -2.66        74.07 o                         
   0   5  22         62.97        -65.75        68.13 o                         
  -7   1  23         50.13         41.85        48.37 o                         
  -6   1  23         16.42        -11.17        43.63 o                         
  -5   1  23         34.77         45.91        40.37 o                         
  -4   1  23         13.98        -13.32        30.87 o                         
  -3   1  23         30.40         42.13        44.59 o                         
  -2   1  23          6.98         -1.73        31.91 o                         
  -1   1  23          3.95          7.08        34.26 o                         
   0   1  23          0.62        -19.16        31.31 o                         
   1   1  23          5.19         18.14        34.41 o                         
   2   1  23         25.33         21.94        38.24 o                         
   3   1  23         29.95         96.61        43.67 o                         
   4   1  23         36.89          3.52        31.27 o                         
   5   1  23        122.37        112.24        42.93 o                         
  -6   2  23         66.18         27.52        46.89 o                         
  -5   2  23        181.04        252.53        72.03 o                         
  -4   2  23          6.15         69.63        44.58 o                         
  -3   2  23          8.91         11.00        35.44 o                         
  -2   2  23         96.84         92.03        55.05 o                         
  -1   2  23         87.62        131.45        49.67 o                         
   0   2  23         22.66          1.34        34.28 o                         
   1   2  23        116.92         86.65        39.14 o                         
   2   2  23         17.17         11.75        33.89 o                         
   3   2  23         79.93         70.93        39.53 o                         
   4   2  23          7.11         -8.83        31.64 o                         
   5   2  23          8.30        -30.22        34.67 o                         
  -5   3  23          0.00         13.69        38.54 o                         
  -4   3  23          3.44        -31.18        31.18 o                         
  -3   3  23        150.73        171.27        49.16 o                         
  -2   3  23          0.42         17.62        34.53 o                         
  -1   3  23        137.96        158.02        42.58 o                         
   0   3  23         23.25        -12.21        31.34 o                         
   1   3  23         34.58         -8.34        31.14 o                         
   2   3  23         34.12         30.38        32.63 o                         
   3   3  23          4.61         48.46        35.66 o                         
   4   3  23          0.45        -48.93        54.88 o                         
  -3   4  23          0.82        -45.44        49.64 o                         
  -2   4  23         15.71         -0.79        33.98 o                         
  -1   4  23          0.56        -14.53        36.69 o                         
   0   4  23         30.44         43.07        39.79 o                         
   1   4  23          3.06         37.67        31.71 o                         
   2   4  23         10.90        -33.67        75.25 o                         
  -6   0  24         46.87          6.34        64.96 o                         
  -5   0  24          2.70         61.00        74.07 o                         
  -4   0  24          6.89         35.35        53.48 o                         
  -3   0  24          0.08        -40.25        53.47 o                         
  -2   0  24         11.42         47.84        48.94 o                         
  -1   0  24          0.04         26.38        49.46 o                         
   0   0  24        135.84        145.37        61.64 o                         
   1   0  24        163.25        215.04        70.34 o                         
   2   0  24         25.04        108.45        59.08 o                         
   3   0  24        104.74         68.68        96.25 o                         
   4   0  24         43.98         73.01        64.69 o                         
  -6   1  24          0.17         69.23        50.40 o                         
  -5   1  24         15.55        -37.73        37.73 o                         
  -4   1  24          0.44        -31.08        31.08 o                         
  -3   1  24          7.99          4.70        34.02 o                         
  -2   1  24         63.51         63.37        42.71 o                         
  -1   1  24         16.42         -3.95        34.19 o                         
   0   1  24          2.22         30.45        37.64 o                         
   1   1  24         21.09        -11.75        34.84 o                         
   2   1  24         12.46        -18.51        33.14 o                         
   3   1  24          7.80         -7.37        31.51 o                         
   4   1  24          0.10         59.25        40.49 o                         
  -5   2  24          1.59         49.94        50.87 o                         
  -4   2  24         15.29         -3.12        40.31 o                         
  -3   2  24          2.59        -32.52        37.54 o                         
  -2   2  24          3.42         -7.79        30.02 o                         
  -1   2  24         57.44         55.46        35.40 o                         
   0   2  24         66.64         90.63        45.04 o                         
   1   2  24         13.34         -3.10        35.50 o                         
   2   2  24          2.54        -24.93        45.85 o                         
   3   2  24          0.06         15.90        37.58 o                         
  -4   3  24          2.40         72.88        68.13 o                         
  -3   3  24         29.75          1.43        41.84 o                         
  -2   3  24         63.01         84.88        46.45 o                         
  -1   3  24         65.37         94.17        51.04 o                         
   0   3  24          1.36         -8.84        38.53 o                         
   1   3  24         52.76        121.92        47.92 o                         
   2   3  24          4.23        -22.24        71.29 o                         
  -4   1  25          0.74        -20.08        32.38 o                         
  -3   1  25          1.97        -39.05        39.05 o                         
  -2   1  25         21.26         37.40        40.74 o                         
  -1   1  25         46.93         34.09        34.99 o                         
   0   1  25          0.03         21.55        36.87 o                         
   1   1  25         16.84         57.49        42.55 o                         
   2   1  25          3.09         33.40        38.49 o                         
  -3   2  25         12.23          4.39        46.33 o                         
  -2   2  25        131.80        174.62        57.15 o                         
  -1   2  25        127.85        108.83        45.03 o                         
   0   2  25          8.59         54.77        35.23 o                         
   1   2  25         68.91         69.12        44.00 o                         
                                                                                
